# Supplementary material for: The Torreya grandis genome illuminates the origin and evolution of gymnosperm-specific sciadonic acid biosynthesis
Source: Nat Commun. 2023 Mar 10;14:1315. doi: 10.1038/s41467-023-37038-2 (PMC10006428; doi:10.1038/s41467-023-37038-2)
Supplement: Supplementary file 4 — Supplementary Data 1 [file 41467_2023_37038_MOESM4_ESM.xlsx]

## Sheet: Supplementary Data 1
Supplementary Data 1 Summary of DNA and RNA-Seq data used for genome assembly, gene prediction and transcriptome analysis. Coverage is calculated based on the estimated haploid genome size of 20 Gb.
Genome seqeucnes for assembly
Library	Total read #	Total base (bp)	Coverage
Illumina paired-end library	6430888327	1929266498100	96.5 ×
PacBio HiFi long reads	29112862	463652106918	23.2 ×
HiC reads	7080874432	2124262329600	106.2 ×
Transcriptome sequences for gene annotation
Library	Total read #	Total base (bp)	Mapping rate
RNA-Seq Library
Library 1 (root)	20529312	6158793600	0.86
Library 2 (stem)	27358490	8207547000	0.864
Library 3 (leaf)	21824254	6547276200	0.954
Library 4 (young seed)	19696159	5908847700	0.971
Library 5 (aril)	21816057	6544817100	0.973
Library 6 (seed coat)	23484829	7045448700	0.971
Library 7 (kernel)	19960691	5988207300	0.966
Iso-seq library	4824764	11369634095	-
RNA-Seq library for comparative transcriptomic analysis
Library	Total read #	Mapping rate
Female cone, stage 1, replicate 1	23497958	0.969
Female cone, stage 1, replicate 2	22921022	0.965
Female cone, stage 1, replicate 3	22928299	0.964
Female cone, stage 2, replicate 1	24055008	0.962
Female cone, stage 2, replicate 2	24437657	0.957
Female cone, stage 2, replicate 3	30994923	0.958
Female cone, stage 3, replicate 1	23317839	0.951
Female cone, stage 3, replicate 2	23637787	0.957
Female cone, stage 3, replicate 3	25129546	0.971
Female cone, stage 4, replicate 1	23078006	0.971
Female cone, stage 4, replicate 2	22795236	0.971
Female cone, stage 4, replicate 3	21690471	0.944
Female cone, stage 5, replicate 1	22971894	0.97
Female cone, stage 5, replicate 2	22960841	0.97
Female cone, stage 5, replicate 3	22994715	0.968
Female cone, stage 6, replicate 1	35240231	0.955
Female cone, stage 6, replicate 2	34800014	0.956
Female cone, stage 6, replicate 3	33193832	0.959
Male cone, stage 1, replicate 1	22337595	0.971
Male cone, stage 1, replicate 2	21326961	0.97
Male cone, stage 1, replicate 3	23100149	0.972
Male cone, stage 2, replicate 1	21898425	0.973
Male cone, stage 2, replicate 2	22041961	0.973
Male cone, stage 2, replicate 3	22753572	0.974
Male cone, stage 3, replicate 1	25270797	0.971
Male cone, stage 3, replicate 2	20569711	0.972
Male cone, stage 3, replicate 3	21467625	0.975
Male cone, stage 4, replicate 1	21745886	0.973
Male cone, stage 4, replicate 2	23783694	0.967
Male cone, stage 4, replicate 3	21377176	0.972
Male cone, stage 5, replicate 1	22960793	0.971
Male cone, stage 5, replicate 2	21276991	0.966
Male cone, stage 5, replicate 3	21790513	0.962
Male cone, stage 6, replicate 1	23349603	0.96
Male cone, stage 6, replicate 2	20151784	0.958
Male cone, stage 6, replicate 3	23875278	0.919
Male cone, stage 7, replicate 1	23212269	0.967
Male cone, stage 7, replicate 2	23949323	0.97
Male cone, stage 7, replicate 3	20166752	0.969
Male cone, stage 8, replicate 1	21496940	0.947
Male cone, stage 8, replicate 2	23558613	0.952
Male cone, stage 8, replicate 3	21718084	0.95
Kernel, stage 1, replicate 1	27904181	0.95
Kernel, stage 1, replicate 2	25558358	0.951
Kernel, stage 1, replicate 3	29953508	0.951
Kernel, stage 2, replicate 1	29174809	0.962
Kernel, stage 2, replicate 2	29203302	0.961
Kernel, stage 2, replicate 3	28585990	0.96
Kernel, stage 3, replicate 1	27360012	0.963
Kernel, stage 3, replicate 2	30218555	0.96
Kernel, stage 3, replicate 3	29554338	0.959
Leaf, replicate 1	23282183	0.95
Leaf, replicate 2	25225321	0.952
Leaf, replicate 3	27506961	0.953
Root, replicate 1	25331505	0.965
Root, replicate 2	24062482	0.965
Root, replicate 3	25910327	0.724
Stem, replicate 1	24291399	0.938
Stem, replicate 2	24478171	0.941
Stem, replicate 3	22862818	0.944
