# Supplementary material for: The Torreya grandis genome illuminates the origin and evolution of gymnosperm-specific sciadonic acid biosynthesis
Source: Nat Commun. 2023 Mar 10;14:1315. doi: 10.1038/s41467-023-37038-2 (PMC10006428; doi:10.1038/s41467-023-37038-2)
Supplement: Supplementary file 5 — Supplementary Data 2 [file 41467_2023_37038_MOESM5_ESM.xlsx]

## Sheet: Supplementary Data 2
Supplementary Data 2 Repeat sequences in the T. grandis genome assembly.
	Class	Masked (bp)	Masked (%)
DNA
	Academ	459409	2.41149e-05
	CMC-Chapaev	2476097	0.000129973
	CMC-Chapaev-3	54578	2.86486e-06
	CMC-EnSpm	501904832	0.0263456
	CMC-Mirage	11069	5.81025e-07
	CMC-Transib	2010325	0.000105524
	Crypton	415264	2.17977e-05
	Dada	1215085	6.37812e-05
	Ginger	7923912	0.000415935
	IS3EU	94517	4.96131e-06
	Kolobok	36377	1.90947e-06
	Kolobok-Hydra	369790	1.94107e-05
	Kolobok-T2	306223	1.6074e-05
	MULE-F	82995	4.35651e-06
	MULE-MuDR	73934800	0.00388092
	MULE-NOF	2007808	0.000105392
	Maverick	4092451	0.000214818
	Merlin	68590	3.60037e-06
	MuLE-MuDR	9767128	0.000512688
	Novosib	58863800	0.00308983
	P	2208749	0.00011594
	P-Fungi	17210	9.03373e-07
	PIF-Harbing	197781	1.03818e-05
	PIF-Harbinger	2580618	0.00013546
	PIF-ISL2EU	159655	8.38048e-06
	PiggyBac	1673256	8.78312e-05
	Sola	34044056	0.00178701
	TcMar	1127511	5.91844e-05
	TcMar-Ant1	776081	4.07374e-05
	TcMar-Fot1	2043033	0.000107241
	TcMar-ISRm11	115282	6.05129e-06
	TcMar-Mariner	183696	9.64242e-06
	TcMar-Pogo	15870	8.33035e-07
	TcMar-Sagan	77469	4.06644e-06
	TcMar-Stowaway	122499	6.43012e-06
	TcMar-Tc1	484117	2.54119e-05
	TcMar-Tc2	70584	3.70504e-06
	TcMar-Tc4	6453	3.38726e-07
	TcMar-Tigger	1191680	6.25527e-05
	TcMar-m44	14262	7.48629e-07
	Zator	34525	1.81226e-06
	hAT	2507522	0.000131623
	hAT-Ac	7440824	0.000390578
	hAT-Blackja	964	5.06015e-08
	hAT-Blackjack	19101	1.00263e-06
	hAT-Charlie	13659574	0.000717007
	hAT-Tag1	33619335	0.00176472
	hAT-Tip100	12105185	0.000635415
	hAT-hAT5	60777	3.19026e-06
	hAT-hATm	620710	3.25818e-05
	hAT-hATw	383642	2.01378e-05
	hAT-hobo	314252	1.64955e-05
	Crypton	10186	5.34675e-07
	Unknown	26070472	0.00136847
LINE
	Ambal	377198	1.97996e-05
	CR1	2949226	0.000154808
	CR1-Zenon	15924	8.3587e-07
	DRE	90609	4.75617e-06
	Dong-R4	36511	1.91651e-06
	I	3085868	0.000161981
	I-Nimb	8290	4.35152e-07
	Jockey	750234	3.93807e-05
	L1	258138840	0.01355
	L1-Tx1	32430892	0.00170234
	L2	17129195	0.000899132
	L2-Hydra	13742	7.21334e-07
	LOA	2779405	0.000145894
	Penelope	14277548	0.000749445
	Proto1	939877	4.93353e-05
	Proto2	96319	5.0559e-06
	R1	825631	4.33383e-05
	R2	3602299	0.000189089
	R2-Dualen	4841	2.5411e-07
	R2-Hero	6234	3.2723e-07
	R2-NeSL	16282	8.54661e-07
	RTE-BovB	1360309	7.14042e-05
	RTE-RTE	81941	4.30118e-06
	RTE-X	16046695	0.00084231
	Rex-Babar	18783	9.85942e-07
	Tad1	1670998	8.77127e-05
	Zorro	12987	6.81703e-07
	Unknown	1134342	5.95429e-05
LTR
	Caulimoviru	2015128	0.000105776
	Caulimovirus	27647475	0.00145125
	Copia	2200861796	0.115526
	DIRS	2206623	0.000115828
	Delta	566	2.971e-08
	ERV-Foamy	52804	2.77174e-06
	ERV1	10724077	0.000562919
	ERV4	109597	5.75288e-06
	ERVK	12757906	0.000669678
	ERVL	233796	1.22722e-05
	ERVL-MaLR	6712	3.52321e-07
	Foamy	34347	1.80291e-06
	Gypsy	6144701860	0.322543
	Gypsy-Cigr	912653	4.79062e-05
	Gypsy-Troyk	367	1.92643e-08
	Ngaro	457346	2.40066e-05
	Pao	5878585	0.000308574
	Unknown	1506429002	0.0790742
SINE
	D	821404	4.31165e-05
	tRNA-R2	62	3.25445e-09
	tRNA-RTE	13	6.82385e-10
	Unknown	127780	6.70732e-06
RC
	Helitron	19505976	0.00102389
Unknown		38271624	0.00200892
Satellite		17609070	0.000924321
Simple repeat		235848613	0.01238
Total		11395168183	0.598146
