# Supplementary material for: The Torreya grandis genome illuminates the origin and evolution of gymnosperm-specific sciadonic acid biosynthesis
Source: Nat Commun. 2023 Mar 10;14:1315. doi: 10.1038/s41467-023-37038-2 (PMC10006428; doi:10.1038/s41467-023-37038-2)
Supplement: Supplementary file 6 — Supplementary Data 3 [file 41467_2023_37038_MOESM6_ESM.xlsx]

## Sheet: Supplementary Data 3
Supplementary Data 3 Homologues of genes involved in DNA methylation. To identify homologues of Arabidopsis genes in each species, the orthologous groups encompassing all speceis were constructed. For each group containing the Arabidopsis gene, a phylogenetic tree was built, and the number of homologous Arabidopsis gene was inferred based on the phylogeny. Gene number in Arabidopsis represents th…
Description	Name	ID	Klebsormidium nitens	Chara braunii	Penium margaritaceum	Marchantia polymorpha	Physcomitrella patens	Selaginella moellendorffii	Azolla filiculoides	Welwitschia mirabilis	Gnetum montanum	Ginkgo biloba	Pinus tabuliformis	Sequoiadendron giganteum	Taxus wallichiana	Torreya grandis	Amborella trichopoda	Oryza sativa	Vitis vinifera	Arabidopsis thaliana	Solanum lycopersicum
Pol IV-dependent siRNA biogenesis	NRPD1	AT1G63020	0	0	0	1	3	2	2	1	2	2	1	1	1	1	1	1	1	1	1
	NRPD2/NRPE2	AT3G23780	0	0	0	1	0	2	2	2	2	1	2	4	3	4	1	2	1	2	2
	NRPD4/NRPE4	AT4G15950	0	0	0	0	0	0	0	0	0	1	0	0	0	1	4	1	1	2	1
	RDR2	AT4G11130	0	0	0	0	0	0	0	0	1	1	1	2	3	2	1	1	1	1	1
	CLSY1/2	AT3G42670	0	0	0	0	0	1	2	0	2	1	2	2	2	1	1	1	1	2	1
	SHH1	AT1G15215	1	0	3	2	1	2	3	3	2	3	6	3	4	4	2	3	3	2	3
	DCL3	AT3G43920	0	0	0	0	0	1	0	1	1	1	2	3	2	1	1	2	1	1	1
	HEN1	AT4G20910	1	0	0	1	1	1	1	1	1	1	1	0	4	1	1	1	1	2	1
	AGO4/6/9	AT2G27040/AT2G32940/AT5G21150	0	1	0	5	4	1	2	1	0	1	7	3	2	1	2	3	4	4	6
Pol V-mediated de novo methylation	NRPE1	AT2G40030	0	0	0	0	0	0	0	1	2	1	1	1	2	1	1	2	1	1	1
	NRPE5	AT3G57080	0	0	0	0	0	0	0	0	1	1	0	0	0	0	1	2	3	3	2
	NRPE9B/NRPD9A	AT4G16265/AT3G16980	2	0	3	4	1	3	1	1	1	0	1	1	2	6	1	3	1	2	1
	DMS4	AT2G30280	1	0	0	1	1	0	2	1	1	1	1	1	1	2	0	2	1	1	0
	RDM1	AT3G22680	0	0	0	0	0	0	0	0	0	0	0	0	0	0	1	0	2	1	5
	DRD1	AT2G16390	0	0	0	4	2	1	1	0	4	2	3	1	3	3	1	4	2	2	1
	DMS3	AT3G49250	0	0	0	0	0	0	0	1	2	2	3	2	0	1	2	1	1	1	8
	IDP1/2	AT1G15910/AT4G00380	0	0	1	0	2	0	0	3	2	2	1	1	1	1	4	6	3	5	2
	SUVH2/SUVH9	AT2G33290/AT4G13460	0	1	0	4	0	0	0	5	6	3	2	2	4	3	1	2	1	2	2
	SUVR1/2	AT5G43990	2	0	0	2	2	1	3	2	3	2	4	3	2	2	2	1	3	3	4
	KTF1	AT5G04290	1	1	5	1	2	2	1	2	1	1	1	4	2	3	5	3	2	4	2
	DRM1/2	AT2G33830	1	0	2	1	5	4	3	2	1	1	2	1	2	1	1	1	1	3	2
	MORC1/6	AT4G36290/AT1G19100	1	1	0	1	2	1	2	3	2	5	5	1	3	4	2	4	3	4	3
Chomatin alternation	SUVH4	AT5G13960	2	2	2	0	3	2	3	2	1	2	1	1	2	1	2	1	2	1	2
	IDN2	AT3G48670	0	0	2	2	3	0	0	0	1	2	1	0	0	0	2	2	4	4	6
	HDA6/7	AT5G63110	0	0	0	1	2	1	3	2	2	2	4	1	3	3	2	1	1	2	2
	JMJ14/15	AT4G20400	0	0	2	1	1	2	3	3	2	3	2	2	2	2	2	2	3	5	3
	LDL1	AT1G62830	0	0	0	0	0	0	0	1	1	1	2	1	1	1	1	1	1	1	1
	LDL2	AT3G13682	0	0	0	0	0	0	0	1	1	1	1	2	1	1	1	1	1	1	2
	UBP26	AT3G49600	1	1	0	1	1	1	1	1	1	1	1	1	1	1	1	0	1	1	1
Maintanace	NRPB1	AT4G35800	2	2	2	1	1	1	2	1	2	1	1	1	1	1	1	1	1	1	0
	NERD	AT2G16485	1	0	0	1	2	0	0	1	1	3	2	1	2	2	1	2	2	3	4
	CMT1/2/3	AT1G80740/AT4G19020/AT1G69770	1	1	1	2	1	1	5	1	1	2	2	1	2	6	2	3	4	3	3
	MET1	AT1G55480	1	1	3	1	2	2	1	1	1	1	1	1	1	1	1	1	1	1	1
	DDM1	AT5G66750	1	2	2	1	1	1	1	1	1	2	5	1	4	3	1	2	1	1	2
