# Supplementary material for: The Torreya grandis genome illuminates the origin and evolution of gymnosperm-specific sciadonic acid biosynthesis
Source: Nat Commun. 2023 Mar 10;14:1315. doi: 10.1038/s41467-023-37038-2 (PMC10006428; doi:10.1038/s41467-023-37038-2)
Supplement: Supplementary file 7 — Supplementary Data 4 [file 41467_2023_37038_MOESM7_ESM.xlsx]

## Sheet: Supplementary Data 4
Supplementary Data 4 GO enrichment analysis of expanded gene families on the branch leading to the common ancestor of land plants, seed plants, angiosperms, or gymnosperms (excluding Gnetum and Welwitschia). The most significantly enriched biological progresses as well as their adjusted P values (two-sided Fisher's exact test with Benjamini-Hochberg correction) were shown.
GO	Biological progress	Common ancestor of land plants	Common ancestor of seed plants	Common ancestor of angiosperms	Common ancestor of gymosperms excluding Gnetum and Welwitschia
GO:0050896	response to stimulus	1.8868e-56	3.0911e-58	2.13675e-46	5.2198e-68
GO:0032502	developmental process	1.34691e-51	6.3982e-42	2.78846e-34	1.01614e-44
GO:1901700	response to oxygen-containing compound	3.23212e-51	4.4809e-61	2.9473e-46	1.79551e-61
GO:0009605	response to external stimulus	1.34035e-48	8.08133e-61	2.96363e-45	4.34906e-60
GO:0042221	response to chemical	1.95148e-48	3.65766e-56	4.0576e-42	8.23743e-58
GO:0007275	multicellular organism development	3.45044e-47	3.64275e-38	2.42745e-29	3.83321e-40
GO:0009628	response to abiotic stimulus	2.11141e-45	1.0557e-45	1.50438e-41	1.35094e-49
GO:0006950	response to stress	4.04177e-44	8.06253e-48	1.01878e-35	1.73215e-52
GO:0009725	response to hormone	1.00515e-41	8.48392e-59	7.40862e-44	5.01948e-52
GO:0000003	reproduction	2.86885e-41	1.28262e-35	7.61801e-32	1.22953e-32
GO:0009607	response to biotic stimulus	4.0541e-39	4.35412e-52	1.29724e-41	5.66592e-55
GO:0099402	plant organ development	3.69668e-37	8.22123e-31	6.74837e-25	5.17864e-30
GO:0033993	response to lipid	3.37422e-36	5.69367e-48	1.00301e-37	8.27676e-42
GO:0048367	shoot system development	1.24365e-33	1.25139e-24	3.20924e-19	1.68965e-23
GO:0006952	defense response	8.59413e-30	1.36906e-41	2.78846e-34	1.9067e-42
GO:0009415	response to water	8.18767e-29	5.98123e-29	5.45091e-27	8.71217e-30
GO:0009414	response to water deprivation	3.33834e-28	1.82132e-28	2.17527e-26	1.9769e-29
GO:0007154	cell communication	1.06224e-27	2.14244e-29	5.40843e-25	3.11048e-29
GO:0048316	seed development	4.82348e-26	6.15377e-27	1.11279e-25	3.47727e-18
GO:0009416	response to light stimulus	1.45904e-25	3.8951e-22	9.70013e-20	8.85231e-25
GO:0048364	root development	3.51692e-25	6.79922e-24	5.83002e-19	6.4389e-21
GO:0097305	response to alcohol	5.76421e-25	1.9745e-28	8.73689e-25	1.00298e-23
GO:0006970	response to osmotic stress	9.28176e-25	1.37296e-25	1.00497e-23	1.20076e-26
GO:1905392	plant organ morphogenesis	3.11411e-24	4.76837e-20	8.76329e-12	3.16819e-20
GO:0009314	response to radiation	4.03961e-24	1.85118e-20	7.23545e-18	4.72812e-23
GO:0009737	response to abscisic acid	1.67011e-22	2.97059e-27	1.6595e-25	4.10771e-23
GO:0009617	response to bacterium	3.0374e-22	1.39273e-29	8.89138e-26	1.58876e-31
GO:0009611	response to wounding	7.25151e-22	2.90611e-29	8.79695e-18	5.72558e-32
GO:0010817	regulation of hormone levels	1.61847e-21	1.52295e-27	4.67489e-16	4.59407e-25
GO:0023052	signaling	3.0521e-21	1.73702e-22	1.00487e-20	2.27178e-24
GO:0009620	response to fungus	5.11284e-21	3.62915e-30	1.45737e-23	4.61829e-28
GO:0009651	response to salt stress	5.24349e-21	5.18567e-23	3.9426e-25	1.15333e-23
GO:0006955	immune response	1.02892e-20	2.10164e-29	9.91313e-21	2.88383e-29
GO:0007165	signal transduction	5.99492e-20	2.20277e-22	4.93199e-20	1.00298e-23
GO:0030154	cell differentiation	6.72161e-20	2.22395e-17	1.50433e-12	5.48352e-18
GO:1901698	response to nitrogen compound	5.90513e-19	2.74302e-22	1.47804e-14	3.52256e-18
GO:0048366	leaf development	2.45026e-18	1.09966e-13	2.44696e-15	4.25717e-12
GO:0032870	cellular response to hormone stimulus	3.47867e-18	3.42441e-25	2.72584e-20	5.9746e-26
GO:0050832	defense response to fungus	5.81932e-18	3.78002e-21	1.05739e-15	8.73711e-20
GO:0080167	response to karrikin	1.02167e-17	9.40724e-15	2.54828e-13	2.30417e-15
GO:0016049	cell growth	1.03097e-17	2.05391e-20	2.05951e-13	1.41805e-18
GO:0048519	negative regulation of biological process	1.03097e-17	7.96331e-16	4.99528e-15	6.77007e-16
GO:0046677	response to antibiotic	1.26346e-17	1.066e-19	2.19484e-19	9.90232e-25
GO:0048518	positive regulation of biological process	5.19607e-17	7.16319e-15	8.2897e-16	5.56699e-18
GO:0071229	cellular response to acid chemical	5.21238e-17	5.54015e-25	1.10002e-18	1.26569e-24
GO:0019748	secondary metabolic process	5.57601e-17	2.80116e-26	1.51949e-23	3.75726e-25
GO:0010243	response to organonitrogen compound	5.86924e-17	5.20533e-17	4.2983e-13	2.93541e-16
GO:2000026	regulation of multicellular organismal development	1.65919e-16	7.48202e-19	4.60148e-15	1.35763e-17
GO:0048580	regulation of post-embryonic development	1.8163e-16	8.7425e-17	5.02392e-13	4.19044e-15
