# Supplementary material for: The Torreya grandis genome illuminates the origin and evolution of gymnosperm-specific sciadonic acid biosynthesis
Source: Nat Commun. 2023 Mar 10;14:1315. doi: 10.1038/s41467-023-37038-2 (PMC10006428; doi:10.1038/s41467-023-37038-2)
Supplement: Supplementary file 8 — Supplementary Data 5 [file 41467_2023_37038_MOESM8_ESM.xlsx]

## Sheet: Supplementary Data 5
Supplementary Data 5 Selected gene families expanded in the T. grandis genome
Name or PFAM ID	Short Name	Description	Klebsormidium nitens	Chara braunii	Penium margaritaceum	Marchantia polymorpha	Physcomitrella patens	Selaginella moellendorffii	Azolla filiculoides	Welwitschia mirabilis	Gnetum montanum	Ginkgo biloba	Pinus tabuliformis	Sequoiadendron giganteum	Taxus wallichiana	Torreya grandis	Amborella trichopoda	Oryza sativa	Vitis vinifera	Arabidopsis thaliana	Solanum lycopersicum
Putative non-specific lipid transfer proteins	NA	Putative non-specific lipid transfer proteins	0	0	0	15	43	19	16	67	30	56	83	50	70	99	41	78	48	65	87
Oleosin	NA	Oleosin	0	15	4	3	3	8	5	4	2	4	8	7	7	10	5	6	9	17	10
PF00067.25	p450	Cytochrome P450	37	20	123	148	94	292	101	218	328	360	609	740	787	735	234	362	430	249	326
PF00201.21	UDPGT	UDP-glucoronosyl and UDP-glucosyl transferase	8	1	2	40	20	141	42	76	113	153	348	235	208	305	124	197	245	115	163
PF03018.17	Dirigent	Dirigent-like protein	23	0	40	54	9	29	9	40	28	36	50	44	67	186	62	60	41	27	33
PF06955.15	XET_C	Xyloglucan endo-transglycosylase (XET) C-terminus	0	0	0	43	27	16	14	54	45	52	107	92	54	102	26	29	37	33	31
PF14368.9	LTP_2	Probable lipid transfer	0	0	0	26	65	37	22	93	39	81	115	69	90	128	67	103	74	86	99
PF20430.1	Eplus_motif	E+ motif	0	0	0	0	7	25	15	10	26	32	307	67	280	246	14	34	83	26	33
PF20431.1	E_motif	E motif	0	0	0	0	10	132	113	37	95	87	635	146	539	544	107	208	343	181	214
