# Supplementary material for: The Torreya grandis genome illuminates the origin and evolution of gymnosperm-specific sciadonic acid biosynthesis
Source: Nat Commun. 2023 Mar 10;14:1315. doi: 10.1038/s41467-023-37038-2 (PMC10006428; doi:10.1038/s41467-023-37038-2)
Supplement: Supplementary file 9 — Supplementary Data 6 [file 41467_2023_37038_MOESM9_ESM.xlsx]

## Sheet: Supplementary Data 6
Supplementary Data 6 MIKC-type MADS-box genes in selected plant species
Description	Name	ID	Klebsormidium nitens	Chara braunii	Penium margaritaceum	Marchantia polymorpha	Physcomitrella patens	Selaginella moellendorffii	Azolla filiculoides	Welwitschia mirabilis	Gnetum montanum	Ginkgo biloba	Pinus tabuliformis	Sequoiadendron giganteum	Taxus wallichiana	Torreya grandis	Amborella trichopoda	Oryza sativa	Vitis vinifera	Arabidopsis thaliana	Solanum lycopersicum
AGAMOUS	AG	AT4G18960	0	0	0	0	0	0	0	3	2	3	4	6	15	6	2	5	1	1	0
SHATTERPROOF 1, AGAMOUS-LIKE 1	SHP1, AGL1	AT3G58780																	1	1	1
SHATTERPROOF 2, AGAMOUS-LIKE 5	SHP2, AGL5	AT2G42830																		1
AGAMOUS-LIKE 42, FOREVER YOUNG FLOWER	AGL42, FYF	AT5G62165	0	0	0	0	0	0	0	0	0	0	0	1	1	2	0	0	1	1	3
AGAMOUS-LIKE 71	AGL71	AT5G51870																		1
AGAMOUS-LIKE 72	AGL72	AT5G51860																		1
XAANTAL2, AGAMOUS-LIKE 14	XAL2, AGL14	AT4G11880													2				0	1	0
APETALA2	AP2	AT4G36920	0	1	2	0	0	2	4	2	3	4	5	3	4	3	1	1	1	1	3
APETALA3	AP3	AT3G54340	0	0	0	0	0	0	0	0	2	2	3	5	5	2	2	1	2	1	2
PISTILLATA	PI	AT5G20240															2	2	1	1	1
AUXIN RESPONSE FACTOR 3 , ETTIN	ARF3, ETT	AT2G33860	0	0	0	0	0	0	0	0	1	1	2	1	1	0	0	4	1	1	1
BLADE ON PETIOLE 1	BOP1	AT3G57130	0	0	0	0	0	0	0	0	0	0	0	1	0	0	0	2	0	1	0
BLADE ON PETIOLE 2	BOP2	AT2G40360	1	1	5	1	1	2	1	2	1	1	3	0	1	1	4	1	5	1	1
BRANCHED 1 , TCP DOMAIN PROTEIN 18	BRC1, TCP18	AT3G18550	0	0	0	0	0	0	0	0	0	0	0	0	0	0	0	3	1	1	2
ENHANCER OF AG-4 1	HUA1	AT3G12680	1	1	2	1	2	0	2	2	1	2	6	1	1	1	1	1	1	1	1
HISTONE DEACETYLASE 1 , HISTONE DEACETYLASE 19, AtRPD3A	HDA1, HDA19,	AT4G38130	1	1	2	1	2	2	3	1	10	2	6	5	6	6	1	8	2	1	1
HUA ENHANCER 3, CYCLIN-DEPENDENT KINASE E;1	HEN3, CDKE	AT5G63610	1	1	2	1	2	1	0	1	2	1	2	2	2	1	1	1	1	1	2
HUA ENHANCER 4	HEN4	AT5G64390	0	0	0	0	0	0	0	0	1	0	3	0	1	0	0	1	0	1	0
INNER NO OUTER	INO	AT1G23420	0	0	0	0	0	0	0	0	0	0	0	0	0	0	0	1	1	1	1
KNUCKLES	KNU	AT5G14010	0	0	0	0	0	0	0	0	0	0	3	0	0	0	4	1	1	2	2
LATE MERISTEM IDENTITY 1 , HOMEOBOX 51	LMI1, HB51	AT5G03790	1	0	0	0	0	0	0	0	0	0	0	0	0	0	1	0	1	1	2
LATE MERISTEM IDENTITY2 , MYB DOMAIN PROTEIN 17	LMI2, MYB17	AT3G61250	0	0	0	0	0	1	2	2	2	1	11	10	15	28	2	2	2	1	2
LEUNIG	LUG	AT4G32551	0	0	0	0	0	0	1	0	0	0	0	0	0	0	0	0	1	1	1
PENNYWISE , REPLUMLESS , BELLRINGER	PNY, RPL, BLR	AT5G02030	0	0	0	0	0	0	0	0	0	0	0	0	0	0	0	2	2	1	2
PERIANTHIA , TGACG SEQUENCE-SPECIFIC BINDING PROTEIN 8	PAN, TGA8	AT1G68640	0	0	1	0	0	1	0	0	1	0	0	0	0	0	0	5	1	1	1
PETAL LOSS	PTL	AT5G03680	0	0	0	0	1	0	0	4	2	1	4	1	3	1	1	0	2	1	2
PICKLE , SUPPRESSOR OF SLR 2, CYTOKININ-HYPERSENSITIVE 2	PKL, SSL2, CKH2	AT2G25170	1	1	4	1	3	6	1	1	1	1	4	3	5	3	1	1	1	1	3
POUND-FOOLISH , BEL1-LIKE HOMEODOMAIN 8	PNF, BLH8	AT2G27990	0	0	0	0	0	0	0	0	0	0	0	0	0	0	0	0	1	1	1
SEPALLATA 2	SEP2	AT3G02310	0	0	0	0	0	0	0	3	0	0	1	0	1	1	1	0	1	1	1
SEPALLATA1	SEP1	AT5G15800																		1
SEPALLATA 4	SEP4	AT2G03710																	2	1	3
SEPALLATA 3	SEP3	AT1G24260															1	2	1	1	1
APETALA1	AP1	AT1G69120															1	2	1	1	2
CAULIFLOWER	CAL	AT1G26310																		1
SEUSS	SEU	AT1G43850	1	3	1	1	1	0	2	2	1	0	0	0	2	1	1	2	2	1	3
SHOOT MERISTEMLESS, SHOOTLESS, WALDMEISTER 1	STM, SHL, WAM1	AT1G62360	0	0	0	1	0	0	4	1	2	0	0	0	0	1	1	0	2	2	1
SIN3 ASSOCIATED POLYPEPTIDE P18	SAP18	AT2G45640	1	1	1	1	1	1	1	1	1	1	2	1	1	0	1	2	1	1	1
SPOROCYTELESS , NOZZLE	SPL, NZZ	AT4G27330	0	0	0	0	0	0	0	0	0	0	0	0	0	0	0	0	1	1	0
SQUAMOSA PROMOTER BINDING PROTEIN-LIKE 8	SPL8	AT1G02065	0	0	0	1	7	5	2	5	2	5	3	2	2	2	2	3	1	1	2
STERILE APETALA	SAP	AT5G35770	0	0	0	0	0	1	1	2	1	1	1	5	5	2	1	0	1	1	2
SUPERMAN , FLORAL DEFECTIVE 10	SUP, FLO10	AT3G23130	0	0	0	0	0	0	0	0	0	0	0	0	0	0	0	2	4	1	2
TERMINAL FLOWER1	TFL1	AT5G03840	2	0	0	0	1	1	1	0	0	0	1	4	3	11	0	0	1	1	1
ULTRAPETALA1	ULT1	AT4G28190	0	0	0	0	0	0	0	2	1	0	1	0	4	10	1	2	2	2	3
ULTRAPETALA2	ULT2	AT2G20825
UNUSUAL FLORAL ORGANS	UFO	AT1G30950	0	0	0	0	0	1	1	4	1	2	2	2	11	2	1	2	3	1	1
WUSCHEL	WUS	AT2G17950	0	0	0	0	0	0	2	0	0	0	1	1	0	0	1	1	1	1	2
NUCLEOLAR RNA BINDING PROTEIN 10	NOP10	AT2G20490	0	0	5	1	1	1	0	1	1	0	2	1	0	0	0	1	1	1	1
