# Supplementary material for: The Torreya grandis genome illuminates the origin and evolution of gymnosperm-specific sciadonic acid biosynthesis
Source: Nat Commun. 2023 Mar 10;14:1315. doi: 10.1038/s41467-023-37038-2 (PMC10006428; doi:10.1038/s41467-023-37038-2)
Supplement: Supplementary file 10 — Supplementary Data 7 [file 41467_2023_37038_MOESM10_ESM.xlsx]

## Sheet: Supplementary Data 7
Supplementary Data 7 Seed storage proteins in selected plant species
Class	Klebsormidium nitens	Chara braunii	Penium margaritaceum	Marchantia polymorpha	Physcomitrella patens	Selaginella moellendorffii	Azolla filiculoides	Welwitschia mirabilis	Gnetum montanum	Ginkgo biloba	Pinus tabuliformis	Sequoiadendron giganteum	Taxus wallichiana	Torreya grandis	Amborella trichopoda	Oryza sativa	Vitis vinifera	Arabidopsis thaliana	Solanum lycopersicum
2S albumins	0	0	0	0	0	0	0	0	0	5	1	0	7	7	3	21	1	5	4
7S globulins	0	0	0	0	0	0	0	1	3	1	4	1	9	3	2	3	2	1	3
11S globulins	0	0	0	0	0	0	0	5	6	9	2	3	14	12	3	14	3	4	5
