# Supplementary material for: The Torreya grandis genome illuminates the origin and evolution of gymnosperm-specific sciadonic acid biosynthesis
Source: Nat Commun. 2023 Mar 10;14:1315. doi: 10.1038/s41467-023-37038-2 (PMC10006428; doi:10.1038/s41467-023-37038-2)
Supplement: Supplementary file 11 — Supplementary Data 8 [file 41467_2023_37038_MOESM11_ESM.xlsx]

## Sheet: Supplementary Data 8
Supplementary Data 8 CAZymes encoded by genome of selected plant species
CAZyme family	Klebsormidium nitens	Chara braunii	Penium margaritaceum	Marchantia polymorpha	Physcomitrella patens	Selaginella moellendorffii	Azolla filiculoides	Welwitschia mirabilis	Gnetum montanum	Ginkgo biloba	Pinus tabuliformis	Sequoiadendron giganteum	Taxus wallichiana	Torreya grandis	Amborella trichopoda	Oryza sativa	Vitis vinifera	Arabidopsis thaliana	Solanum lycopersicum
AA1	3	0	10	4	13	17	24	62	67	48	123	136	69	113	24	44	96	39	50
AA12	0	0	0	1	0	0	0	0	0	0	0	0	0	0	0	0	0	0	0
AA15	1	0	0	0	0	0	0	0	0	0	0	0	0	0	0	0	0	0	0
AA2	10	18	42	195	66	95	40	80	87	110	173	186	125	160	72	150	92	81	109
AA3	2	0	1	3	6	22	6	8	19	29	39	44	39	55	5	6	7	9	4
AA3_1	0	0	0	0	0	0	0	0	0	0	2	0	0	0	0	0	0	0	1
AA3_2	1	0	0	0	2	1	0	0	1	4	3	1	4	3	1	5	2	3	3
AA4	0	0	0	2	2	0	0	0	0	0	2	0	1	0	1	0	1	2	1
AA5	0	0	0	0	1	1	0	3	1	1	3	1	1	0	3	0	1	2	2
AA5_1	5	0	5	7	40	4	4	6	2	10	19	5	21	25	5	4	7	5	8
AA6	1	2	6	2	8	2	2	4	10	7	10	4	5	5	3	4	7	4	7
AA7	6	2	1	7	9	16	3	24	18	16	22	17	24	19	14	22	29	34	29
AA9	0	1	0	0	0	0	0	0	0	0	0	0	0	0	0	0	0	0	0
CBM13	2	0	10	0	0	0	0	0	19	0	0	0	0	0	0	0	0	0	0
CBM18	0	0	0	4	0	0	0	0	1	0	0	0	0	0	0	0	0	0	2
CBM20	3	0	7	3	6	5	3	3	10	15	8	2	4	4	3	3	3	2	3
CBM22	3	1	4	1	2	2	1	3	3	4	12	4	6	6	1	7	5	6	7
CBM41	1	0	0	1	1	0	0	1	1	1	1	1	1	1	0	0	0	0	0
CBM43	0	0	8	0	4	13	8	13	7	12	31	9	21	8	11	17	16	38	18
CBM45	1	2	0	1	0	1	1	3	2	3	9	6	4	3	3	1	2	3	1
CBM49	0	0	0	0	0	0	0	0	0	0	0	0	1	0	1	0	0	0	0
CBM53	1	1	4	1	0	1	1	2	1	1	8	1	1	1	1	2	1	1	1
CBM57	11	1	0	3	12	5	4	7	16	18	25	26	18	24	11	26	43	19	14
CBM6	0	1	0	0	0	0	0	0	0	0	0	0	0	0	0	0	0	0	0
CBM67	0	0	0	0	1	0	0	0	0	0	0	0	0	0	0	0	0	0	0
CE1	1	2	6	1	1	1	0	1	1	1	2	1	2	1	1	1	1	1	1
CE11	1	1	0	1	1	1	0	1	1	1	1	1	1	2	1	1	1	4	1
CE12	0	0	0	0	0	1	0	0	0	0	0	0	0	0	0	0	0	0	0
CE13	1	4	22	4	1	7	5	11	12	8	24	4	8	8	3	10	7	12	17
CE14	1	0	0	0	1	0	0	0	0	0	0	0	0	0	0	0	0	0	0
CE16	7	1	3	29	30	87	22	21	54	70	120	92	83	89	35	51	68	69	60
CE19	0	0	0	0	0	1	0	0	0	0	0	0	0	0	0	0	0	0	0
CE4	1	0	0	2	1	1	0	0	1	1	0	0	1	1	0	0	0	0	0
CE6	0	0	0	1	1	1	1	2	5	3	5	2	3	2	1	4	3	2	10
CE8	1	35	65	13	46	23	39	43	69	41	128	96	70	75	40	41	60	66	65
CE9	0	0	0	0	1	0	0	0	0	0	0	0	0	0	0	0	0	0	0
GH1	4	3	12	5	12	20	17	59	52	39	69	51	47	85	25	36	31	48	20
GH10	8	0	5	0	0	0	1	1	2	1	1	1	1	0	2	6	1	5	4
GH100	2	1	3	4	8	5	9	8	6	8	12	5	7	6	5	8	10	9	8
GH103	1	1	1	1	1	1	0	0	0	0	1	0	0	1	0	0	0	0	0
GH105	0	2	0	1	5	0	1	0	0	0	0	0	0	0	0	0	0	0	0
GH109	2	0	0	2	4	0	0	1	1	1	1	1	1	3	1	0	0	2	2
GH114	0	1	6	0	0	0	0	0	0	0	0	0	0	0	0	0	0	0	0
GH116	1	2	1	1	2	2	2	2	2	3	6	4	2	3	2	4	3	4	3
GH13	0	1	1	0	0	0	0	0	0	0	0	0	0	0	0	0	0	0	0
GH135	0	0	0	5	2	5	0	0	0	0	0	0	0	0	0	0	0	0	0
GH136	1	0	0	0	0	0	0	0	0	0	0	0	0	0	0	0	0	0	0
GH13_1	2	0	2	0	0	0	0	0	0	0	0	0	0	0	0	0	0	0	0
GH13_10	1	1	1	0	0	0	0	0	0	0	0	0	0	0	0	0	0	0	0
GH13_11	3	4	4	3	3	3	2	2	3	3	9	1	3	3	3	3	3	3	2
GH13_13	0	0	0	0	0	1	1	0	0	0	0	1	0	1	1	0	1	1	1
GH13_18	3	0	0	0	0	0	0	0	0	0	0	0	0	0	0	0	0	0	0
GH13_6	4	1	6	6	7	5	2	11	4	9	14	10	10	4	3	9	5	2	4
GH13_8	2	2	5	2	4	3	3	4	3	3	3	4	3	3	3	3	3	3	3
GH14	5	2	16	5	7	3	8	6	6	20	25	11	8	8	7	10	10	9	8
GH146	1	1	2	1	1	2	0	2	3	2	5	4	2	6	3	3	2	2	2
GH15	0	0	0	1	0	0	0	0	0	0	0	0	0	0	0	0	0	0	0
GH152	6	0	11	10	4	18	5	25	10	30	95	34	27	68	16	35	31	25	27
GH16	0	0	0	1	3	0	0	0	0	0	0	0	0	0	0	0	0	0	0
GH16_20	0	0	38	42	33	18	14	51	48	55	143	102	58	120	26	29	37	33	34
GH16_21	0	0	1	0	0	0	0	0	0	0	0	0	0	0	0	0	0	0	0
GH16_26	3	0	0	0	0	0	0	0	0	0	0	0	0	0	0	0	0	0	0
GH16_27	6	0	13	1	3	2	1	0	1	1	1	1	1	1	1	1	1	0	0
GH17	11	13	22	26	35	37	28	40	34	41	101	63	42	62	36	66	46	51	46
GH171	1	1	1	1	0	0	0	0	0	0	0	0	0	0	0	0	0	0	0
GH18	2	1	7	7	5	16	6	9	20	15	28	37	45	38	12	16	29	11	11
GH19	2	3	0	15	13	18	11	16	31	23	66	47	23	45	9	16	21	14	19
GH2	4	3	2	2	3	2	1	2	2	2	2	0	2	5	2	2	2	2	2
GH20	2	2	1	2	2	8	1	2	2	4	4	7	3	8	4	5	2	3	3
GH25	1	0	0	0	1	2	0	0	0	0	0	0	0	0	0	0	0	0	0
GH27	4	1	5	3	2	13	5	7	9	14	28	18	13	34	8	5	6	4	4
GH28	2	9	92	4	11	17	12	51	39	25	48	50	36	48	36	43	60	67	54
GH29	2	2	3	2	1	10	1	1	2	1	2	5	3	3	4	2	3	1	2
GH3	3	2	6	9	7	6	9	18	15	12	53	19	19	17	14	16	26	15	18
GH30	0	0	2	0	0	0	0	0	0	0	0	0	0	0	0	0	0	0	0
GH30_5	0	0	9	1	1	1	0	0	0	0	0	0	0	0	0	0	0	0	0
GH31	7	4	14	6	19	4	5	8	12	8	8	17	10	10	6	7	8	5	7
GH32	4	3	2	3	8	4	2	6	7	8	21	4	7	6	5	10	8	8	11
GH33	1	2	0	1	1	1	2	1	1	2	2	2	1	2	1	2	0	1	1
GH35	2	1	4	4	6	4	5	8	15	6	23	12	18	14	11	15	17	18	17
GH37	1	1	0	2	5	4	0	2	2	2	2	3	2	2	1	1	1	1	1
GH38	3	4	5	3	3	5	3	3	5	5	6	6	5	5	4	3	6	4	3
GH43_10	1	0	0	0	0	0	0	0	0	0	0	0	0	0	0	0	0	0	0
GH43_24	0	2	2	1	2	2	0	1	1	2	3	1	2	2	1	2	1	2	2
GH43_5	1	0	0	0	0	0	0	0	0	0	0	0	0	0	0	0	0	0	0
GH46	0	7	0	2	0	0	0	0	0	0	0	0	0	0	0	0	0	0	0
GH47	4	4	10	4	4	6	4	4	4	5	3	4	5	8	4	4	6	5	4
GH5	1	0	0	0	0	0	0	0	0	0	0	0	0	0	0	0	0	0	0
GH51	1	1	2	1	2	2	1	1	1	1	1	1	2	1	1	7	1	2	2
GH53	0	0	0	0	2	0	0	0	0	0	0	0	0	0	0	0	0	0	0
GH5_1	1	0	5	0	0	0	0	0	0	0	0	0	0	0	0	0	0	0	0
GH5_10	0	1	0	0	0	0	0	0	0	0	0	0	0	0	0	0	0	0	0
GH5_11	0	0	0	2	2	0	4	2	1	2	10	5	5	7	0	4	9	5	3
GH5_14	0	0	14	0	2	4	3	3	11	6	13	4	6	5	3	4	5	0	2
GH5_15	0	0	0	3	0	0	0	0	0	0	0	0	0	0	0	0	0	0	0
GH5_27	0	0	1	1	1	0	0	0	0	0	0	0	0	0	0	0	0	0	0
GH5_41	0	0	0	0	1	0	0	0	0	0	0	0	0	0	0	0	0	0	0
GH5_45	0	0	1	0	0	0	0	0	0	0	0	0	0	0	0	0	0	0	0
GH5_7	4	10	6	3	8	5	3	6	6	13	29	11	18	10	8	9	13	8	15
GH63	3	1	4	3	4	1	1	0	0	0	0	0	0	0	1	1	1	2	1
GH64	0	1	0	0	0	0	0	0	0	0	0	0	0	0	0	0	0	0	0
GH71	0	0	0	1	0	1	0	0	0	7	5	5	3	7	0	0	0	0	0
GH76	0	0	0	0	1	0	0	0	0	0	0	0	0	0	0	0	0	0	0
GH77	1	3	0	1	3	2	1	2	2	1	1	0	1	2	1	1	1	2	1
GH79	1	3	0	4	4	3	1	3	4	4	11	7	8	4	3	5	5	3	5
GH8	2	0	0	0	0	0	0	0	0	0	0	0	0	0	0	0	0	0	0
GH81	1	0	1	2	1	2	9	1	5	3	3	2	1	1	1	1	1	2	3
GH85	1	1	0	1	1	1	1	1	1	1	1	1	1	1	1	1	1	2	1
GH88	0	0	0	0	0	0	0	1	0	2	0	1	1	0	0	0	0	0	0
GH89	1	0	0	1	1	1	0	1	1	2	1	1	2	3	2	1	2	1	5
GH9	7	7	26	7	20	12	10	20	16	21	41	34	30	21	20	25	22	25	18
GH95	0	0	0	1	1	1	0	1	1	1	1	2	2	1	2	2	1	1	0
GH99	1	0	1	0	0	0	0	0	0	0	0	0	0	9	0	0	0	0	0
GT1	8	2	1	34	19	115	36	54	88	146	314	203	163	233	99	188	219	112	146
GT10	8	4	10	2	2	2	4	2	2	3	2	2	2	2	2	3	2	3	3
GT106	18	8	27	13	26	20	33	28	21	31	47	26	32	29	26	29	29	34	33
GT109	1	0	0	0	0	0	0	0	0	0	0	0	0	0	0	0	0	0	0
GT11	2	0	0	0	0	0	0	0	0	0	0	0	0	0	0	0	0	0	0
GT13	1	1	4	1	2	1	1	1	1	1	2	0	1	1	2	1	1	1	1
GT14	3	6	0	1	10	3	6	9	7	7	10	9	8	8	10	12	11	12	17
GT16	2	1	10	1	2	1	1	1	1	1	1	1	1	1	1	1	1	1	1
GT17	4	0	0	1	2	3	4	2	4	4	4	9	5	3	2	4	3	6	4
GT19	3	1	0	2	4	1	1	1	1	2	4	1	3	2	1	1	1	1	1
GT2	21	35	33	12	34	21	23	30	34	40	63	40	44	47	25	45	68	41	38
GT20	2	2	4	3	6	5	7	8	6	5	8	3	6	7	6	11	10	11	10
GT21	1	0	7	1	1	1	1	1	1	1	1	1	1	1	1	1	1	1	1
GT22	3	1	4	3	4	3	2	3	3	3	4	1	3	3	3	4	3	3	3
GT23	1	0	0	0	0	2	0	0	0	0	0	0	0	0	0	0	0	0	0
GT24	1	1	3	1	1	1	1	1	1	0	1	1	1	1	1	1	1	1	1
GT25	4	2	7	0	0	0	0	0	0	0	0	0	0	0	0	0	0	0	0
GT27	0	0	0	0	1	0	0	0	0	0	0	0	0	0	0	0	0	0	0
GT28	2	2	3	4	3	3	3	3	3	3	4	3	4	3	4	4	3	4	4
GT29	5	14	5	4	3	10	5	3	3	4	8	3	3	3	4	5	2	3	3
GT30	1	1	0	1	1	1	1	1	1	1	1	1	1	1	1	1	1	1	1
GT31	3	5	4	7	13	12	17	12	10	14	30	18	22	15	15	34	25	21	21
GT32	0	0	0	0	0	0	0	0	0	0	0	0	0	0	1	1	0	2	0
GT33	1	1	5	1	1	1	1	1	1	1	1	3	1	2	1	2	1	1	1
GT34	7	23	6	12	23	9	14	10	8	9	19	8	10	7	5	7	4	7	5
GT35	5	3	10	3	5	3	5	3	3	3	7	3	3	2	3	2	4	2	4
GT37	4	3	8	20	14	7	5	10	6	3	1	2	1	1	3	18	2	9	3
GT4	10	17	19	10	15	13	17	12	16	20	46	12	24	12	14	25	23	24	21
GT41	2	2	2	2	5	1	3	3	3	2	4	2	1	1	1	1	1	2	1
GT43	2	1	13	2	5	3	2	3	3	4	6	2	3	3	4	10	4	4	5
GT47	23	7	148	19	56	29	33	39	51	27	51	27	32	29	30	37	38	39	43
GT48	2	2	7	3	20	9	18	9	10	8	17	8	11	5	7	11	8	12	9
GT49	0	0	0	4	0	0	0	0	0	0	0	0	0	0	0	0	0	0	0
GT5	7	18	11	6	17	6	6	7	6	9	8	6	8	8	6	9	6	5	6
GT50	1	1	2	1	1	1	1	2	1	1	2	1	2	1	1	1	1	1	1
GT51	1	1	3	1	1	1	1	0	0	1	1	2	1	2	0	0	1	0	1
GT54	1	0	0	0	0	0	0	0	0	0	0	0	0	0	0	0	0	0	0
GT57	2	2	4	2	2	2	2	2	2	3	2	1	3	3	2	2	2	2	2
GT58	1	1	0	1	1	1	1	1	1	1	2	0	1	1	1	1	1	1	1
GT59	1	1	2	1	1	1	1	1	1	1	1	0	1	1	1	1	1	1	1
GT60	3	0	3	0	0	0	0	0	0	0	0	0	0	0	0	0	0	0	0
GT61	10	1	9	6	4	7	4	7	5	8	13	6	12	20	6	25	5	8	5
GT62	0	0	0	0	1	0	0	0	0	0	0	0	0	0	0	0	0	0	0
GT64	2	11	11	3	5	5	5	5	3	5	5	4	4	4	5	3	3	3	3
GT65	0	0	0	0	0	1	1	2	2	1	8	2	4	2	1	1	1	1	1
GT66	2	2	7	2	3	2	2	3	2	2	1	3	2	2	2	2	2	2	2
GT68	5	6	16	0	1	1	1	1	1	1	1	0	1	1	1	1	1	3	2
GT69	3	0	0	0	0	0	0	0	0	0	0	0	0	0	0	0	0	0	0
GT71	9	0	0	0	0	0	0	0	0	0	0	0	0	0	0	0	0	0	0
GT75	2	1	2	2	7	4	3	4	5	3	20	6	7	9	3	3	5	5	8
GT76	1	0	3	1	1	1	1	1	2	1	2	2	1	2	1	1	1	1	1
GT77	11	16	78	4	11	5	6	14	13	13	43	25	9	18	8	16	14	19	9
GT78	1	0	4	1	1	1	0	0	0	0	0	0	0	0	0	0	0	0	0
GT8	14	13	37	11	27	15	26	36	28	29	64	34	34	37	25	39	37	41	41
GT83	1	0	1	0	1	0	0	0	0	0	0	0	0	0	0	0	0	0	0
GT9	0	0	0	0	0	0	1	0	0	0	0	0	0	0	0	1	0	0	1
GT90	21	0	16	1	0	12	2	6	3	5	19	7	4	8	3	6	13	9	7
GT92	3	1	51	10	12	3	2	2	2	2	22	2	3	4	4	4	4	8	5
GT95	2	0	8	1	2	3	2	4	3	3	3	1	2	2	2	3	3	3	3
GT96	2	1	5	1	2	1	1	1	1	1	3	0	1	1	1	1	1	1	1
PL1	1	13	102	1	4	4	1	2	3	2	0	12	10	10	2	0	1	0	0
PL1_1	0	1	27	4	23	5	13	19	13	9	62	56	23	36	8	9	15	24	19
PL1_12	0	1	3	1	1	2	1	1	1	1	1	1	2	1	2	2	2	2	2
PL14	0	0	1	0	0	0	0	0	0	0	0	0	0	0	0	0	0	0	0
PL20	0	0	0	1	0	0	2	0	0	0	0	0	0	0	0	0	0	0	0
PL4	0	0	0	0	0	0	1	0	0	0	0	0	0	0	0	0	0	0	1
PL4_2	1	3	0	11	2	3	1	8	6	3	16	2	6	7	2	3	5	7	13
Total	460	426	1316	746	947	958	691	1070	1191	1266	2627	1800	1526	1900	898	1415	1485	1318	1309
