# Supplementary material for: The Torreya grandis genome illuminates the origin and evolution of gymnosperm-specific sciadonic acid biosynthesis
Source: Nat Commun. 2023 Mar 10;14:1315. doi: 10.1038/s41467-023-37038-2 (PMC10006428; doi:10.1038/s41467-023-37038-2)
Supplement: Supplementary file 12 — Supplementary Data 9 [file 41467_2023_37038_MOESM12_ESM.xlsx]

## Sheet: Supplementary Data 9
Supplementary Data 9 Statistics for whole genome bisulfite sequencing
Sample	Raw read pairs (#)	Raw bases (bp)	Clean read pairs (#)	Uniquely Mapped read pairs (#)	Duplication rate (%)	Site coverage (×, mean)	Genome fraction with site converage >=5 (%)	Genome fraction with site converage >=10	BS conversion rate(%)
Stage 1	2012615823	603784746900	1965893207	1266428403	4.77	17.62	95.5	81.23	99.749
Stage 2	2014148910	604244673000	1894049154	1129989725	4.25	15.66	95.14	77.52	99.737
Stage 3	2017292024	605187607200	1973282053	1284014631	6.28	17.38	96.29	82.83	99.74
