# Supplementary material for: The Torreya grandis genome illuminates the origin and evolution of gymnosperm-specific sciadonic acid biosynthesis
Source: Nat Commun. 2023 Mar 10;14:1315. doi: 10.1038/s41467-023-37038-2 (PMC10006428; doi:10.1038/s41467-023-37038-2)
Supplement: Supplementary file 13 — Supplementary Data 10 [file 41467_2023_37038_MOESM13_ESM.xlsx]

## Sheet: Supplementary Data 10 
Supplementary Data 10 Transcription factors in genomes of selected plant species
TF family	Klebsormidium nitens	Chara braunii	Penium margaritaceum	Marchantia polymorpha	Physcomitrella patens	Selaginella moellendorffii	Azolla filiculoides	Welwitschia mirabilis	Gnetum montanum	Ginkgo biloba	Pinus tabuliformis	Sequoiadendron giganteum	Taxus wallichiana	Torreya grandis	Amborella trichopoda	Oryza sativa	Vitis vinifera	Arabidopsis thaliana	Solanum lycopersicum
AP2/ERF-AP2	2	2	4	1	11	7	5	11	8	16	13	15	17	20	8	14	17	13	20
AP2/ERF-ERF	2	4	69	26	138	47	57	56	58	177	152	135	255	290	63	139	126	124	141
AP2/ERF-RAV	1	0	2	2	2	2	3	2	3	7	16	7	8	9	1	4	4	4	3
Alfin-like	1	1	3	1	8	1	5	3	1	3	9	3	4	4	3	9	6	7	10
B3	8	3	4	4	41	17	9	22	22	19	33	71	55	60	18	54	46	68	84
B3-ARF	0	1	0	4	15	7	11	13	10	15	22	14	13	15	14	27	19	22	20
BBR-BPC	0	0	4	2	1	1	9	3	1	5	5	2	4	5	4	4	5	7	6
BES1	2	1	7	3	6	5	7	10	5	8	13	7	13	12	5	6	9	8	9
BSD	1	1	0	1	1	1	0	0	1	1	1	0	1	0	1	0	1	2	1
C2C2-CO-like	3	1	2	3	15	4	7	2	5	8	8	4	7	7	5	11	12	16	13
C2C2-Dof	1	1	4	2	27	35	13	22	8	20	29	17	21	19	18	30	25	36	31
C2C2-GATA	8	6	8	5	15	8	15	22	18	19	23	24	17	21	19	25	23	30	32
C2C2-LSD	1	1	1	1	2	2	2	1	1	2	4	1	1	1	2	6	3	3	3
C2C2-YABBY	1	0	0	0	0	0	0	4	5	4	4	4	5	5	5	8	7	6	9
C2H2	53	25	37	34	85	42	47	80	65	66	128	67	82	96	74	121	105	107	124
C3H	38	34	53	32	46	35	64	46	40	65	94	45	67	61	37	57	57	57	66
CAMTA	1	2	0	1	2	1	4	3	4	5	1	1	3	1	3	6	3	6	6
CPP	4	2	1	2	7	4	6	3	2	4	5	4	3	3	3	11	6	8	4
CSD	3	1	14	1	6	4	2	0	3	4	2	2	4	2	2	3	3	4	6
DBB	0	1	2	1	2	2	2	4	3	1	6	2	3	1	3	8	6	3	5
DBP	0	0	0	1	1	2	4	2	2	4	3	0	2	2	2	4	4	2	3
E2F-DP	4	3	4	6	10	4	7	6	4	7	11	6	8	11	5	8	7	8	8
EIL	4	4	6	1	2	6	5	5	4	5	5	4	8	6	2	9	4	6	9
FAR1	0	0	0	1	0	0	0	0	0	0	0	0	0	0	9	74	65	17	38
GARP-ARR-B	2	1	2	2	5	6	4	10	6	10	7	9	9	9	6	6	13	9	11
GARP-G2-like	5	4	7	7	49	20	30	23	21	32	35	36	42	31	27	46	43	42	54
GRAS	0	0	277	11	43	54	23	25	16	39	52	44	107	58	43	60	52	34	54
GRF	1	0	0	1	2	4	2	2	4	5	7	6	4	4	6	12	10	9	11
GeBP	0	0	0	4	2	1	0	4	3	5	22	11	17	13	5	17	4	20	10
HB-BELL	0	0	0	0	4	2	5	8	5	7	6	7	8	8	5	13	12	13	14
HB-HD-ZIP	4	2	1	4	30	9	26	27	22	29	48	33	32	36	21	40	30	42	49
HB-KNOX	1	0	0	0	3	4	0	5	4	4	5	7	6	7	5	9	9	8	7
HB-PHD	1	0	0	1	2	1	3	2	3	2	1	0	2	2	2	1	2	2	2
HB-WOX	1	0	1	1	3	8	8	17	15	13	21	38	22	25	9	14	12	16	11
HB-other	13	5	10	6	11	7	19	19	25	7	9	23	21	12	7	15	15	11	24
HRT	0	1	1	1	7	2	2	1	1	1	2	0	1	1	1	1	1	2	1
HSF	2	2	3	3	8	7	14	10	25	10	20	17	16	14	12	25	19	24	26
LFY	1	1	0	1	6	2	2	2	1	2	7	2	5	2	1	1	1	1	1
LIM	1	1	3	1	2	2	2	4	2	2	3	2	3	3	4	6	6	6	10
LOB	5	2	13	23	34	15	17	65	63	63	102	135	109	223	23	36	50	43	63
MADS-M-type	0	1	0	1	18	15	18	15	19	16	16	45	78	63	19	37	55	70	142
MADS-MIKC	1	2	1	1	6	3	9	16	32	14	47	11	22	23	15	35	38	39	25
MYB	26	15	21	35	63	24	49	88	35	107	212	225	191	219	61	117	152	141	135
MYB-related	15	12	38	16	48	44	54	66	77	49	111	71	88	127	37	65	69	59	81
NAC	2	1	20	9	32	20	34	35	42	42	123	57	55	80	44	136	85	112	94
NF-X1	2	4	4	2	3	2	3	2	2	3	5	2	2	3	2	2	3	2	2
NF-YA	1	2	3	1	2	1	7	6	6	8	9	7	6	10	5	11	7	10	10
NF-YB	3	2	2	4	9	7	8	16	12	15	14	9	16	13	9	13	18	13	25
NF-YC	4	4	6	5	12	5	1	9	8	10	16	6	11	11	8	16	10	14	21
NOZZLE	0	0	0	0	0	0	0	0	0	0	0	0	0	0	0	0	1	1	0
OFP	0	0	0	3	11	6	3	11	8	9	8	7	16	10	12	31	16	18	24
PLATZ	5	3	9	2	14	16	13	13	11	11	24	3	19	17	7	15	13	12	27
RWP-RK	8	5	11	4	14	16	10	14	11	8	18	11	15	9	7	12	9	15	11
S1Fa-like	1	0	3	1	3	0	2	2	1	1	2	1	1	1	1	2	2	3	1
SAP	0	0	0	0	0	1	1	2	1	1	1	4	3	2	1	0	1	1	1
SBP	2	2	1	4	13	11	16	15	13	14	20	12	17	13	12	19	19	17	13
SRS	0	2	2	1	2	4	5	1	2	3	3	1	3	2	5	5	7	10	6
STAT	0	0	0	1	1	1	1	0	0	1	1	1	1	1	1	1	1	2	1
TCP	0	2	7	2	6	6	9	15	14	20	47	17	31	27	15	21	22	24	35
TUB	6	4	11	5	8	7	10	8	6	9	16	7	6	5	6	15	13	11	10
Tify	0	1	0	2	12	10	17	16	13	22	84	25	18	44	8	17	14	15	20
Trihelix	5	286	6	22	34	25	31	36	30	58	59	41	51	38	25	27	34	26	26
ULT	0	0	0	0	0	0	1	3	0	3	4	1	5	11	1	2	2	2	3
VOZ	0	0	0	0	2	0	3	3	3	2	7	2	2	2	1	2	2	2	2
WRKY	2	1	62	14	38	19	49	61	69	49	79	65	53	79	33	101	62	73	83
Whirly	1	1	4	1	0	1	1	2	1	2	2	5	4	5	2	2	2	3	2
bHLH	9	11	64	46	105	45	77	113	70	110	159	147	149	139	67	135	126	137	141
bZIP	19	17	46	14	47	22	35	40	24	44	59	32	50	37	34	90	62	71	60
zf-HD	4	3	0	1	12	7	6	13	9	13	13	9	13	20	9	14	18	17	35
