# Supplementary material for: The Torreya grandis genome illuminates the origin and evolution of gymnosperm-specific sciadonic acid biosynthesis
Source: Nat Commun. 2023 Mar 10;14:1315. doi: 10.1038/s41467-023-37038-2 (PMC10006428; doi:10.1038/s41467-023-37038-2)
Supplement: Supplementary file 14 — Supplementary Data 11 [file 41467_2023_37038_MOESM14_ESM.xlsx]

## Sheet: Supplementary Data 11
Supplementary Data 11 Differentially methylated regions (DMRs) between stage 1 and stage 2. DMRs were called by DSS R package under P value threshold of 0.05 (two-sided Wald test with Benjamini-Hochberg correction). The parameter areaStat is the sum of the test statistics of all CpG sites within a DMR. Region with a larger absolute areaStat value is more likely to be a DMR.
#Chr	Start	End	Length	Stage2 methylation level	Stage1 methylation level	Difference of methylation level	AreaStat	Context	Overlapping gene	Overlapping region	Gene description
Chr1	4084950	4085727	778	0.0599257	0.330953	-0.271028	-2047.83	CHH	TG1g00009	intron	Transmembrane protein, putative
Chr1	4086521	4087042	522	0.00558548	0.128771	-0.123186	-1143.37	CHH	TG1g00009	intron	Transmembrane protein, putative
Chr1	4087969	4088377	409	0.0176853	0.118673	-0.100987	-837.58	CHH	TG1g00009	intron	Transmembrane protein, putative
Chr1	4100343	4101010	668	0.0182569	0.174206	-0.155949	-1077.18	CHH	TG1g00009	intron	Transmembrane protein, putative
Chr1	6764654	6765237	584	0.0642334	0.225892	-0.161658	-835.524	CHH	TG1g00019	intron	(rape) hypothetical protein
Chr1	6764870	6765005	136	0.747571	0.940537	-0.192967	-114.127	CHG	TG1g00019	intron	(rape) hypothetical protein
Chr1	6768029	6768465	437	0.053055	0.271023	-0.217968	-916.823	CHH	TG1g00019	intron	(rape) hypothetical protein
Chr1	6769390	6769896	507	0.0156722	0.199868	-0.184195	-1197.07	CHH	TG1g00019	intron	(rape) hypothetical protein
Chr1	6782885	6783791	907	0.0174633	0.158937	-0.141474	-1908.47	CHH	TG1g00019	intron	(rape) hypothetical protein
Chr1	6785625	6786359	735	0.0091488	0.144896	-0.135748	-1370.92	CHH	TG1g00019	intron	(rape) hypothetical protein
Chr1	6786603	6787405	803	0.00826025	0.121713	-0.113452	-1430.75	CHH	TG1g00019	intron	(rape) hypothetical protein
Chr1	19001301	19001399	99	0.746707	0.960791	-0.214084	-89.183	CG	TG1g00050	promoter	SNF1-related protein kinase regulatory subunit beta
Chr1	19017469	19017989	521	0.0222173	0.126662	-0.104445	-1043.75	CHH	TG1g00050	intron	SNF1-related protein kinase regulatory subunit beta
Chr1	19018686	19019128	443	0.0209843	0.133067	-0.112083	-850.39	CHH	TG1g00050	intron	SNF1-related protein kinase regulatory subunit beta
Chr1	19020003	19020899	897	0.0263135	0.141695	-0.115382	-1768.92	CHH	TG1g00050	intron	SNF1-related protein kinase regulatory subunit beta
Chr1	21202603	21202772	170	0.249499	0.631259	-0.38176	-108.743	CHG	TG1g00054	intron	J domain-containing protein
Chr1	21230512	21230724	213	0.342681	0.93533	-0.592649	-105.428	CHG	TG1g00054	intron	J domain-containing protein
Chr1	29782165	29782616	452	0.0415795	0.652395	-0.610815	-125.11	CHG	TG1g00069	intron	CIA30 domain-containing protein
Chr1	35033838	35033971	134	0.538071	0.83967	-0.301599	-115.702	CHG	TG1g00089	intron	Amidohydro-rel domain-containing protein
Chr1	38116807	38117396	590	0.0115788	0.106955	-0.0953758	-967.206	CHH	TG1g00095	intron	LEA_2 domain-containing protein
Chr1	62936966	62937072	107	0.647069	0.893041	-0.245973	-173.584	CHG	TG1g00131	intron	Cytochrome b5 heme-binding domain-containing protein
Chr1	63349256	63350169	914	0.0203059	0.189948	-0.169642	-1437.56	CHH	TG1g00132	intron	endoplasmic reticulum-Golgi intermediate compartment protein 3-like
Chr1	63351360	63351926	567	0.0296145	0.171537	-0.141923	-829.116	CHH	TG1g00132	intron	endoplasmic reticulum-Golgi intermediate compartment protein 3-like
Chr1	63352332	63352969	638	0.0350556	0.192116	-0.15706	-1347.73	CHH	TG1g00132	intron	endoplasmic reticulum-Golgi intermediate compartment protein 3-like
Chr1	63464793	63466391	1599	0.0327342	0.166055	-0.133321	-2615.99	CHH	TG1g00133	intron	endoplasmic reticulum-Golgi intermediate compartment protein 3-like
Chr1	64403467	64403920	454	0.039879	0.172627	-0.132748	-831.543	CHH	TG1g00140	promoter	Methyltransf_11 domain-containing protein
Chr1	64456294	64457018	725	0.0206051	0.0975727	-0.0769676	-1131.97	CHH	TG1g00140	intron	Methyltransf_11 domain-containing protein
Chr1	64463428	64463862	435	0.0117754	0.109425	-0.0976495	-883.85	CHH	TG1g00140	intron	Methyltransf_11 domain-containing protein
Chr1	68292825	68293145	321	0.105491	0.623382	-0.517891	-119.282	CHG	TG1g00163	promoter	Expansin
Chr1	73598406	73599142	737	0.126776	0.71293	-0.586154	-250.46	CHG	TG1g00189	intron	Laccase
Chr1	76106147	76106555	409	0.0588497	0.38845	-0.3296	-135.035	CHG	TG1g00201	intron	Peptidyl-prolyl cis-trans isomerase, PpiC-type, Rhodanese-like domain protein
Chr1	81570988	81571646	659	0.0222251	0.139412	-0.117187	-1052.76	CHH	TG1g00211	intron	ORM1 protein
Chr1	81575110	81576193	1084	0.0243488	0.164082	-0.139733	-2293.61	CHH	TG1g00211	intron	ORM1 protein
Chr1	82025927	82026236	310	0.272735	0.61404	-0.341305	-321.205	CHG	TG1g00214	intron	Atp-dependent zn protease
Chr1	82090115	82091298	1184	0.0103282	0.123644	-0.113315	-2233.92	CHH	TG1g00214	intron	Atp-dependent zn protease
Chr1	82093535	82094548	1014	0.00761688	0.0917326	-0.0841157	-1406.63	CHH	TG1g00214	intron	Atp-dependent zn protease
Chr1	82096100	82096826	727	0.0232833	0.119934	-0.0966511	-1259.34	CHH	TG1g00214	intron	Atp-dependent zn protease
Chr1	82611736	82612410	675	0.0146507	0.107078	-0.0924278	-1037.01	CHH	TG1g00216	intron	HTH myb-type domain-containing protein
Chr1	85336622	85337316	695	0.0271142	0.142534	-0.11542	-1122.24	CHH	TG1g00229	intron	Chaperone protein DnaJ
Chr1	86116361	86116747	387	0.339997	0.820319	-0.480321	-286.764	CHG	TG1g00235	intron	RRM domain-containing protein
Chr1	87149069	87149786	718	0.0202052	0.169006	-0.148801	-1788.18	CHH	TG1g00243	intron	protein PLANT CADMIUM RESISTANCE 10
Chr1	87150599	87151532	934	0.0137513	0.108315	-0.0945641	-1344.22	CHH	TG1g00243	intron	protein PLANT CADMIUM RESISTANCE 10
Chr1	87153084	87154405	1322	0.0217288	0.132735	-0.111006	-2897.21	CHH	TG1g00243	intron	protein PLANT CADMIUM RESISTANCE 10
Chr1	87156963	87157647	685	0.017195	0.0925701	-0.0753751	-1271.45	CHH	TG1g00243	intron	protein PLANT CADMIUM RESISTANCE 10
Chr1	87229370	87230228	859	0.0227282	0.122991	-0.100263	-1643.68	CHH	TG1g00245	intron	Omp85 domain-containing protein
Chr1	87654024	87654194	171	0.156776	0.436813	-0.280037	-158.197	CHG	TG1g00248	intron	RNA-binding protein
Chr1	87657832	87657982	151	0.39328	0.165367	0.227913	151.022	CHG	TG1g00248	intron	RNA-binding protein
Chr1	89491613	89492124	512	0.0246091	0.113835	-0.0892258	-865.686	CHH	TG1g00264	intron	guanine nucleotide exchange factor SPIKE 1
Chr1	89578137	89578733	597	0.0175041	0.0951815	-0.0776774	-940.595	CHH	TG1g00264	intron	guanine nucleotide exchange factor SPIKE 1
Chr1	90576167	90576301	135	0.725966	0.988915	-0.262949	-128.759	CG	TG1g00268	intron	Phosphate transporter PHO1-like protein
Chr1	90614051	90614144	94	0.983768	0.847931	0.135837	65.8692	CG	TG1g00268	intron	Phosphate transporter PHO1-like protein
Chr1	90778838	90778909	72	0.738873	0.880239	-0.141365	-54.3098	CG	TG1g00269	intron	Phosphate transporter PHO1-like protein
Chr1	92366897	92367415	519	0.0349269	0.153636	-0.118709	-872.623	CHH	TG1g00275	intron	Phosphate transporter PHO1
Chr1	92421683	92421789	107	0.793605	0.991434	-0.197829	-60.152	CG	TG1g00275	intron	Phosphate transporter PHO1
Chr1	92680135	92680681	547	0.0118849	0.103229	-0.0913437	-852.734	CHH	TG1g00276	intron	Phosphate transporter PHO1-like protein
Chr1	94241238	94241374	137	0.985266	0.696264	0.289002	56.7065	CG	TG1g00281	intron	Phosphate transporter PHO1-like protein
Chr1	94856069	94858172	2104	0.0351755	0.178121	-0.142945	-3906.66	CHH	TG1g00284	intron	Phosphate transporter PHO1
Chr1	102006240	102006944	705	0.0172543	0.102491	-0.0852367	-1184.95	CHH	TG1g00313	intron	RNase III domain-containing protein
Chr1	103221081	103221219	139	0.343603	0.795591	-0.451988	-65.3282	CG	TG1g00322	intron	Histone acetyltransferase
Chr1	103579046	103579253	208	0.150162	0.563158	-0.412996	-168.652	CHG	TG1g00323	intron	Protein kinase
Chr1	104080530	104081121	592	0.0259467	0.110233	-0.084286	-956.358	CHH	TG1g00325	intron	Protein kinase
Chr1	111681887	111682957	1071	0.0421831	0.26314	-0.220957	-2984.3	CHH	TG1g00347	intron	Chaperone DnaK
Chr1	114898719	114898855	137	0.0333097	0.347152	-0.313843	-87.9488	CG	TG1g00355	promoter	Late embryogenesis abundant protein
Chr1	121544923	121545299	377	0.429593	0.784695	-0.355102	-379.211	CHG	TG1g00382	promoter	Cytochrome P450
Chr1	121795293	121795364	72	0.0538793	0.434112	-0.380233	-56.1371	CG	TG1g00386	exon	Cytochrome P450, putative
Chr1	122637241	122637330	90	0.84602	0.98569	-0.13967	-53.3027	CG	TG1g00389	intron	Cytochrome p450
Chr1	127004040	127004277	238	0.666985	0.135251	0.531734	114.278	CG	TG1g00403	exon	Desiccation-related protein PCC13-62
Chr1	127004040	127004277	238	0.666985	0.135251	0.531734	114.278	CG	TG1g00403	intron	Desiccation-related protein PCC13-62
Chr1	135597573	135598100	528	0.120394	0.627087	-0.506693	-241.045	CHG	TG1g00431	intron	Protein HGH1 homolog
Chr1	137250832	137251386	555	0.044491	0.305276	-0.260785	-1291.83	CHH	TG1g00442	intron	DUF1995 domain-containing protein
Chr1	137254520	137255544	1025	0.0231104	0.149723	-0.126612	-2141.18	CHH	TG1g00442	intron	DUF1995 domain-containing protein
Chr1	140129841	140130147	307	0.522606	0.0478986	0.474707	144.732	CHG	TG1g00453	intron	J domain-containing protein
Chr1	141445154	141445828	675	0.0476794	0.447612	-0.399933	-215.772	CHG	TG1g00456	intron	HTH La-type RNA-binding domain-containing protein
Chr1	142071479	142071584	106	0.49421	0.241967	0.252243	107.059	CG	TG1g00458	intron	Transcription factor tga1
Chr1	142090768	142090982	215	0.324565	0.737611	-0.413046	-177.889	CHG	TG1g00458	intron	Transcription factor tga1
Chr1	152814985	152815305	321	0.199375	0.669005	-0.469629	-154.508	CHG	TG1g00485	intron	NF-kappa-B inhibitor-like protein 2 isoform 2
Chr1	162756050	162756156	107	0.560516	0.800191	-0.239675	-129.464	CHG	TG1g00515	intron	cystathionine beta-lyase
Chr1	162793809	162793963	155	0.508305	0.0874741	0.420831	83.3645	CG	TG1g00515	intron	cystathionine beta-lyase
Chr1	178305416	178305566	151	0.885442	0.230125	0.655317	64.4682	CG	TG1g00568	promoter	Unknown protein
Chr1	178758301	178759409	1109	0.0160352	0.119566	-0.103531	-2037.65	CHH	TG1g00573	intron	DNA-directed RNA polymerase II protein
Chr1	178761530	178761752	223	0.265817	0.703343	-0.437526	-186.465	CHG	TG1g00573	intron	DNA-directed RNA polymerase II protein
Chr1	178776016	178776504	489	0.32987	0.938529	-0.608659	-107.98	CHG	TG1g00573	intron	DNA-directed RNA polymerase II protein
Chr1	187172061	187172253	193	0.335065	0.640836	-0.305771	-129.624	CHG	TG1g00587	intron	cingulin-like protein 1 isoform X1
Chr1	191145970	191146106	137	0.590585	0.870121	-0.279535	-74.9065	CG	TG1g00610	intron	Protein kinase C-like zinc finger protein
Chr1	193678372	193678881	510	0.0061641	0.134368	-0.128204	-898.279	CHH	TG1g00625	intron	18S rRNA aminocarboxypropyltransferase
Chr1	193760223	193760799	577	0.186002	0.80616	-0.620158	-521.377	CHG	TG1g00625	intron	18S rRNA aminocarboxypropyltransferase
Chr1	206153918	206154376	459	0.0128034	0.107131	-0.0943273	-877.321	CHH	TG1g00669	promoter	SDD1 protein
Chr1	213783591	213783757	167	0.222471	0.0254721	0.196999	91.6504	CG	TG1g00703	intron	L-ascorbate oxidase
Chr1	221427008	221427752	745	0.0135921	0.112466	-0.098874	-1467	CHH	TG1g00725	intron	Protein kinase, putative
Chr1	222722493	222722596	104	0.0560113	0.538003	-0.481992	-107.435	CHG	TG1g00729	intron	Lactase-phlorizin hydrolase
Chr1	227014066	227014457	392	0.0325913	0.151288	-0.118697	-863.653	CHH	TG1g00751	intron	DNA-directed RNA polymerase
Chr1	227051601	227051751	151	0.0357034	0.276233	-0.24053	-120.45	CHG	TG1g00752	intron	DNA-directed RNA polymerase
Chr1	228202049	228202160	112	0.544281	0.921604	-0.377323	-115.471	CHG	TG1g00759	intron	Eukaryotic translation initiation factor 3 subunit C like
Chr1	228202550	228203300	751	0.146892	0.774695	-0.627803	-362.48	CHG	TG1g00759	intron	Eukaryotic translation initiation factor 3 subunit C like
Chr1	231961700	231962848	1149	0.0163886	0.125918	-0.10953	-2263.89	CHH	TG1g00774	intron	translin-associated protein X
Chr1	241923713	241923838	126	0.130404	0.475449	-0.345046	-105.559	CG	TG1g00816	intron	UDP-N-acetylmuramoyl-L-alanyl-D-glutamate--2, 6-diaminopimelate ligase
Chr1	248559341	248559947	607	0.0190144	0.144567	-0.125553	-1136.89	CHH	TG1g00846	intron	Unknown protein
Chr1	248596214	248597674	1461	0.0251393	0.223265	-0.198126	-3119.34	CHH	TG1g00846	intron	Unknown protein
Chr1	248597881	248598656	776	0.0434331	0.236771	-0.193338	-1454.83	CHH	TG1g00846	intron	Unknown protein
Chr1	248604135	248604394	260	0.45341	0.0917042	0.361706	233.185	CG	TG1g00846	intron	Unknown protein
Chr1	248604203	248604427	225	0.501135	0.0925762	0.408559	173.57	CHG	TG1g00846	intron	Unknown protein
Chr1	273863469	273863816	348	0.338385	0.756446	-0.418061	-205.173	CHG	TG1g00938	intron	actin-related protein 9
Chr1	273863951	273864415	465	0.31419	0.852258	-0.538068	-432.141	CHG	TG1g00938	intron	actin-related protein 9
Chr1	273914626	273915954	1329	0.172486	0.616413	-0.443927	-537.264	CHG	TG1g00939	intron	Actin-related protein 9
Chr1	275977730	275978286	557	0.0278688	0.160814	-0.132946	-1044.23	CHH	TG1g00947	intron	4-alpha-glucanotransferase
Chr1	275980867	275981675	809	0.0160406	0.108413	-0.0923723	-1147.27	CHH	TG1g00947	intron	4-alpha-glucanotransferase
Chr1	275981895	275982609	715	0.0207804	0.148281	-0.127501	-1162.3	CHH	TG1g00947	intron	4-alpha-glucanotransferase
Chr1	275985369	275986299	931	0.0198718	0.115408	-0.0955367	-1645.68	CHH	TG1g00947	intron	4-alpha-glucanotransferase
Chr1	276003891	276004247	357	0.336866	0.858197	-0.521331	-148.302	CHG	TG1g00947	intron	4-alpha-glucanotransferase
Chr1	284267008	284269020	2013	0.0231062	0.160238	-0.137132	-4193.4	CHH	TG1g00969	intron	ADP-ribosylation factor GTPase-activating protein AGD12-like
Chr1	289156489	289156833	345	0.760382	0.362337	0.398045	209.044	CHG	TG1g00986	intron	Vacuolar protein sorting-associated protein 29
Chr1	289162666	289162848	183	0.577097	0.76798	-0.190882	-160.187	CHG	TG1g00986	intron	Vacuolar protein sorting-associated protein 29
Chr1	290287433	290287732	300	0.195044	0.699696	-0.504652	-446.133	CHG	TG1g00988	intron	Vacuolar protein sorting-associated protein 29
Chr1	290348894	290349744	851	0.0262664	0.149726	-0.123459	-1483.64	CHH	TG1g00988	intron	Vacuolar protein sorting-associated protein 29
Chr1	294159836	294160250	415	0.236456	0.676033	-0.439577	-141.011	CHG	TG1g01004	intron	YL1_C domain-containing protein
Chr1	294194112	294194622	511	0.0105409	0.104527	-0.0939858	-1071.47	CHH	TG1g01004	intron	YL1_C domain-containing protein
Chr1	296452835	296453361	527	0.0110365	0.0904216	-0.0793851	-843.426	CHH	TG1g01020	intron	S-acyltransferase
Chr1	296458092	296458757	666	0.0329771	0.191845	-0.158868	-1116.53	CHH	TG1g01020	intron	S-acyltransferase
Chr1	296458932	296459634	703	0.0309832	0.167664	-0.13668	-1582.28	CHH	TG1g01020	intron	S-acyltransferase
Chr1	303578757	303579792	1036	0.0109841	0.126059	-0.115075	-2057.67	CHH	TG1g01044	intron	Kinetochore protein NDC80
Chr1	305197970	305198529	560	0.0289423	0.179886	-0.150944	-971.76	CHH	TG1g01050	intron	Kinetochore protein NDC80
Chr1	305385527	305386068	542	0.0424107	0.185999	-0.143588	-900.538	CHH	TG1g01051	intron	Glycos_transf_1 domain-containing protein
Chr1	305387583	305388382	800	0.0262696	0.159377	-0.133107	-1300.63	CHH	TG1g01051	intron	Glycos_transf_1 domain-containing protein
Chr1	305388578	305389626	1049	0.024763	0.206644	-0.181881	-1955.83	CHH	TG1g01051	intron	Glycos_transf_1 domain-containing protein
Chr1	305390043	305391014	972	0.047881	0.18384	-0.135959	-1694.71	CHH	TG1g01051	intron	Glycos_transf_1 domain-containing protein
Chr1	305777516	305778161	646	0.333858	0.746628	-0.412769	-354.799	CHG	TG1g01052	intron	AAA domain-containing protein
Chr1	305844673	305844860	188	0.43101	0.818141	-0.38713	-131.369	CHG	TG1g01052	intron	AAA domain-containing protein
Chr1	306303487	306303558	72	0.775861	0.0346071	0.741254	71.3835	CG	TG1g01056	promoter	BHLH domain-containing protein
Chr1	329295381	329296304	924	0.0162791	0.138533	-0.122254	-1913.76	CHH	TG1g01114	intron	Unknown protein
Chr1	345706185	345706344	160	0.713654	0.972873	-0.259219	-219.895	CG	TG1g01132	intron	Importin N-terminal domain-containing protein
Chr1	346010099	346010715	617	0.0228719	0.124394	-0.101522	-1063.87	CHH	TG1g01134	intron	FAD/NAD(P)-binding domain containing protein
Chr1	349714669	349715246	578	0.0138807	0.10016	-0.0862795	-1057.8	CHH	TG1g01141	intron	Folate-binding protein YgfZ
Chr1	370834176	370835166	991	0.0423224	0.233336	-0.191014	-2084.31	CHH	TG1g01193	intron	THUMP domain-containing protein 3
Chr1	370835613	370837797	2185	0.0457853	0.22823	-0.182444	-4175.05	CHH	TG1g01193	intron	THUMP domain-containing protein 3
Chr1	370838500	370839171	672	0.0540297	0.26309	-0.20906	-1250.59	CHH	TG1g01193	intron	THUMP domain-containing protein 3
Chr1	370839785	370841194	1410	0.0611639	0.341644	-0.28048	-3714.28	CHH	TG1g01193	intron	THUMP domain-containing protein 3
Chr1	370841422	370843077	1656	0.0757119	0.27159	-0.195878	-2738.66	CHH	TG1g01193	intron	THUMP domain-containing protein 3
Chr1	370843262	370843974	713	0.029101	0.238495	-0.209394	-1346.79	CHH	TG1g01193	intron	THUMP domain-containing protein 3
Chr1	370844981	370845540	560	0.0804052	0.256768	-0.176363	-1060.03	CHH	TG1g01193	intron	THUMP domain-containing protein 3
Chr1	370847482	370848004	523	0.035501	0.178865	-0.143364	-992.832	CHH	TG1g01193	intron	THUMP domain-containing protein 3
Chr1	370848453	370849392	940	0.0576098	0.248853	-0.191243	-1637.26	CHH	TG1g01193	intron	THUMP domain-containing protein 3
Chr1	373494442	373494603	162	0.839605	0.595772	0.243833	119.996	CHG	TG1g01199	intron	Unknown protein
Chr1	383268252	383268384	133	0.773232	0.96361	-0.190378	-178.051	CG	TG1g01208	intron	photosynthetic NDH subunit of subcomplex B 4, chloroplastic
Chr1	402413784	402413893	110	0.557981	0.283754	0.274227	94.879	CG	TG1g01224	exon	Unknown protein
Chr1	421465352	421465598	247	0.106756	0.564866	-0.458109	-108.975	CHG	TG1g01264	intron	RNA helicase
Chr1	421536500	421536649	150	0.121924	0.385515	-0.263592	-107.984	CHG	TG1g01264	intron	RNA helicase
Chr1	421561376	421562002	627	0.0130501	0.122771	-0.10972	-1163.31	CHH	TG1g01264	intron	RNA helicase
Chr1	423456197	423456554	358	0.186292	0.815203	-0.628911	-110.001	CHG	TG1g01272	intron	(+)-neomenthol dehydrogenase
Chr1	428072200	428072387	188	0.177319	0.720832	-0.543512	-131.738	CHG	TG1g01289	intron	LysM peptidoglycan-binding domain-containing protein
Chr1	429022283	429022761	479	0.00539554	0.0738607	-0.0684651	-868.898	CHH	TG1g01295	intron	CAAX amino terminal protease
Chr1	457357111	457357705	595	0.0148599	0.141656	-0.126796	-1344.57	CHH	TG1g01374	intron	Transcription initiation factor IIF subunit alpha
Chr1	459544881	459545341	461	0.0319041	0.1803	-0.148396	-1030.63	CHH	TG1g01377	intron	ATP-diphosphatase
Chr1	466307497	466308290	794	0.0132766	0.17383	-0.160553	-1418.13	CHH	TG1g01407	intron	Metallophos domain-containing protein
Chr1	466308963	466309441	479	0.0281311	0.192798	-0.164667	-917.25	CHH	TG1g01407	intron	Metallophos domain-containing protein
Chr1	466310152	466310765	614	0.0169435	0.17096	-0.154016	-1372.39	CHH	TG1g01407	intron	Metallophos domain-containing protein
Chr1	466336928	466337713	786	0.0114164	0.105259	-0.0938423	-1548.53	CHH	TG1g01407	intron	Metallophos domain-containing protein
Chr1	467846724	467847447	724	0.0319679	0.142124	-0.110156	-1267.42	CHH	TG1g01410	intron	ENDO3c domain-containing protein
Chr1	471676863	471677429	567	0.00878217	0.148991	-0.140209	-835.957	CHH	TG1g01417	intron	Endoribonuclease e-like protein
Chr1	471692525	471693422	898	0.0455031	0.193749	-0.148246	-1456.19	CHH	TG1g01417	intron	Endoribonuclease e-like protein
Chr1	480578273	480578521	249	0.30229	0.0438554	0.258435	212.919	CG	TG1g01436	exon	Subtilisin-like protease
Chr1	480578273	480578521	249	0.30229	0.0438554	0.258435	212.919	CG	TG1g01436	intron	Subtilisin-like protease
Chr1	482528901	482529437	537	0.00853671	0.0861526	-0.0776159	-978.336	CHH	TG1g01452	intron	Galectin domain-containing protein
Chr1	482965171	482966179	1009	0.0130537	0.0946502	-0.0815965	-1680.76	CHH	TG1g01455	intron	Unknown protein
Chr1	491026516	491026702	187	0.617746	0.864953	-0.247207	-176.526	CHG	TG1g01472	intron	PDZ domain-containing protein
Chr1	491150468	491150970	503	0.0335033	0.15633	-0.122826	-988.873	CHH	TG1g01473	intron	PDZ domain-containing protein
Chr1	499958508	499958753	246	0.363914	0.831418	-0.467504	-268.017	CHG	TG1g01496	intron	Protein kinase domain-containing protein
Chr1	501545719	501545831	113	0.725163	0.954591	-0.229429	-126.95	CG	TG1g01504	intron	VKc domain-containing protein
Chr1	501548826	501549330	505	0.0148882	0.140825	-0.125937	-1030.98	CHH	TG1g01504	intron	VKc domain-containing protein
Chr1	501549408	501549909	502	0.00628833	0.0729112	-0.0666228	-867.762	CHH	TG1g01504	intron	VKc domain-containing protein
Chr1	502897181	502897311	131	0.270521	0.860197	-0.589677	-109.678	CHG	TG1g01508	intron	Magnesium transporter
Chr1	503354994	503355806	813	0.15423	0.84002	-0.68579	-402.448	CHG	TG1g01510	intron	tRNA modification GTPase MnmE
Chr1	512588440	512589196	757	0.0380907	0.250355	-0.212264	-1293.51	CHH	TG1g01538	intron	Unknown protein
Chr1	512589859	512590925	1067	0.0548348	0.27896	-0.224125	-2820.38	CHH	TG1g01538	intron	Unknown protein
Chr1	512601694	512602329	636	0.0213292	0.112136	-0.0908073	-901.157	CHH	TG1g01538	intron	Unknown protein
Chr1	523179261	523180020	760	0.0164477	0.127056	-0.110608	-1408	CHH	TG1g01546	intron	Required for excision 1-B domain containing
Chr1	525873919	525874773	855	0.0150146	0.111744	-0.0967294	-1238.5	CHH	TG1g01554	intron	Aminotran_1_2 domain-containing protein
Chr1	525929603	525930112	510	0.0117558	0.0956664	-0.0839106	-966.718	CHH	TG1g01554	intron	Aminotran_1_2 domain-containing protein
Chr1	526281746	526282220	475	0.509939	0.107162	0.402777	141.351	CHG	TG1g01558	intron	26S proteasome AAA-ATPase subunit family protein
Chr1	528200976	528201123	148	0.0620011	0.653081	-0.59108	-192.434	CHG	TG1g01561	intron	C3H1-type domain-containing protein
Chr1	533829749	533830483	735	0.0205813	0.114541	-0.0939597	-1320.21	CHH	TG1g01568	intron	ATP-binding ABC transporter
Chr1	533886782	533887294	513	0.00951359	0.0842601	-0.0747465	-954.654	CHH	TG1g01568	intron	ATP-binding ABC transporter
Chr1	537973025	537973621	597	0.0125152	0.107403	-0.0948877	-1046.87	CHH	TG1g01579	intron	N-alpha-acetyltransferase 15NatA auxiliary subunit-like
Chr1	541997033	541997399	367	0.321548	0.884327	-0.56278	-285.503	CHG	TG1g01587	intron	PHD-type domain-containing protein
Chr1	543901931	543902053	123	0.172545	0.762501	-0.589956	-114.103	CHG	TG1g01592	intron	Ribonuclease P
Chr1	543902609	543902825	217	0.32002	0.920808	-0.600787	-169.949	CHG	TG1g01592	intron	Ribonuclease P
Chr1	548107279	548108294	1016	0.0181246	0.156314	-0.13819	-1968.99	CHH	TG1g01601	intron	Glutamyl-tRNA (Gln) amidotransferase subunit A
Chr1	548109111	548110756	1646	0.0421924	0.212007	-0.169814	-3267.17	CHH	TG1g01601	intron	Glutamyl-tRNA (Gln) amidotransferase subunit A
Chr1	548111225	548111790	566	0.0319058	0.16423	-0.132325	-1019.86	CHH	TG1g01601	intron	Glutamyl-tRNA (Gln) amidotransferase subunit A
Chr1	555984441	555984573	133	0.428837	0.8337	-0.404863	-131.786	CHG	TG1g01609	intron	Pyrophosphate--fructose 6-phosphate 1-phosphotransferase subunit beta
Chr1	556027701	556028411	711	0.054323	0.186892	-0.132569	-1511.2	CHH	TG1g01609	intron	Pyrophosphate--fructose 6-phosphate 1-phosphotransferase subunit beta
Chr1	558483232	558483745	514	0.25124	0.695252	-0.444012	-115.786	CHG	TG1g01610	intron	HAUS-augmin3 domain-containing protein
Chr1	558488059	558488512	454	0.0619116	0.489457	-0.427546	-107.477	CHG	TG1g01610	intron	HAUS-augmin3 domain-containing protein
Chr1	560732460	560732534	75	0.155304	0.0379124	0.117392	67.4925	CG	TG1g01613	exon	Unknown protein
Chr1	563378786	563378955	170	0.09349	0.406592	-0.313102	-122.423	CHG	TG1g01616	promoter	(rape) hypothetical protein
Chr1	566600647	566600814	168	0.984446	0.839159	0.145287	74.4005	CG	TG1g01623	intron	ABC transporter A family member 1
Chr1	566717159	566717367	209	0.624793	0.939804	-0.315011	-190.538	CHG	TG1g01623	intron	ABC transporter A family member 1
Chr1	567954357	567954842	486	0.0081578	0.120032	-0.111875	-857.372	CHH	TG1g01625	intron	NADPH-dependent diflavin oxidoreductase 1
Chr1	567955328	567956003	676	0.0143621	0.155996	-0.141634	-1019.57	CHH	TG1g01625	intron	NADPH-dependent diflavin oxidoreductase 1
Chr1	578274784	578274948	165	0.542233	0.827679	-0.285446	-157.785	CHG	TG1g01633	intron	Haloacid dehalogenase-like hydrolase domain-containing protein 3
Chr1	578292327	578293212	886	0.0181406	0.148528	-0.130388	-1336.32	CHH	TG1g01633	intron	Haloacid dehalogenase-like hydrolase domain-containing protein 3
Chr1	578293666	578294184	519	0.0124061	0.126745	-0.114339	-1062.14	CHH	TG1g01633	intron	Haloacid dehalogenase-like hydrolase domain-containing protein 3
Chr1	605162019	605162601	583	0.0112674	0.0893654	-0.078098	-891.161	CHH	TG1g01648	intron	Auxin response factor
Chr1	628151808	628152365	558	0.0131468	0.0936893	-0.0805425	-1058.78	CHH	TG1g01666	intron	ELMO domain-containing protein
Chr1	638666324	638666597	274	0.121547	0.471629	-0.350082	-122.446	CHG	TG1g01673	intron	histone-lysine N-methyltransferase ATXR6-like
Chr1	659265520	659265772	253	0.238115	0.665881	-0.427766	-204.307	CHG	TG1g01681	intron	t-SNARE coiled-coil homology domain-containing protein
Chr1	664015735	664016850	1116	0.0383083	0.186248	-0.14794	-2054.97	CHH	TG1g01685	intron	Solute carrier family 35 member F1
Chr1	666911751	666912328	578	0.0166368	0.122094	-0.105457	-1126.03	CHH	TG1g01686	intron	Outer envelope protein 80 protein
Chr1	666949902	666950708	807	0.0347318	0.184474	-0.149742	-1342.78	CHH	TG1g01686	intron	Outer envelope protein 80 protein
Chr1	672348384	672349051	668	0.0450474	0.44219	-0.397142	-322.519	CHG	TG1g01692	intron	ENT domain-containing protein
Chr1	696760049	696760271	223	0.363952	0.70392	-0.339968	-155.72	CHG	TG1g01703	exon	Plant intracellular Ras-group-related LRR protein 6
Chr1	696760049	696760271	223	0.363952	0.70392	-0.339968	-155.72	CHG	TG1g01703	intron	Plant intracellular Ras-group-related LRR protein 6
Chr1	696798986	696799444	459	0.00860021	0.0980784	-0.0894781	-1025.86	CHH	TG1g01703	intron	Plant intracellular Ras-group-related LRR protein 6
Chr1	696889292	696889561	270	0.132576	0.710684	-0.578109	-137.38	CHG	TG1g01703	intron	Plant intracellular Ras-group-related LRR protein 6
Chr1	710128540	710128993	454	0.180823	0.68965	-0.508827	-203.286	CHG	TG1g01712	intron	COMM domain-containing protein
Chr1	710170969	710171555	587	0.0101891	0.0913686	-0.0811795	-892.358	CHH	TG1g01712	intron	COMM domain-containing protein
Chr1	710213312	710213801	490	0.0122714	0.143048	-0.130777	-865.136	CHH	TG1g01713	intron	Unknown protein
Chr1	710214898	710215537	640	0.0158223	0.121547	-0.105724	-1123.41	CHH	TG1g01713	intron	Unknown protein
Chr1	710239024	710239157	134	0.739322	0.0325128	0.706809	131.875	CG	TG1g01713	promoter	Unknown protein
Chr1	728629423	728629663	241	0.260836	0.790926	-0.530089	-130.948	CHG	TG1g01724	intron	Protein kinase domain-containing protein
Chr1	728712946	728713215	270	0.225614	0.793456	-0.567842	-186.323	CHG	TG1g01724	intron	Protein kinase domain-containing protein
Chr1	731696991	731697795	805	0.013941	0.086999	-0.073058	-1268.76	CHH	TG1g01728	intron	Protein ZINC INDUCED FACILITATOR-LIKE 1-like protein
Chr1	731886025	731886143	119	0.0471625	0.417863	-0.370701	-130.401	CHG	TG1g01729	intron	MFS domain-containing protein
Chr1	734098716	734098820	105	0.630386	0.840048	-0.209662	-117.966	CHG	TG1g01735	intron	DRBM domain-containing protein
Chr1	736299275	736299934	660	0.128429	0.6277	-0.499271	-257.33	CHG	TG1g01737	promoter	RING-CH-type domain-containing protein
Chr1	746599583	746600394	812	0.0310301	0.146743	-0.115713	-1147.01	CHH	TG1g01742	intron	Endonuclease III homolog
Chr1	746601503	746602029	527	0.0486015	0.17831	-0.129709	-963.296	CHH	TG1g01742	intron	Endonuclease III homolog
Chr1	746608283	746609025	743	0.0166628	0.157003	-0.140341	-1261.58	CHH	TG1g01742	intron	Endonuclease III homolog
Chr1	746611622	746612237	616	0.0230072	0.117618	-0.0946103	-841.447	CHH	TG1g01742	intron	Endonuclease III homolog
Chr1	746612683	746613222	540	0.0158135	0.135276	-0.119462	-853.593	CHH	TG1g01742	intron	Endonuclease III homolog
Chr1	746649428	746649663	236	0.937758	0.4559	0.481858	130.255	CHG	TG1g01742	intron	Endonuclease III homolog
Chr1	764259851	764260359	509	0.00815964	0.077271	-0.0691113	-868.667	CHH	TG1g01751	intron	HEAT repeat-containing protein 5B
Chr1	764573507	764574165	659	0.0120302	0.0912528	-0.0792225	-869.686	CHH	TG1g01752	intron	HEAT repeat-containing protein 5B
Chr1	778487636	778487790	155	0.316671	0.659142	-0.342471	-151.609	CHG	TG1g01757	intron	CXXC motif containing zinc binding protein
Chr1	790690600	790691762	1163	0.221545	0.795201	-0.573656	-360.557	CHG	TG1g01763	intron	Eukaryotic initiation factor 4A
Chr1	793294673	793295097	425	0.500824	0.066098	0.434726	115.786	CHG	TG1g01764	promoter	Eukaryotic initiation factor 4A
Chr1	793294673	793295097	425	0.500824	0.066098	0.434726	115.786	CHG	TG1g01764	TSS	Eukaryotic initiation factor 4A
Chr1	793294673	793295097	425	0.500824	0.066098	0.434726	115.786	CHG	TG1g01764	exon	Eukaryotic initiation factor 4A
Chr1	808909211	808909973	763	0.0158144	0.0946703	-0.0788559	-1352.12	CHH	TG1g01771	intron	Mediator of RNA polymerase II transcription subunit 13
Chr1	808945818	808945909	92	0.809159	0.949192	-0.140033	-81.6316	CG	TG1g01771	intron	Mediator of RNA polymerase II transcription subunit 13
Chr1	809873563	809873842	280	0.0818717	0.491443	-0.409572	-220.145	CHG	TG1g01772	intron	insulin-degrading enzyme-like 1, peroxisomal
Chr1	822200708	822201300	593	0.0240199	0.114426	-0.0904057	-982.943	CHH	TG1g01775	intron	Clp R domain-containing protein
Chr1	822202817	822203462	646	0.030523	0.152758	-0.122235	-984.744	CHH	TG1g01775	intron	Clp R domain-containing protein
Chr1	824475985	824476137	153	0.113612	0.346385	-0.232774	-139.275	CHG	TG1g01777	intron	Metallopeptidase M24 family protein
Chr1	826168260	826168461	202	0.744709	0.284833	0.459875	108.334	CHG	TG1g01779	intron	ABC transporter domain-containing protein
Chr1	826265672	826266074	403	0.390198	0.816142	-0.425943	-270.891	CHG	TG1g01779	intron	ABC transporter domain-containing protein
Chr1	826267391	826267589	199	0.228793	0.833357	-0.604564	-128.118	CHG	TG1g01779	intron	ABC transporter domain-containing protein
Chr1	826276838	826276939	102	0.974931	0.824962	0.149969	68.4776	CG	TG1g01779	intron	ABC transporter domain-containing protein
Chr1	828270419	828270529	111	0.967318	0.528216	0.439102	67.8442	CG	TG1g01782	intron	ABC transporter domain-containing protein
Chr1	835081834	835081990	157	0.710771	0.888679	-0.177909	-193.207	CHG	TG1g01785	intron	Zinc finger an1 and c2h2 domain-containing stress-associated protein
Chr1	837774071	837774291	221	0.450086	0.845576	-0.39549	-120.437	CHG	TG1g01787	intron	Transcription elongation factor spt6
Chr1	845455936	845456075	140	0.168509	0.665602	-0.497093	-139.739	CHG	TG1g01792	intron	Lysine-specific demethylase
Chr1	845458930	845459291	362	0.605759	0.112318	0.493441	189.069	CHG	TG1g01792	intron	Lysine-specific demethylase
Chr1	848311668	848312451	784	0.0137859	0.0987396	-0.0849537	-1533.82	CHH	TG1g01795	intron	HTH myb-type domain-containing protein
Chr1	848313302	848314137	836	0.0192865	0.138289	-0.119003	-1405.78	CHH	TG1g01795	intron	HTH myb-type domain-containing protein
Chr1	855899357	855899750	394	0.418203	0.8282	-0.409997	-136.957	CHG	TG1g01798	intron	Transcription initiation factor TFIID subunit 2
Chr1	867081574	867082198	625	0.0237604	0.153568	-0.129808	-1233.16	CHH	TG1g01806	intron	Replication factor C subunit 1
Chr1	880348076	880348311	236	0.093187	0.497602	-0.404415	-105.606	CHG	TG1g01814	intron	Aquaporin SIP1.1
Chr1	880373196	880373424	229	0.10301	0.390614	-0.287604	-109.073	CHG	TG1g01814	intron	Aquaporin SIP1.1
Chr1	896268629	896268782	154	0.306587	0.890204	-0.583617	-108.222	CHG	TG1g01822	intron	Non-specific serine/threonine protein kinase
Chr1	898895474	898895679	206	0.928375	0.611629	0.316746	147.316	CHG	TG1g01824	intron	Calreticulin
Chr1	898985076	898985506	431	0.0211283	0.136727	-0.115599	-856.311	CHH	TG1g01825	intron	Replication factor C subunit 1
Chr1	898996356	898996607	252	0.249981	0.834974	-0.584993	-293.022	CHG	TG1g01825	intron	Replication factor C subunit 1
Chr1	901577913	901578121	209	0.951536	0.445914	0.505621	78.2997	CG	TG1g01826	intron	3-oxoacyl-[acyl-carrier-protein] reductase
Chr1	901601608	901602092	485	0.179466	0.655915	-0.476449	-169.274	CHG	TG1g01826	intron	3-oxoacyl-[acyl-carrier-protein] reductase
Chr1	901815064	901815617	554	0.0139868	0.102879	-0.0888918	-1174.44	CHH	TG1g01827	intron	3-oxoacyl-[acyl-carrier-protein] reductase
Chr1	914550318	914551101	784	0.0196901	0.134443	-0.114753	-1445.15	CHH	TG1g01832	intron	E3 ubiquitin-protein ligase RKP
Chr1	914596150	914597757	1608	0.0235512	0.12922	-0.105668	-2489.36	CHH	TG1g01832	intron	E3 ubiquitin-protein ligase RKP
Chr1	919816668	919816941	274	0.449254	0.918197	-0.468943	-150.277	CHG	TG1g01836	intron	HRDC domain-containing protein
Chr1	925196804	925197131	328	0.215089	0.525152	-0.310063	-146.586	CHG	TG1g01838	intron	SREBP regulating gene protein
Chr1	925197330	925197706	377	0.125311	0.421166	-0.295854	-169.177	CHG	TG1g01838	intron	SREBP regulating gene protein
Chr1	925209790	925210056	267	0.737927	0.346442	0.391486	130.61	CHG	TG1g01838	intron	SREBP regulating gene protein
Chr1	925210306	925210709	404	0.77589	0.349006	0.426884	146.192	CHG	TG1g01838	intron	SREBP regulating gene protein
Chr1	925306330	925306555	226	0.733097	0.451748	0.281349	141.741	CHG	TG1g01838	intron	SREBP regulating gene protein
Chr1	942681417	942681746	330	0.0836773	0.583056	-0.499378	-135.707	CHG	TG1g01848	intron	PHD finger protein 6
Chr1	956785409	956785993	585	0.0192291	0.14671	-0.127481	-919.818	CHH	TG1g01858	intron	Pentatricopeptide repeat-containing protein
Chr1	956787432	956788829	1398	0.0186944	0.164676	-0.145982	-2375.37	CHH	TG1g01858	intron	Pentatricopeptide repeat-containing protein
Chr1	956789118	956789806	689	0.0203914	0.151023	-0.130632	-1373.61	CHH	TG1g01858	intron	Pentatricopeptide repeat-containing protein
Chr1	956791065	956792289	1225	0.03195	0.1953	-0.16335	-1949.51	CHH	TG1g01858	intron	Pentatricopeptide repeat-containing protein
Chr1	956793400	956794348	949	0.0149163	0.192061	-0.177145	-1675.01	CHH	TG1g01858	intron	Pentatricopeptide repeat-containing protein
Chr1	956794555	956795066	512	0.0216985	0.169236	-0.147537	-910.027	CHH	TG1g01858	intron	Pentatricopeptide repeat-containing protein
Chr1	987843495	987843582	88	0.913215	0.621868	0.291347	111.959	CHG	TG1g01874	intron	Epimerase domain-containing protein
Chr1	987845362	987845818	457	0.0107039	0.09873	-0.0880261	-997.293	CHH	TG1g01874	intron	Epimerase domain-containing protein
Chr1	987960806	987961034	229	0.54867	0.120862	0.427808	116.384	CHG	TG1g01875	intron	Epimerase domain-containing protein
Chr1	987986756	987986991	236	0.840302	0.211679	0.628623	181.819	CHG	TG1g01875	intron	Epimerase domain-containing protein
Chr1	995719356	995719875	520	0.0100867	0.120954	-0.110868	-920.469	CHH	TG1g01878	intron	ABC transporter-like
Chr1	995821730	995822467	738	0.0380935	0.150536	-0.112442	-1133.31	CHH	TG1g01879	intron	ABC transporter domain-containing protein
Chr1	995827934	995828656	723	0.0565348	0.232507	-0.175972	-1438.1	CHH	TG1g01879	intron	ABC transporter domain-containing protein
Chr1	1009306083	1009306820	738	0.203054	0.840427	-0.637373	-696.369	CHG	TG1g01885	intron	glutathione S-transferase T1-like
Chr1	1009359355	1009359628	274	0.726182	0.0784853	0.647697	144.319	CHG	TG1g01885	intron	glutathione S-transferase T1-like
Chr1	1025008062	1025008288	227	0.381644	0.760857	-0.379214	-105.841	CHG	TG1g01899	intron	Protein kinase domain-containing protein
Chr1	1032315452	1032315867	416	0.400487	0.0627017	0.337786	138.435	CHG	TG1g01903	intron	Protein OBERON
Chr1	1047516641	1047516941	301	0.114451	0.499841	-0.385389	-137.192	CHG	TG1g01912	intron	4-coumarate--CoA ligase
Chr1	1053236029	1053236088	60	0.868247	0.982996	-0.11475	-65.6373	CG	TG1g01918	intron	OTU domain-containing protein
Chr1	1053766374	1053766508	135	0.812808	0.288798	0.52401	49.6421	CG	TG1g01919	promoter	Non-specific serine/threonine protein kinase
Chr1	1068126964	1068127206	243	0.96929	0.831491	0.137799	255.801	CG	TG1g01929	intron	Histone deacetylase domain-containing protein
Chr1	1068265503	1068265990	488	0.765981	0.321405	0.444576	227.1	CHG	TG1g01929	intron	Histone deacetylase domain-containing protein
Chr1	1077413983	1077414507	525	0.00627962	0.0804323	-0.0741527	-851.971	CHH	TG1g01931	intron	SKP1-like protein 21
Chr1	1077430148	1077430414	267	0.222626	0.715794	-0.493168	-143.409	CHG	TG1g01931	intron	SKP1-like protein 21
Chr1	1077503523	1077504281	759	0.013488	0.110426	-0.0969378	-1522.7	CHH	TG1g01931	intron	SKP1-like protein 21
Chr1	1082670493	1082670992	500	0.0122111	0.115143	-0.102932	-1160.93	CHH	TG1g01933	intron	WD repeat-containing protein 5
Chr1	1127504044	1127504241	198	0.299595	0.827648	-0.528053	-160.082	CHG	TG1g01964	intron	Ribosome-recycling factor, chloroplastic
Chr1	1138807837	1138808111	275	0.613605	0.158491	0.455114	248.088	CHG	TG1g01967	intron	Chloride channel protein
Chr1	1138867444	1138867765	322	0.327034	0.746587	-0.419553	-143.624	CHG	TG1g01967	intron	Chloride channel protein
Chr1	1141540975	1141541852	878	0.294753	0.803368	-0.508615	-324.344	CHG	TG1g01969	intron	NOT2_3_5 domain-containing protein
Chr1	1141561556	1141561694	139	0.663095	0.844095	-0.181	-236.559	CHG	TG1g01969	intron	NOT2_3_5 domain-containing protein
Chr1	1149129136	1149129532	397	0.00964162	0.1206	-0.110959	-952.51	CHH	TG1g01974	intron	TLC domain-containing protein
Chr1	1156852782	1156852842	61	0.900838	0.981617	-0.0807784	-51.0522	CG	TG1g01983	intron	Peptidyl-prolyl cis-trans isomerase G
Chr1	1156867721	1156868295	575	0.0239062	0.141739	-0.117833	-1189.55	CHH	TG1g01983	intron	Peptidyl-prolyl cis-trans isomerase G
Chr1	1162846565	1162846738	174	0.81542	0.335269	0.480151	163.213	CHG	TG1g01986	intron	Unknown protein
Chr1	1173070888	1173071150	263	0.348969	0.887449	-0.53848	-162.183	CHG	TG1g01994	intron	DNA excision repair protein ERCC-1
Chr1	1173102420	1173102674	255	0.0505067	0.312579	-0.262073	-110.044	CHG	TG1g01994	intron	DNA excision repair protein ERCC-1
Chr1	1173102795	1173104003	1209	0.048972	0.350281	-0.301309	-568.981	CHG	TG1g01994	intron	DNA excision repair protein ERCC-1
Chr1	1192615119	1192615998	880	0.0270955	0.160802	-0.133706	-1810.8	CHH	TG1g02008	intron	Cmp-sialic acid transporter
Chr1	1192666935	1192667138	204	0.317542	0.822356	-0.504814	-155.133	CHG	TG1g02008	intron	Cmp-sialic acid transporter
Chr1	1196885043	1196885559	517	0.0137207	0.0959927	-0.082272	-867.282	CHH	TG1g02013	intron	Peroxin-5
Chr1	1196886480	1196887115	636	0.0286924	0.221594	-0.192902	-1222.22	CHH	TG1g02013	intron	Peroxin-5
Chr1	1196959624	1196960594	971	0.0972095	0.761158	-0.663949	-646.859	CHG	TG1g02013	intron	Peroxin-5
Chr1	1197153649	1197154323	675	0.00817836	0.162173	-0.153994	-1165.07	CHH	TG1g02015	intron	Peroxin-5
Chr1	1197154522	1197155408	887	0.0149347	0.119509	-0.104575	-1349.36	CHH	TG1g02015	intron	Peroxin-5
Chr1	1197157493	1197158158	666	0.0116365	0.115494	-0.103858	-1360.36	CHH	TG1g02015	intron	Peroxin-5
Chr1	1202135813	1202136630	818	0.0195431	0.125287	-0.105743	-1524.19	CHH	TG1g02016	intron	Peroxin-5
Chr1	1202256443	1202256554	112	0.860956	0.524181	0.336774	115.138	CHG	TG1g02016	intron	Peroxin-5
Chr1	1202262843	1202263303	461	0.12128	0.828779	-0.707499	-131.288	CHG	TG1g02017	intron	Alpha-amylase
Chr1	1202349361	1202350003	643	0.00339725	0.0678472	-0.06445	-982.49	CHH	TG1g02018	intron	Peroxin-5
Chr1	1202416545	1202417058	514	0.0073825	0.138008	-0.130626	-1057.18	CHH	TG1g02018	intron	Peroxin-5
Chr1	1204397806	1204398265	460	0.0244768	0.114463	-0.0899863	-933.671	CHH	TG1g02023	intron	Phosphoglycolate phosphatase
Chr1	1209382741	1209383164	424	0.012992	0.111977	-0.0989854	-881.924	CHH	TG1g02032	intron	Protein TAB2 homolog, chloroplastic
Chr1	1211711475	1211712147	673	0.0232554	0.12893	-0.105674	-1208.56	CHH	TG1g02037	intron	Protein DETOXIFICATION
Chr1	1215067895	1215068385	491	0.0118767	0.0976049	-0.0857282	-885.129	CHH	TG1g02041	intron	ApaG domain-containing protein
Chr1	1215076671	1215077220	550	0.0298996	0.12785	-0.0979508	-920.629	CHH	TG1g02041	intron	ApaG domain-containing protein
Chr1	1216612611	1216612872	262	0.74195	0.972413	-0.230462	-246.371	CG	TG1g02045	intron	tRNA-dihydrouridine synthase
Chr1	1233251923	1233252067	145	0.158977	0.556143	-0.397166	-114.722	CHG	TG1g02057	intron	gamma-secretase subunit APH1-like
Chr1	1233385247	1233385844	598	0.239623	0.785505	-0.545882	-324.694	CHG	TG1g02058	intron	Unknown protein
Chr1	1233385247	1233385844	598	0.239623	0.785505	-0.545882	-324.694	CHG	TG1g02058	exon	Unknown protein
Chr1	1242577033	1242577127	95	0.837948	0.976207	-0.138259	-57.7219	CG	TG1g02064	intron	Light-mediated development protein DET1
Chr1	1242659648	1242659980	333	0.130866	0.452214	-0.321348	-135.511	CHG	TG1g02064	intron	Light-mediated development protein DET1
Chr1	1269028296	1269028850	555	0.0224655	0.143969	-0.121503	-826.808	CHH	TG1g02086	intron	Ethylene receptor
Chr1	1270049170	1270049341	172	0.962634	0.814168	0.148466	194.183	CG	TG1g02089	intron	PHD finger protein ALFIN-LIKE
Chr1	1272736849	1272737044	196	0.600854	0.852697	-0.251843	-172.167	CHG	TG1g02095	intron	Lactamase_B domain-containing protein
Chr1	1274467032	1274467291	260	0.0787851	0.378228	-0.299443	-165.875	CHG	TG1g02098	intron	DNA-binding protein SMUBP-2
Chr1	1286723212	1286723647	436	0.00883274	0.107075	-0.0982422	-885.654	CHH	TG1g02111	intron	Histone-lysine N-methyltransferase
Chr1	1286746969	1286747091	123	0.788705	0.989546	-0.200841	-81.8773	CG	TG1g02111	intron	Histone-lysine N-methyltransferase
Chr1	1286758050	1286758236	187	0.191496	0.749889	-0.558393	-301.079	CHG	TG1g02111	intron	Histone-lysine N-methyltransferase
Chr1	1288957836	1288958652	817	0.0194012	0.103819	-0.0844175	-1495.4	CHH	TG1g02114	intron	Histone-lysine N-methyltransferase
Chr1	1288958800	1288959633	834	0.0203916	0.111417	-0.0910258	-1483.29	CHH	TG1g02114	intron	Histone-lysine N-methyltransferase
Chr1	1289750485	1289750737	253	0.0577809	0.3783	-0.320519	-114.972	CHG	TG1g02115	intron	Transcription factor 25
Chr1	1289754381	1289754924	544	0.323229	0.803181	-0.479952	-214.581	CHG	TG1g02115	intron	Transcription factor 25
Chr1	1289755668	1289756045	378	0.0579711	0.752718	-0.694747	-174.34	CHG	TG1g02115	intron	Transcription factor 25
Chr1	1289775325	1289775818	494	0.108365	0.688215	-0.57985	-204.657	CHG	TG1g02115	intron	Transcription factor 25
Chr1	1296990112	1296990622	511	0.0370476	0.427417	-0.390369	-133.758	CHG	TG1g02126	intron	Transcription initiation factor TFIIB
Chr1	1296996151	1296996426	276	0.329886	0.742749	-0.412863	-131.37	CHG	TG1g02126	intron	Transcription initiation factor TFIIB
Chr1	1300705085	1300705299	215	0.11985	0.432973	-0.313123	-162.487	CHG	TG1g02130	intron	Defective in cullin neddylation protein
Chr1	1303206553	1303207012	460	0.00690518	0.0943782	-0.087473	-832.183	CHH	TG1g02139	intron	EGF-like domain-containing protein
Chr1	1306840452	1306841043	592	0.0125607	0.114559	-0.101998	-1146.71	CHH	TG1g02146	intron	Unknown protein
Chr1	1312213695	1312213847	153	0.598488	0.837368	-0.23888	-115.561	CHG	TG1g02154	intron	Methyl-CpG-binding domain-containing protein 9
Chr1	1319161451	1319162105	655	0.0145771	0.0926962	-0.0781192	-1104.44	CHH	TG1g02172	intron	Pentatricopeptide repeat (PPR) superfamily protein
Chr1	1319214378	1319215021	644	0.0274406	0.136676	-0.109236	-1396.74	CHH	TG1g02172	intron	Pentatricopeptide repeat (PPR) superfamily protein
Chr1	1324272292	1324272437	146	0.0295248	0.292118	-0.262593	-67.5153	CG	TG1g02185	promoter	SET domain-containing protein
Chr1	1328491021	1328491447	427	0.015779	0.166162	-0.150383	-903.045	CHH	TG1g02205	intron	Transducin/WD40 repeat-like superfamily protein, putative isoform 2
Chr1	1328493081	1328493876	796	0.030277	0.16921	-0.138934	-1457.35	CHH	TG1g02205	intron	Transducin/WD40 repeat-like superfamily protein, putative isoform 2
Chr1	1328636325	1328636688	364	0.0608261	0.413675	-0.352849	-144.204	CHG	TG1g02206	intron	Transducin/WD40 repeat superfamily protein
Chr1	1344800999	1344801139	141	0.472949	0.22032	0.252629	139.173	CG	TG1g02244	intron	Cysteine-rich receptor-like protein kinase
Chr1	1352143376	1352144189	814	0.0125864	0.179657	-0.16707	-1526.76	CHH	TG1g02265	intron	UDP-N-acetylmuramoylalanine--D-glutamate ligase-like protein
Chr1	1352145062	1352146097	1036	0.0212958	0.13126	-0.109964	-1624.95	CHH	TG1g02265	intron	UDP-N-acetylmuramoylalanine--D-glutamate ligase-like protein
Chr1	1352147810	1352148301	492	0.0188998	0.14377	-0.124871	-849.117	CHH	TG1g02265	intron	UDP-N-acetylmuramoylalanine--D-glutamate ligase-like protein
Chr1	1352148844	1352149339	496	0.0233668	0.129801	-0.106434	-935.561	CHH	TG1g02265	intron	UDP-N-acetylmuramoylalanine--D-glutamate ligase-like protein
Chr1	1352251727	1352252234	508	0.0165589	0.13271	-0.116151	-910.894	CHH	TG1g02266	intron	UDP-N-acetylmuramoylalanine--D-glutamate ligase-like protein
Chr1	1352288528	1352290141	1614	0.0271178	0.146465	-0.119347	-2756.35	CHH	TG1g02266	intron	UDP-N-acetylmuramoylalanine--D-glutamate ligase-like protein
Chr1	1365031142	1365031732	591	0.0250962	0.178798	-0.153702	-1042.94	CHH	TG1g02287	intron	Glycoside hydrolase, family 28
Chr1	1365031924	1365032416	493	0.0153694	0.180606	-0.165236	-870.374	CHH	TG1g02287	intron	Glycoside hydrolase, family 28
Chr1	1365035680	1365036527	848	0.0222666	0.165094	-0.142827	-1797.62	CHH	TG1g02287	intron	Glycoside hydrolase, family 28
Chr1	1365048371	1365048826	456	0.0199444	0.144549	-0.124605	-857.632	CHH	TG1g02287	intron	Glycoside hydrolase, family 28
Chr1	1386000870	1386001161	292	0.17548	0.534479	-0.358999	-230.033	CHG	TG1g02318	intron	G-patch domain containing protein
Chr1	1386063696	1386064410	715	0.137094	0.814177	-0.677082	-556.564	CHG	TG1g02318	intron	G-patch domain containing protein
Chr1	1386073366	1386074021	656	0.0325526	0.199112	-0.16656	-1058.92	CHH	TG1g02318	intron	G-patch domain containing protein
Chr1	1398143558	1398144456	899	0.0132155	0.0942026	-0.0809872	-1538.66	CHH	TG1g02340	intron	Hydroxyisourate hydrolase
Chr1	1399700053	1399700244	192	0.127711	0.51147	-0.383758	-110.861	CHG	TG1g02346	intron	GTP 3',8-cyclase
Chr1	1413937488	1413938397	910	0.0267487	0.150898	-0.12415	-1783.01	CHH	TG1g02382	intron	PAP_fibrillin domain-containing protein
Chr1	1414151021	1414151986	966	0.00853347	0.0915777	-0.0830442	-1303	CHH	TG1g02383	intron	PAP_fibrillin domain-containing protein
Chr1	1418978675	1418979211	537	0.0117572	0.0955729	-0.0838157	-839.487	CHH	TG1g02412	intron	XS domain-containing protein
Chr1	1418988181	1418988372	192	0.0360762	0.370592	-0.334516	-108.731	CHG	TG1g02412	intron	XS domain-containing protein
Chr1	1418988551	1418989394	844	0.157649	0.657278	-0.499629	-420.63	CHG	TG1g02412	intron	XS domain-containing protein
Chr1	1419011332	1419011491	160	0.960041	0.773442	0.186599	193.886	CG	TG1g02412	intron	XS domain-containing protein
Chr1	1419013581	1419014134	554	0.0112827	0.101168	-0.0898856	-867.756	CHH	TG1g02412	intron	XS domain-containing protein
Chr1	1419015493	1419015954	462	0.0215259	0.167041	-0.145515	-1043.59	CHH	TG1g02412	intron	XS domain-containing protein
Chr1	1419147529	1419147694	166	0.126789	0.424198	-0.297409	-145.27	CHG	TG1g02413	intron	Kinase family protein
Chr1	1421119072	1421119271	200	0.359806	0.928979	-0.569173	-125.718	CHG	TG1g02419	intron	Pyruvate kinase
Chr1	1427464152	1427464699	548	0.00912012	0.113993	-0.104873	-1263.34	CHH	TG1g02427	intron	WD repeat-containing protein 55
Chr1	1428149994	1428150762	769	0.0200831	0.108764	-0.0886813	-1419.57	CHH	TG1g02429	intron	SWI/SNF complex subunit SWI3B
Chr1	1440890174	1440890409	236	0.0425128	0.296615	-0.254102	-139.29	CG	TG1g02465	intron	Plastid movement impaired 2
Chr1	1452943234	1452944055	822	0.0682713	0.320913	-0.252641	-1598.42	CHH	TG1g02483	intron	Serine/threonine-protein phosphatase
Chr1	1452976586	1452977190	605	0.0177809	0.116489	-0.0987079	-1023.68	CHH	TG1g02483	intron	Serine/threonine-protein phosphatase
Chr1	1452986951	1452987020	70	0.162212	0.357199	-0.194987	-53.6017	CG	TG1g02483	intron	Serine/threonine-protein phosphatase
Chr1	1455719761	1455720005	245	0.318742	0.0380945	0.280647	136.622	CHG	TG1g02486	intron	M20_dimer domain-containing protein
Chr1	1457225787	1457226202	416	0.0290373	0.1696	-0.140563	-855.123	CHH	TG1g02490	intron	BTB domain-containing protein
Chr1	1459106661	1459107065	405	0.171851	0.572754	-0.400903	-279.278	CHG	TG1g02500	intron	Zeta-carotene desaturase
Chr1	1459130848	1459130967	120	0.31112	0.0661173	0.245003	105.452	CG	TG1g02500	intron	Zeta-carotene desaturase
Chr1	1459139780	1459139937	158	0.24782	0.822989	-0.575169	-145.005	CHG	TG1g02500	intron	Zeta-carotene desaturase
Chr1	1459788537	1459788758	222	0.123428	0.952497	-0.829069	-201.368	CHG	TG1g02501	intron	Cytochrome P450
Chr1	1459812414	1459812489	76	0.640361	0.992421	-0.352061	-67.4844	CG	TG1g02501	intron	Cytochrome P450
Chr1	1466161371	1466161566	196	0.890303	0.570498	0.319804	75.3107	CG	TG1g02526	promoter	GMC_OxRdtase_N domain-containing protein
Chr1	1471848499	1471848607	109	0.850988	0.992319	-0.141331	-52.3303	CG	TG1g02550	intron	Unknown protein
Chr1	1478022899	1478022972	74	0.433124	0.0820246	0.351099	49.0984	CG	TG1g02554	exon	Unknown protein
Chr1	1478022899	1478022972	74	0.433124	0.0820246	0.351099	49.0984	CG	TG1g02554	intron	Unknown protein
Chr1	1478122072	1478122586	515	0.0237275	0.124958	-0.10123	-924.131	CHH	TG1g02555	intron	Non-specific serine/threonine protein kinase
Chr1	1478125172	1478125985	814	0.00797724	0.143133	-0.135156	-1406.43	CHH	TG1g02555	intron	Non-specific serine/threonine protein kinase
Chr1	1484400538	1484400791	254	0.459113	0.0408663	0.418247	108.272	CHG	TG1g02571	intron	Dolichyl-phosphate beta-glucosyltransferase
Chr1	1484442611	1484442846	236	0.0893007	0.364254	-0.274953	-155.98	CHG	TG1g02571	intron	Dolichyl-phosphate beta-glucosyltransferase
Chr1	1486308866	1486309050	185	0.194541	0.623989	-0.429448	-56.9031	CG	TG1g02580	intron	TSA: Wollemia nobilis Ref_Wollemi_Transcript_15544_1520 transcribed RNA sequence
Chr1	1488149192	1488149968	777	0.0211501	0.132088	-0.110938	-1497.82	CHH	TG1g02590	intron	Outer envelope pore protein 16, chloroplastic
Chr1	1488884834	1488884938	105	0.837178	0.95235	-0.115173	-54.6729	CG	TG1g02592	promoter	Unknown protein
Chr1	1489408032	1489408226	195	0.109237	0.472801	-0.363564	-116.802	CHG	TG1g02596	intron	Vacuolar protein 8
Chr1	1505672159	1505672617	459	0.0203995	0.167869	-0.147469	-1031.16	CHH	TG1g02617	intron	UDP-N-acetylmuramoyl-L-alanyl-D-glutamate--2,6-diaminopimelate ligase
Chr1	1523545063	1523545407	345	0.827621	0.0494623	0.778159	55.6872	CG	TG1g02636	intron	Unknown protein
Chr1	1523556543	1523556984	442	0.0296387	0.136828	-0.107189	-871.898	CHH	TG1g02636	intron	Unknown protein
Chr1	1523557309	1523557826	518	0.0368272	0.155852	-0.119025	-1046.63	CHH	TG1g02636	intron	Unknown protein
Chr1	1523558158	1523558674	517	0.0195719	0.18856	-0.168988	-901.4	CHH	TG1g02636	intron	Unknown protein
Chr1	1527840429	1527840724	296	0.416137	0.749414	-0.333277	-140.263	CHG	TG1g02645	intron	cytochrome c oxidase assembly factor 5
Chr1	1527846039	1527846733	695	0.194347	0.612654	-0.418307	-234.354	CHG	TG1g02645	intron	cytochrome c oxidase assembly factor 5
Chr1	1527942720	1527943361	642	0.0266373	0.13322	-0.106583	-1220.22	CHH	TG1g02647	intron	SpoU_methylase domain-containing protein
Chr1	1528043463	1528044026	564	0.0499944	0.197181	-0.147187	-934.562	CHH	TG1g02648	TES	Unknown protein
Chr1	1528043463	1528044026	564	0.0499944	0.197181	-0.147187	-934.562	CHH	TG1g02648	exon	Unknown protein
Chr1	1528043463	1528044026	564	0.0499944	0.197181	-0.147187	-934.562	CHH	TG1g02648	intron	Unknown protein
Chr1	1529662874	1529663322	449	0.313979	0.864953	-0.550974	-151.287	CHG	TG1g02658	intron	AT-hook motif nuclear-localized protein
Chr1	1533855418	1533855823	406	0.247251	0.789241	-0.54199	-227.389	CHG	TG1g02675	intron	EXS domain-containing protein
Chr1	1535406148	1535406242	95	0.987287	0.837895	0.149391	53.0537	CG	TG1g02682	intron	PGG domain-containing protein
Chr1	1540995402	1540995491	90	0.712866	0.968639	-0.255773	-87.4896	CG	TG1g02695	intron	Short-chain dehydrogenase/reductase family 42E member 1
Chr1	1546721854	1546722371	518	0.0229512	0.109832	-0.0868812	-922.229	CHH	TG1g02712	intron	PGG domain-containing protein
Chr1	1546724039	1546724351	313	0.0335785	0.200264	-0.166686	-907.337	CHH	TG1g02712	intron	PGG domain-containing protein
Chr1	1546724466	1546725033	568	0.0554237	0.27955	-0.224126	-1336.93	CHH	TG1g02712	intron	PGG domain-containing protein
Chr1	1546728129	1546728629	501	0.0126897	0.125694	-0.113005	-1113	CHH	TG1g02712	intron	PGG domain-containing protein
Chr1	1546728782	1546729269	488	0.0326754	0.153523	-0.120847	-896.179	CHH	TG1g02712	intron	PGG domain-containing protein
Chr1	1546729373	1546731101	1729	0.0599441	0.234148	-0.174204	-4036.95	CHH	TG1g02712	intron	PGG domain-containing protein
Chr1	1546731425	1546732186	762	0.0189448	0.22552	-0.206575	-1413.35	CHH	TG1g02712	intron	PGG domain-containing protein
Chr1	1547586692	1547586803	112	0.623945	0.857474	-0.233529	-119.797	CHG	TG1g02717	intron	Unknown protein
Chr1	1550596128	1550596595	468	0.0103394	0.113721	-0.103382	-942.184	CHH	TG1g02728	intron	PUA domain-containing protein
Chr1	1550646656	1550646857	202	0.153547	0.828389	-0.674841	-291.642	CHG	TG1g02728	intron	PUA domain-containing protein
Chr1	1554319917	1554320026	110	0.341854	0.046762	0.295092	58.1348	CG	TG1g02749	intron	DELLA protein
Chr1	1562019670	1562019803	134	0.636974	0.926347	-0.289373	-70.3577	CG	TG1g02777	intron	Fumarate hydratase
Chr1	1566267758	1566268026	269	0.10661	0.424853	-0.318243	-106.1	CHG	TG1g02788	intron	1,3-beta-glucan synthase
Chr1	1566546148	1566546697	550	0.0135117	0.110597	-0.0970851	-862.397	CHH	TG1g02789	intron	Low-density receptor-like protein
Chr1	1566577015	1566577462	448	0.0133703	0.113774	-0.100403	-884.079	CHH	TG1g02789	intron	Low-density receptor-like protein
Chr1	1566578713	1566580523	1811	0.0211138	0.134704	-0.11359	-3006.22	CHH	TG1g02789	intron	Low-density receptor-like protein
Chr1	1566899532	1566899689	158	0.560905	0.847446	-0.286541	-210.976	CHG	TG1g02795	intron	TIR domain-containing protein
Chr1	1568309201	1568309449	249	0.0667517	0.40329	-0.336539	-125.397	CHG	TG1g02799	intron	Unknown protein
Chr1	1568309201	1568309449	249	0.0667517	0.40329	-0.336539	-125.397	CHG	TG1g02799	TES	Unknown protein
Chr1	1568309201	1568309449	249	0.0667517	0.40329	-0.336539	-125.397	CHG	TG1g02799	exon	Unknown protein
Chr1	1568425748	1568426544	797	0.0183133	0.147976	-0.129663	-1239.15	CHH	TG1g02801	intron	Unknown protein
Chr1	1568427479	1568429078	1600	0.0274897	0.185371	-0.157882	-2502.54	CHH	TG1g02801	intron	Unknown protein
Chr1	1568429891	1568430471	581	0.0190681	0.1361	-0.117032	-1191.52	CHH	TG1g02801	intron	Unknown protein
Chr1	1568717982	1568718482	501	0.0205119	0.0876646	-0.0671528	-848.773	CHH	TG1g02805	intron	BHLH domain-containing protein
Chr1	1568730924	1568731168	245	0.41021	0.800192	-0.389982	-117.643	CHG	TG1g02805	intron	BHLH domain-containing protein
Chr1	1568731563	1568731800	238	0.28026	0.824472	-0.544212	-167.436	CHG	TG1g02805	intron	BHLH domain-containing protein
Chr1	1568731913	1568732300	388	0.179628	0.767147	-0.587519	-241.196	CHG	TG1g02805	intron	BHLH domain-containing protein
Chr1	1568816754	1568817115	362	0.387758	0.0487253	0.339032	234.993	CHG	TG1g02805	intron	BHLH domain-containing protein
Chr1	1571497755	1571497821	67	0.973987	0.618286	0.355701	112.836	CG	TG1g02823	intron	Carbonic anhydrase
Chr1	1571501167	1571501542	376	0.0145352	0.134606	-0.120071	-835.263	CHH	TG1g02823	intron	Carbonic anhydrase
Chr1	1572842736	1572842839	104	0.661238	0.853535	-0.192297	-118.03	CHG	TG1g02840	intron	Unknown protein
Chr1	1577671406	1577671923	518	0.0100814	0.0915139	-0.0814326	-890.974	CHH	TG1g02853	intron	RBR-type E3 ubiquitin transferase
Chr1	1583317524	1583317637	114	0.244921	0.055623	0.189298	103.98	CG	TG1g02860	intron	Ternary complex factor MIP1, leucine-zipper
Chr1	1585075162	1585075281	120	0.124171	0.522714	-0.398543	-48.8612	CG	TG1g02878	promoter	Inorganic phosphate transporter 1-1
Chr1	1598458904	1598458979	76	0.0401092	0.374849	-0.33474	-57.303	CG	TG1g02913	exon	Cytokinin dehydrogenase
Chr1	1598458904	1598458979	76	0.0401092	0.374849	-0.33474	-57.303	CG	TG1g02913	TES	Cytokinin dehydrogenase
Chr1	1603489991	1603490266	276	0.350068	0.870714	-0.520646	-122.268	CHG	TG1g02936	intron	Chitin-binding type-1 domain-containing protein
Chr1	1607960393	1607960564	172	0.185938	0.655373	-0.469435	-121.499	CHG	TG1g02945	intron	Magnesium transporter
Chr1	1613991165	1613991233	69	0.888096	0.0541773	0.833918	86.9518	CG	TG1g02961	intron	CULLIN_2 domain-containing protein
Chr1	1619792724	1619792851	128	0.497631	0.80446	-0.306829	-109.018	CHG	TG1g02988	intron	Fe2OG dioxygenase domain-containing protein
Chr1	1620169478	1620169622	145	0.521001	0.269743	0.251258	128.109	CHG	TG1g02990	intron	Fe2OG dioxygenase domain-containing protein
Chr1	1627591466	1627591644	179	0.779533	0.243854	0.535679	113.397	CHG	TG1g03014	intron	Sec3-PIP2_bind domain-containing protein
Chr1	1627599338	1627599661	324	0.48026	0.90569	-0.42543	-135.128	CHG	TG1g03014	intron	Sec3-PIP2_bind domain-containing protein
Chr1	1627973624	1627973759	136	0.986734	0.704808	0.281926	55.02	CG	TG1g03016	intron	Long-chain-fatty-acid--CoA ligase
Chr1	1627974156	1627974511	356	0.978958	0.516779	0.462179	64.6437	CG	TG1g03016	intron	Long-chain-fatty-acid--CoA ligase
Chr1	1628498024	1628498267	244	0.119102	0.487883	-0.36878	-113.02	CHG	TG1g03020	intron	Methionine aminopeptidase 2
Chr1	1632661801	1632662281	481	0.139961	0.520786	-0.380825	-190.942	CHG	TG1g03049	intron	Double-strand break repair protein
Chr1	1632662616	1632662851	236	0.0445684	0.467393	-0.422825	-127.777	CHG	TG1g03049	intron	Double-strand break repair protein
Chr1	1636626638	1636626942	305	0.249591	0.879353	-0.629763	-223.121	CHG	TG1g03073	exon	Cyclin
Chr1	1636626638	1636626942	305	0.249591	0.879353	-0.629763	-223.121	CHG	TG1g03073	intron	Cyclin
Chr1	1636626763	1636627293	531	0.441295	0.98492	-0.543625	-50.7819	CG	TG1g03073	exon	Cyclin
Chr1	1636626763	1636627293	531	0.441295	0.98492	-0.543625	-50.7819	CG	TG1g03073	intron	Cyclin
Chr1	1637939814	1637940086	273	0.116559	0.814747	-0.698188	-125.453	CHG	TG1g03078	intron	Unknown protein
Chr1	1640991606	1640991963	358	0.350032	0.857875	-0.507843	-136.728	CHG	TG1g03088	intron	cold-regulated 413-plasma membrane 2
Chr1	1647897500	1647897640	141	0.299556	0.0379891	0.261567	73.6693	CG	TG1g03115	intron	GDSL esterase/lipase
Chr1	1656311504	1656312132	629	0.043075	0.198987	-0.155912	-1403.17	CHH	TG1g03131	intron	Protein kinase domain-containing protein
Chr1	1656314267	1656314667	401	0.0411031	0.224043	-0.18294	-852.07	CHH	TG1g03131	intron	Protein kinase domain-containing protein
Chr1	1656315444	1656316105	662	0.021609	0.169812	-0.148203	-1466.68	CHH	TG1g03131	intron	Protein kinase domain-containing protein
Chr1	1664966310	1664967113	804	0.0136729	0.131977	-0.118304	-1328.61	CHH	TG1g03167	intron	Protein kinase
Chr1	1664970185	1664970796	612	0.00736796	0.115615	-0.108247	-1246.15	CHH	TG1g03167	intron	Protein kinase
Chr1	1665807118	1665807650	533	0.0368201	0.217906	-0.181086	-930.974	CHH	TG1g03169	intron	mRNA guanylyltransferase
Chr1	1668051547	1668051718	172	0.196788	0.511972	-0.315184	-115.76	CHG	TG1g03179	intron	LIM zinc-binding domain-containing protein
Chr1	1668053872	1668054103	232	0.30844	0.704013	-0.395573	-133.515	CHG	TG1g03179	intron	LIM zinc-binding domain-containing protein
Chr1	1671703353	1671703635	283	0.136991	0.614683	-0.477692	-119.025	CHG	TG1g03191	intron	Fe2OG dioxygenase domain-containing protein
Chr1	1683552352	1683552528	177	0.178712	0.574479	-0.395767	-125.685	CHG	TG1g03249	intron	Methyltransferase
Chr1	1683851714	1683852275	562	0.012657	0.123198	-0.110541	-896.351	CHH	TG1g03252	intron	Stromal processing peptidase, chloroplastic
Chr1	1683913052	1683913236	185	0.184369	0.580172	-0.395803	-120.485	CHG	TG1g03252	intron	Stromal processing peptidase, chloroplastic
Chr1	1684727609	1684728112	504	0.0122042	0.0982966	-0.0860923	-967.481	CHH	TG1g03254	intron	Tafazzin family protein
Chr1	1688334043	1688334350	308	0.52621	0.891218	-0.365008	-166.478	CHG	TG1g03273	intron	ATG8-interacting protein 1
Chr1	1691354505	1691355272	768	0.0878529	0.448553	-0.3607	-292.444	CHG	TG1g03287	intron	Histone-lysine N-methyltransferase
Chr1	1693937232	1693937391	160	0.390002	0.0366489	0.353353	118.735	CHG	TG1g03292	intron	UVR domain
Chr1	1693940424	1693940599	176	0.609489	0.193023	0.416466	106.175	CHG	TG1g03292	intron	UVR domain
Chr1	1695884550	1695884724	175	0.0446155	0.327139	-0.282524	-114.065	CG	TG1g03309	promoter	MAPK kinase substrate protein At1g80180
Chr1	1696375209	1696375319	111	0.804421	0.95321	-0.148789	-47.9634	CG	TG1g03312	intron	Ribose-5-phosphate isomerase
Chr1	1708206655	1708207350	696	0.0217653	0.128804	-0.107039	-1357.69	CHH	TG1g03347	intron	Peroxisomal nicotinamide adenine dinucleotide carrier
Chr1	1714704458	1714704605	148	0.764039	0.968864	-0.204825	-75.2538	CG	TG1g03379	intron	Unknown protein
Chr1	1714724144	1714724235	92	0.971447	0.192812	0.778635	91.6159	CG	TG1g03379	intron	Unknown protein
Chr1	1715245290	1715246406	1117	0.0215499	0.134142	-0.112592	-2255.64	CHH	TG1g03381	intron	Rav1p_C domain-containing protein
Chr1	1718221788	1718221973	186	0.17892	0.0387915	0.140129	273.084	CG	TG1g03397	exon	Carrier domain-containing protein
Chr1	1718222260	1718222515	256	0.282659	0.0575679	0.225091	327.568	CG	TG1g03397	exon	Carrier domain-containing protein
Chr1	1724660139	1724660514	376	0.0454398	0.23637	-0.19093	-881.05	CHH	TG1g03411	intron	DNA topoisomerase 6 subunit B
Chr1	1728714952	1728715763	812	0.198155	0.79141	-0.593255	-559.451	CHG	TG1g03425	intron	GFO_IDH_MocA_C domain-containing protein
Chr1	1734383751	1734383931	181	0.71885	0.37539	0.34346	107.898	CG	TG1g03483	intron	Xyloglucan endotransglucosylase/hydrolase
Chr1	1736834720	1736834808	89	0.983177	0.812094	0.171083	123.525	CG	TG1g03501	intron	Glycosyltransferase
Chr1	1739125001	1739125482	482	0.0175579	0.118816	-0.101258	-863.251	CHH	TG1g03522	promoter	Cytochrome P450 family protein
Chr1	1742280363	1742280520	158	0.0389157	0.620724	-0.581808	-76.2442	CG	TG1g03538	exon	DYW_deaminase domain-containing protein
Chr1	1742810458	1742810966	509	0.00874297	0.0796586	-0.0709156	-851.798	CHH	TG1g03543	intron	Elongation factor P
Chr1	1743196919	1743197470	552	0.0107483	0.0798366	-0.0690883	-847.248	CHH	TG1g03547	intron	Isoleucyl-tRNA synthetase
Chr1	1743206317	1743206628	312	0.281169	0.692186	-0.411017	-158.371	CHG	TG1g03547	intron	Isoleucyl-tRNA synthetase
Chr1	1743238606	1743238984	379	0.142955	0.772112	-0.629157	-232.625	CHG	TG1g03547	intron	Isoleucyl-tRNA synthetase
Chr1	1744347658	1744347753	96	0.637122	0.0468778	0.590244	96.8475	CG	TG1g03554	intron	UPF0496 protein
Chr1	1745132004	1745132833	830	0.128179	0.858641	-0.730463	-614.293	CHG	TG1g03559	intron	Unknown protein
Chr1	1753602657	1753603044	388	0.0174845	0.122864	-0.10538	-839.57	CHH	TG1g03587	intron	MAT1 domain-containing protein
Chr1	1753609273	1753609865	593	0.0322083	0.188726	-0.156518	-1467.64	CHH	TG1g03587	intron	MAT1 domain-containing protein
Chr1	1754731576	1754731757	182	0.512956	0.175354	0.337601	110.03	CHG	TG1g03592	intron	IAA-amino acid hydrolase ILR1-like
Chr1	1755629920	1755630536	617	0.0175682	0.120083	-0.102514	-872.086	CHH	TG1g03596	intron	Core-2/I-branching beta-1,6-N-acetylglucosaminyltransferase family protein
Chr1	1755633523	1755634311	789	0.0202507	0.132158	-0.111907	-1206.9	CHH	TG1g03596	intron	Core-2/I-branching beta-1,6-N-acetylglucosaminyltransferase family protein
Chr1	1755634733	1755635351	619	0.0262167	0.155217	-0.129001	-855.266	CHH	TG1g03596	intron	Core-2/I-branching beta-1,6-N-acetylglucosaminyltransferase family protein
Chr1	1756911322	1756911731	410	0.193161	0.639298	-0.446137	-143.55	CHG	TG1g03605	intron	Protein arginine N-methyltransferase
Chr1	1757402889	1757403022	134	0.841187	0.993543	-0.152356	-84.373	CG	TG1g03608	intron	zinc protease PQQL-like
Chr1	1757405387	1757405719	333	0.342154	0.753367	-0.411214	-138.277	CHG	TG1g03608	intron	zinc protease PQQL-like
Chr1	1757481556	1757482647	1092	0.0175836	0.128608	-0.111024	-1983.39	CHH	TG1g03608	intron	zinc protease PQQL-like
Chr1	1762959138	1762959508	371	0.00580696	0.0918153	-0.0860083	-846.156	CHH	TG1g03638	intron	Myelin-associated oligodendrocyte basic protein
Chr1	1762998727	1762999095	369	0.94565	0.711992	0.233658	146.184	CHG	TG1g03638	intron	Myelin-associated oligodendrocyte basic protein
Chr1	1762998802	1762998953	152	0.929748	0.620832	0.308916	62.7014	CG	TG1g03638	intron	Myelin-associated oligodendrocyte basic protein
Chr1	1772820703	1772821069	367	0.917176	0.37956	0.537616	129.263	CG	TG1g03668	intron	PMR5N domain-containing protein
Chr1	1773008295	1773008367	73	0.266959	0.821859	-0.5549	-48.562	CG	TG1g03670	promoter	Protein SSUH2
Chr1	1775436454	1775436637	184	0.175758	0.559139	-0.383381	-117.331	CHG	TG1g03681	intron	ATP-dependent 6-phosphofructokinase
Chr1	1775444868	1775445298	431	0.327106	0.724719	-0.397613	-151.342	CHG	TG1g03681	intron	ATP-dependent 6-phosphofructokinase
Chr1	1775503213	1775503389	177	0.46782	0.888897	-0.421077	-108.861	CHG	TG1g03681	intron	ATP-dependent 6-phosphofructokinase
Chr1	1777266108	1777266239	132	0.515305	0.833737	-0.318432	-108.13	CHG	TG1g03691	intron	U-box domain-containing protein kinase family protein
Chr1	1781004889	1781005821	933	0.0435131	0.196358	-0.152845	-1997.45	CHH	TG1g03708	intron	Unknown protein
Chr1	1781300360	1781300432	73	0.115473	0.0276111	0.0878615	83.9981	CG	TG1g03709	exon	Zinc finger A20 and AN1 domain stress-associated protein
Chr1	1781562485	1781562829	345	0.106244	0.686998	-0.580754	-200.394	CHG	TG1g03710	intron	GTP-binding protein Era
Chr1	1783201964	1783202130	167	0.661076	0.0537362	0.60734	120.766	CG	TG1g03717	promoter	Unknown protein
Chr1	1783239753	1783240498	746	0.0348827	0.188416	-0.153533	-1382.41	CHH	TG1g03717	intron	Unknown protein
Chr1	1783246003	1783246541	539	0.0237453	0.167995	-0.14425	-1187.18	CHH	TG1g03717	intron	Unknown protein
Chr1	1783256397	1783256460	64	0.980625	0.87671	0.103915	47.6396	CG	TG1g03717	intron	Unknown protein
Chr1	1783264829	1783264971	143	0.935997	0.534351	0.401646	61.5744	CG	TG1g03717	intron	Unknown protein
Chr1	1784662689	1784662804	116	0.111883	0.645574	-0.53369	-126.242	CG	TG1g03724	exon	GMC_OxRdtase_N domain-containing protein
Chr1	1784662689	1784662804	116	0.111883	0.645574	-0.53369	-126.242	CG	TG1g03724	TSS	GMC_OxRdtase_N domain-containing protein
Chr1	1784662689	1784662804	116	0.111883	0.645574	-0.53369	-126.242	CG	TG1g03724	promoter	GMC_OxRdtase_N domain-containing protein
Chr1	1791829698	1791829829	132	0.309342	0.965698	-0.656356	-109.71	CHG	TG1g03751	intron	PITH domain-containing protein
Chr1	1796395138	1796395877	740	0.0412875	0.17425	-0.132963	-1682.26	CHH	TG1g03772	intron	Zn-dependent aspartyl aminopeptidase
Chr1	1796398708	1796399878	1171	0.0149055	0.151622	-0.136717	-1965.45	CHH	TG1g03772	intron	Zn-dependent aspartyl aminopeptidase
Chr1	1796400287	1796401118	832	0.0162771	0.18554	-0.169263	-1702.72	CHH	TG1g03772	intron	Zn-dependent aspartyl aminopeptidase
Chr1	1796401410	1796402114	705	0.0258155	0.161174	-0.135359	-1507.4	CHH	TG1g03772	intron	Zn-dependent aspartyl aminopeptidase
Chr1	1796454192	1796454798	607	0.0200172	0.124468	-0.104451	-1059.13	CHH	TG1g03772	intron	Zn-dependent aspartyl aminopeptidase
Chr1	1805646568	1805647279	712	0.00475674	0.0789695	-0.0742128	-1045.29	CHH	TG1g03801	intron	CAP10 domain-containing protein
Chr1	1812013744	1812014957	1214	0.0204385	0.137129	-0.116691	-2641.99	CHH	TG1g03830	intron	Ribosome production factor 2 homolog
Chr1	1812015809	1812016625	817	0.0197165	0.113315	-0.0935981	-1104.38	CHH	TG1g03830	intron	Ribosome production factor 2 homolog
Chr1	1812018173	1812019350	1178	0.0232471	0.136304	-0.113057	-1719.63	CHH	TG1g03830	intron	Ribosome production factor 2 homolog
Chr1	1812020396	1812021131	736	0.0216808	0.126536	-0.104856	-1633.25	CHH	TG1g03830	intron	Ribosome production factor 2 homolog
Chr1	1821036286	1821036585	300	0.234852	0.724411	-0.489559	-106.528	CHG	TG1g03861	intron	Bms1-type G domain-containing protein
Chr1	1821742469	1821742693	225	0.190534	0.593001	-0.402467	-117.026	CHG	TG1g03865	intron	CHD3-type chromatin-remodeling factor PICKLE
Chr1	1822517626	1822518173	548	0.0119888	0.103529	-0.0915403	-955.543	CHH	TG1g03868	intron	ARMT1-like_dom domain-containing protein
Chr1	1824024447	1824024682	236	0.178636	0.481131	-0.302495	-125.368	CHG	TG1g03873	intron	Charged multivesicular body protein 5
Chr10	890448	890737	290	0.308465	0.801383	-0.492918	-196.471	CHG	TG10g00001	intron	CNH domain-containing protein
Chr10	4327725	4327912	188	0.611982	0.883363	-0.271381	-148.932	CHG	TG10g00003	intron	Unknown protein
Chr10	4821694	4823035	1342	0.0184018	0.129133	-0.110731	-2396.09	CHH	TG10g00004	intron	AB hydrolase-1 domain-containing protein
Chr10	4826823	4827507	685	0.0183438	0.111582	-0.0932377	-1003.74	CHH	TG10g00004	intron	AB hydrolase-1 domain-containing protein
Chr10	6479197	6479369	173	0.491873	0.875707	-0.383833	-107.243	CHG	TG10g00010	intron	YacP-like NYN domain protein
Chr10	6548216	6548662	447	0.0245566	0.129515	-0.104958	-910.448	CHH	TG10g00010	intron	YacP-like NYN domain protein
Chr10	7581113	7581534	422	0.0187165	0.179416	-0.1607	-958.611	CHH	TG10g00013	intron	Unknown protein
Chr10	7623967	7624473	507	0.0556529	0.185231	-0.129578	-867.279	CHH	TG10g00013	intron	Unknown protein
Chr10	12469711	12470462	752	0.0326991	0.169624	-0.136925	-1263.06	CHH	TG10g00031	intron	Alba domain-containing protein
Chr10	12473825	12474718	894	0.0176954	0.135965	-0.118269	-1922.8	CHH	TG10g00031	intron	Alba domain-containing protein
Chr10	16438462	16438875	414	0.353633	0.81606	-0.462427	-228.157	CHG	TG10g00039	intron	Kynurenine 3-monooxygenase, putative
Chr10	20352818	20352961	144	0.839533	0.980353	-0.14082	-118.992	CG	TG10g00052	intron	Unknown protein
Chr10	20372668	20372736	69	0.843133	0.23879	0.604344	59.5271	CG	TG10g00053	promoter	TMV resistance protein N-like
Chr10	20372668	20372736	69	0.843133	0.23879	0.604344	59.5271	CG	TG10g00054	promoter	Unknown protein
Chr10	23513002	23513648	647	0.0169824	0.122077	-0.105095	-1449.2	CHH	TG10g00068	intron	Signal recognition particle 54 kDa protein
Chr10	23520304	23520938	635	0.0181394	0.137551	-0.119411	-1104.57	CHH	TG10g00068	intron	Signal recognition particle 54 kDa protein
Chr10	23521184	23521869	686	0.00949329	0.134662	-0.125169	-1002.99	CHH	TG10g00068	intron	Signal recognition particle 54 kDa protein
Chr10	23533957	23534594	638	0.0140437	0.0885605	-0.0745168	-1080.14	CHH	TG10g00068	intron	Signal recognition particle 54 kDa protein
Chr10	23945537	23945724	188	0.609758	0.879315	-0.269556	-175.228	CHG	TG10g00071	intron	2-phosphoglycerate kinase
Chr10	24733224	24733333	110	0.179955	0.557602	-0.377646	-76.6104	CG	TG10g00077	intron	Purple acid phosphatase
Chr10	31002872	31003193	322	0.791781	0.966939	-0.175158	-149.458	CHG	TG10g00087	intron	Unknown protein
Chr10	45163594	45164550	957	0.333947	0.879982	-0.546036	-854.336	CHG	TG10g00112	intron	Clp R domain-containing protein
Chr10	45164631	45165011	381	0.344362	0.882618	-0.538255	-245.344	CHG	TG10g00112	intron	Clp R domain-containing protein
Chr10	45237538	45238145	608	0.0130249	0.139089	-0.126065	-986.784	CHH	TG10g00112	intron	Clp R domain-containing protein
Chr10	45253046	45253396	351	0.227528	0.569488	-0.34196	-175.98	CHG	TG10g00112	intron	Clp R domain-containing protein
Chr10	47760245	47760335	91	0.629232	0.135433	0.493799	53.1854	CG	TG10g00117	intron	tonoplast dicarboxylate transporter
Chr10	47760245	47760335	91	0.629232	0.135433	0.493799	53.1854	CG	TG10g00117	exon	tonoplast dicarboxylate transporter
Chr10	48572043	48572608	566	0.258139	0.786702	-0.528563	-317.533	CHG	TG10g00123	promoter	NYN domain
Chr10	48573125	48573437	313	0.170306	0.618721	-0.448415	-148.394	CHG	TG10g00123	promoter	NYN domain
Chr10	48573125	48573437	313	0.170306	0.618721	-0.448415	-148.394	CHG	TG10g00123	TSS	NYN domain
Chr10	48573125	48573437	313	0.170306	0.618721	-0.448415	-148.394	CHG	TG10g00123	exon	NYN domain
Chr10	48573125	48573437	313	0.170306	0.618721	-0.448415	-148.394	CHG	TG10g00123	intron	NYN domain
Chr10	48581119	48581282	164	0.579863	0.853584	-0.273721	-113.383	CHG	TG10g00123	intron	NYN domain
Chr10	49297064	49297746	683	0.0105362	0.0792877	-0.0687514	-1129.34	CHH	TG10g00124	intron	Lipase_3 domain-containing protein
Chr10	52474100	52474320	221	0.674254	0.328881	0.345373	159.551	CG	TG10g00129	intron	Unknown protein
Chr10	52574571	52574841	271	0.920022	0.308189	0.611833	247.695	CHG	TG10g00129	intron	Unknown protein
Chr10	67277484	67277625	142	0.506836	0.816438	-0.309602	-106.362	CHG	TG10g00157	intron	Cyclin
Chr10	69343619	69344313	695	0.0152277	0.160978	-0.14575	-1511.57	CHH	TG10g00164	intron	Protein jagunal 1
Chr10	69909160	69909315	156	0.0631689	0.399734	-0.336565	-155.482	CHG	TG10g00167	intron	YqgFc domain-containing protein
Chr10	77954556	77955123	568	0.012976	0.121442	-0.108466	-1033.3	CHH	TG10g00182	intron	BPL/LPL catalytic domain-containing protein
Chr10	78006553	78007037	485	0.0289884	0.164379	-0.135391	-888.836	CHH	TG10g00182	intron	BPL/LPL catalytic domain-containing protein
Chr10	78007628	78008370	743	0.0315813	0.175477	-0.143896	-1406.98	CHH	TG10g00182	intron	BPL/LPL catalytic domain-containing protein
Chr10	78845844	78845914	71	0.0338496	0.272609	-0.238759	-53.2205	CG	TG10g00187	exon	Pleiotropic drug resistance transporter 1
Chr10	83998700	84000182	1483	0.0377638	0.171911	-0.134147	-2563.97	CHH	TG10g00205	promoter	TOPLESS-related 2
Chr10	84094924	84095177	254	0.0614863	0.415315	-0.353829	-148.621	CHG	TG10g00207	intron	Mitotic checkpoint protein BUB3
Chr10	108436932	108437513	582	0.0191411	0.150145	-0.131004	-1254.52	CHH	TG10g00267	intron	Chloride channel protein
Chr10	110436178	110436710	533	0.813947	0.307423	0.506524	214.254	CHG	TG10g00270	intron	embryo defective 1703
Chr10	116121972	116122257	286	0.59703	0.258085	0.338945	290.546	CHG	TG10g00286	intron	Protein kinase domain-containing protein
Chr10	116997113	116997792	680	0.0103306	0.0957697	-0.0854391	-1210.2	CHH	TG10g00290	intron	GNAT family N-acetyltransferase
Chr10	118416507	118416835	329	0.706319	0.207678	0.49864	141.46	CHG	TG10g00294	intron	V-type proton ATPase subunit a
Chr10	118459364	118460326	963	0.0244476	0.139535	-0.115087	-1767.29	CHH	TG10g00294	intron	V-type proton ATPase subunit a
Chr10	118460794	118461367	574	0.0164961	0.126915	-0.110419	-862.191	CHH	TG10g00294	intron	V-type proton ATPase subunit a
Chr10	118462032	118462800	769	0.0284479	0.15947	-0.131023	-1040.8	CHH	TG10g00294	intron	V-type proton ATPase subunit a
Chr10	118464736	118465636	901	0.0266503	0.215256	-0.188605	-1765.59	CHH	TG10g00294	intron	V-type proton ATPase subunit a
Chr10	118516981	118517054	74	0.359499	0.917883	-0.558384	-140.149	CHG	TG10g00294	intron	V-type proton ATPase subunit a
Chr10	119039058	119039925	868	0.0180345	0.144843	-0.126808	-2035.72	CHH	TG10g00297	intron	APO protein 4
Chr10	119060058	119060724	667	0.0165121	0.134468	-0.117956	-1162.76	CHH	TG10g00297	intron	APO protein 4
Chr10	119062015	119062725	711	0.0262078	0.105695	-0.0794873	-983.551	CHH	TG10g00297	intron	APO protein 4
Chr10	119063030	119064083	1054	0.0358119	0.162933	-0.127121	-1606.47	CHH	TG10g00297	intron	APO protein 4
Chr10	119064610	119065568	959	0.0259237	0.148172	-0.122248	-1895.47	CHH	TG10g00297	intron	APO protein 4
Chr10	119080998	119081238	241	0.464206	0.811914	-0.347709	-118.229	CHG	TG10g00297	intron	APO protein 4
Chr10	119568019	119568125	107	0.357788	0.77885	-0.421061	-112.544	CHG	TG10g00302	intron	DDB1- and CUL4-associated factor 8-like
Chr10	120865826	120866351	526	0.0170576	0.0969233	-0.0798656	-859.036	CHH	TG10g00309	intron	Katanin p60 ATPase-containing subunit, putative
Chr10	121468680	121468876	197	0.233224	0.868951	-0.635728	-107.317	CHG	TG10g00311	intron	Ubiquitin thioesterase OTU1
Chr10	123312399	123312889	491	0.124983	0.794469	-0.669485	-549.14	CHG	TG10g00319	intron	Non-specific serine/threonine protein kinase
Chr10	123321078	123322212	1135	0.0229491	0.178811	-0.155862	-2639.01	CHH	TG10g00319	intron	Non-specific serine/threonine protein kinase
Chr10	123324693	123325810	1118	0.0318696	0.197177	-0.165307	-1888.51	CHH	TG10g00319	intron	Non-specific serine/threonine protein kinase
Chr10	123326313	123326814	502	0.0344685	0.179878	-0.145409	-860.028	CHH	TG10g00319	intron	Non-specific serine/threonine protein kinase
Chr10	123326875	123327751	877	0.0183019	0.158054	-0.139752	-1527.27	CHH	TG10g00319	intron	Non-specific serine/threonine protein kinase
Chr10	123354527	123354640	114	0.747033	0.963701	-0.216667	-121.93	CHG	TG10g00319	intron	Non-specific serine/threonine protein kinase
Chr10	123404253	123404505	253	0.0802473	0.553717	-0.47347	-163.538	CHG	TG10g00319	intron	Non-specific serine/threonine protein kinase
Chr10	123421598	123422086	489	0.00954212	0.0973714	-0.0878293	-1067.48	CHH	TG10g00319	intron	Non-specific serine/threonine protein kinase
Chr10	123529627	123529928	302	0.106885	0.692193	-0.585309	-197.421	CHG	TG10g00320	intron	Non-specific serine/threonine protein kinase
Chr10	124022892	124023154	263	0.229862	0.711552	-0.48169	-157.336	CHG	TG10g00321	intron	4-hydroxy-tetrahydrodipicolinate reductase
Chr10	124530268	124530447	180	0.126764	0.630407	-0.503643	-110.225	CHG	TG10g00325	promoter	Protein DETOXIFICATION
Chr10	126192416	126192588	173	0.34422	0.693489	-0.34927	-146.755	CHG	TG10g00332	intron	J domain-containing protein
Chr10	126214184	126214886	703	0.0109142	0.0832388	-0.0723245	-1136.77	CHH	TG10g00332	intron	J domain-containing protein
Chr10	126218222	126218913	692	0.0289109	0.138152	-0.109241	-973.644	CHH	TG10g00332	intron	J domain-containing protein
Chr10	126222263	126222947	685	0.0191853	0.169021	-0.149836	-1242.52	CHH	TG10g00332	intron	J domain-containing protein
Chr10	126270669	126271221	553	0.0204936	0.0992423	-0.0787487	-966.031	CHH	TG10g00332	intron	J domain-containing protein
Chr10	126271315	126271829	515	0.0187206	0.09672	-0.0779994	-932.556	CHH	TG10g00332	intron	J domain-containing protein
Chr10	139611359	139611612	254	0.17373	0.795635	-0.621906	-176.658	CHG	TG10g00348	intron	Pentatricopeptide repeat-containing protein family
Chr10	154933900	154934584	685	0.0163081	0.0992509	-0.0829428	-1088.23	CHH	TG10g00371	intron	DUF155 domain-containing protein
Chr10	154938623	154939033	411	0.024575	0.173772	-0.149197	-896.31	CHH	TG10g00371	intron	DUF155 domain-containing protein
Chr10	156152843	156152981	139	0.782082	0.963601	-0.181519	-225.267	CG	TG10g00376	intron	MICOS complex subunit Mic10
Chr10	158100833	158101561	729	0.736247	0.101721	0.634525	451.764	CHG	TG10g00379	intron	Ran-binding protein
Chr10	158436776	158437099	324	0.198658	0.839909	-0.641251	-227.554	CHG	TG10g00380	intron	Ran-binding protein 10-like protein
Chr10	161796053	161796365	313	0.104649	0.853678	-0.749028	-389.659	CHG	TG10g00382	intron	Ran-binding protein 10-like protein
Chr10	162679553	162679768	216	0.719431	0.195438	0.523993	121.511	CHG	TG10g00385	intron	Lon N-terminal domain-containing protein
Chr10	162681734	162682110	377	0.089584	0.858143	-0.768559	-364.809	CHG	TG10g00385	intron	Lon N-terminal domain-containing protein
Chr10	165493603	165494873	1271	0.0295039	0.233483	-0.203979	-2316.89	CHH	TG10g00393	intron	Abhydrolase_3 domain-containing protein
Chr10	165508716	165508810	95	0.511588	0.245058	0.26653	58.0156	CG	TG10g00393	intron	Abhydrolase_3 domain-containing protein
Chr10	167200991	167201661	671	0.107457	0.728809	-0.621352	-517.44	CHG	TG10g00400	intron	Arginine/serine-rich splicing factor, putative
Chr10	177926314	177926761	448	0.0106879	0.121603	-0.110915	-903.001	CHH	TG10g00418	intron	ATP-dependent Clp protease ATP-binding subunit clpX-like
Chr10	177930596	177931767	1172	0.0177109	0.133247	-0.115536	-2216.18	CHH	TG10g00418	intron	ATP-dependent Clp protease ATP-binding subunit clpX-like
Chr10	178069429	178069613	185	0.0904034	0.30121	-0.210806	-111.046	CHG	TG10g00420	intron	GPI ethanolamine phosphate transferase 2
Chr10	178109837	178110426	590	0.0175992	0.111353	-0.0937538	-941.248	CHH	TG10g00420	intron	GPI ethanolamine phosphate transferase 2
Chr10	183027941	183028020	80	0.90531	0.989869	-0.0845595	-50.8871	CG	TG10g00453	intron	nuclear pore complex protein GP210
Chr10	183091930	183092891	962	0.0292944	0.177297	-0.148002	-1636.39	CHH	TG10g00453	intron	nuclear pore complex protein GP210
Chr10	183095407	183095591	185	0.67322	0.215581	0.457639	173.075	CG	TG10g00453	promoter	nuclear pore complex protein GP210
Chr10	184317120	184317779	660	0.0201879	0.164355	-0.144167	-1225.03	CHH	TG10g00458	intron	PLDc_N domain-containing protein
Chr10	189862891	189863571	681	0.189735	0.66132	-0.471585	-290.845	CHG	TG10g00464	intron	NAD(P)-binding Rossmann-fold superfamily protein
Chr10	190332506	190332752	247	0.221313	0.544916	-0.323603	-114.067	CHG	TG10g00467	intron	PH domain-containing protein
Chr10	190506602	190507690	1089	0.0237686	0.169783	-0.146014	-1584.75	CHH	TG10g00469	intron	Glycerophosphodiester phosphodiesterase
Chr10	190509167	190509810	644	0.0257439	0.160231	-0.134487	-967.842	CHH	TG10g00469	intron	Glycerophosphodiester phosphodiesterase
Chr10	190510213	190510768	556	0.0104817	0.111273	-0.100791	-1013.64	CHH	TG10g00469	intron	Glycerophosphodiester phosphodiesterase
Chr10	190535818	190536325	508	0.0110945	0.190587	-0.179492	-1014.64	CHH	TG10g00469	intron	Glycerophosphodiester phosphodiesterase
Chr10	190537204	190537632	429	0.0103069	0.154064	-0.143757	-857.605	CHH	TG10g00469	intron	Glycerophosphodiester phosphodiesterase
Chr10	190584818	190585765	948	0.025782	0.120724	-0.0949422	-1577.04	CHH	TG10g00469	intron	Glycerophosphodiester phosphodiesterase
Chr10	190586034	190587408	1375	0.0157331	0.151817	-0.136084	-1974.66	CHH	TG10g00469	intron	Glycerophosphodiester phosphodiesterase
Chr10	190587485	190588239	755	0.021481	0.167819	-0.146338	-1054.02	CHH	TG10g00469	intron	Glycerophosphodiester phosphodiesterase
Chr10	190589674	190590551	878	0.0286665	0.216184	-0.187518	-1527.36	CHH	TG10g00469	intron	Glycerophosphodiester phosphodiesterase
Chr10	190628843	190629068	226	0.646635	0.920747	-0.274111	-161.146	CHG	TG10g00470	intron	Glycerophosphodiester phosphodiesterase
Chr10	191535722	191535858	137	0.129832	0.417763	-0.287932	-50.5893	CG	TG10g00472	intron	Histone-lysine n-methyltransferase
Chr10	192725805	192725920	116	0.903604	0.581013	0.322591	99.0321	CG	TG10g00477	intron	VQ domain-containing protein
Chr10	196495020	196495410	391	0.321344	0.707036	-0.385692	-175.482	CHG	TG10g00489	intron	VQ domain-containing protein
Chr10	197229227	197229629	403	0.0105346	0.116949	-0.106415	-973.188	CHH	TG10g00498	intron	SAWADEE domain-containing protein
Chr10	198076518	198077028	511	0.00953809	0.100802	-0.0912642	-920.319	CHH	TG10g00505	intron	AvrRpt-cleavage domain-containing protein
Chr10	205848987	205849129	143	0.502064	0.815825	-0.313761	-131.269	CHG	TG10g00520	intron	Peptide-methionine (S)-S-oxide reductase
Chr10	209985109	209985776	668	0.239809	0.856312	-0.616503	-412.301	CHG	TG10g00527	intron	Structural maintenance of chromosomes protein
Chr10	211457546	211458086	541	0.0163112	0.114826	-0.0985145	-893.081	CHH	TG10g00532	intron	Cir_N domain-containing protein
Chr10	212093595	212094075	481	0.0380381	0.276082	-0.238044	-1022.16	CHH	TG10g00535	intron	PHD finger family protein
Chr10	212097395	212097927	533	0.0212727	0.162762	-0.141489	-931.313	CHH	TG10g00535	intron	PHD finger family protein
Chr10	212098416	212099197	782	0.0242447	0.138033	-0.113788	-1327.79	CHH	TG10g00535	intron	PHD finger family protein
Chr10	212100577	212100765	189	0.740646	0.958322	-0.217675	-108.971	CHG	TG10g00535	intron	PHD finger family protein
Chr10	212103563	212104288	726	0.0461413	0.217868	-0.171726	-1327.97	CHH	TG10g00535	intron	PHD finger family protein
Chr10	217720041	217720310	270	0.12853	0.37364	-0.24511	-123.899	CHG	TG10g00544	intron	Sucrose-phosphatase
Chr10	219206443	219207381	939	0.0184451	0.113895	-0.0954498	-1777.46	CHH	TG10g00549	intron	Protein kinase domain-containing protein
Chr10	220583256	220583779	524	0.0232559	0.17908	-0.155824	-847.673	CHH	TG10g00551	intron	Oxysterol-binding protein, PH domain-like protein
Chr10	220846796	220847022	227	0.243066	0.899096	-0.65603	-109.218	CHG	TG10g00554	promoter	Endoribonuclease Dicer homolog 2
Chr10	220846796	220847022	227	0.243066	0.899096	-0.65603	-109.218	CHG	TG10g00555	exon	ABC transporter A family member 1
Chr10	220846796	220847022	227	0.243066	0.899096	-0.65603	-109.218	CHG	TG10g00555	TSS	ABC transporter A family member 1
Chr10	220846796	220847022	227	0.243066	0.899096	-0.65603	-109.218	CHG	TG10g00555	promoter	ABC transporter A family member 1
Chr10	221507426	221507505	80	0.625283	0.943126	-0.317843	-70.7973	CG	TG10g00559	intron	Actin family
Chr10	222068238	222068369	132	0.0950453	0.367492	-0.272447	-119.405	CHG	TG10g00561	intron	eukaryotic translation initiation factor SUI1 family protein
Chr10	224057224	224057670	447	0.64237	0.052119	0.590251	138.468	CHG	TG10g00576	intron	centromere-associated protein E isoform X1
Chr10	224703740	224704368	629	0.19748	0.72886	-0.53138	-375.429	CHG	TG10g00579	intron	integrator complex subunit 2
Chr10	225730598	225730787	190	0.242295	0.732756	-0.490461	-140.879	CHG	TG10g00585	intron	RNA helicase
Chr10	227795628	227796207	580	0.0118674	0.114293	-0.102426	-1076.32	CHH	TG10g00594	intron	Unknown protein
Chr10	235872465	235872550	86	0.888722	0.607639	0.281083	167.41	CG	TG10g00610	exon	Protein kinase domain-containing protein
Chr10	257690487	257690610	124	0.824095	0.990327	-0.166232	-66.8849	CG	TG10g00649	intron	ABC transporter B family member 26, chloroplastic
Chr10	260131815	260132095	281	0.108052	0.419344	-0.311292	-126.941	CHG	TG10g00659	intron	ABC-type xenobiotic transporter
Chr10	265815002	265815355	354	0.522856	0.163836	0.359021	149.193	CHG	TG10g00674	intron	O-fucosyltransferase family protein
Chr10	265845192	265845636	445	0.0047527	0.0739251	-0.0691724	-906.578	CHH	TG10g00674	intron	O-fucosyltransferase family protein
Chr10	267055004	267055359	356	0.315133	0.785282	-0.470149	-145.785	CHG	TG10g00680	intron	Unknown protein
Chr10	269629556	269630023	468	0.498548	0.980383	-0.481835	-125.544	CHG	TG10g00689	intron	S-adenosylmethionine carrier 1, chloroplastic/mitochondrial
Chr10	269649035	269649824	790	0.169788	0.812518	-0.64273	-577.244	CHG	TG10g00689	intron	S-adenosylmethionine carrier 1, chloroplastic/mitochondrial
Chr10	269931500	269931897	398	0.260071	0.749161	-0.489091	-412.082	CHG	TG10g00691	intron	Unknown protein
Chr10	270316067	270316644	578	0.00989773	0.145692	-0.135794	-1261.81	CHH	TG10g00695	intron	Pentatricopeptide repeat-containing protein, chloroplastic
Chr10	271402170	271402490	321	0.535682	0.0345262	0.501155	52.0907	CG	TG10g00701	intron	GPN-loop GTPase 3
Chr10	271402170	271402490	321	0.535682	0.0345262	0.501155	52.0907	CG	TG10g00702	intron	Unknown protein
Chr10	271402170	271402490	321	0.535682	0.0345262	0.501155	52.0907	CG	TG10g00702	exon	Unknown protein
Chr10	271402170	271402490	321	0.535682	0.0345262	0.501155	52.0907	CG	TG10g00702	TSS	Unknown protein
Chr10	271402170	271402490	321	0.535682	0.0345262	0.501155	52.0907	CG	TG10g00702	promoter	Unknown protein
Chr10	287679180	287679288	109	0.812897	0.976359	-0.163462	-69.5418	CG	TG10g00725	intron	AAA domain-containing protein
Chr10	289703183	289703665	483	0.319981	0.909922	-0.589941	-213.549	CHG	TG10g00733	intron	two-on-two hemoglobin-3
Chr10	295596826	295597941	1116	0.169992	0.827227	-0.657236	-774.821	CHG	TG10g00754	intron	CRS2-associated factor 1, chloroplastic
Chr10	303246851	303247022	172	0.90704	0.992204	-0.0851637	-65.979	CG	TG10g00780	intron	Protein kinase domain-containing protein
Chr10	321800699	321801162	464	0.426469	0.791725	-0.365256	-192.591	CHG	TG10g00816	intron	PUA domain-containing protein
Chr10	321835447	321835559	113	0.203048	0.501703	-0.298655	-78.9643	CG	TG10g00816	intron	PUA domain-containing protein
Chr10	325790305	325790723	419	0.83312	0.434877	0.398243	177.98	CHG	TG10g00822	intron	Vacuolar cation/proton exchanger
Chr10	330197819	330198939	1121	0.0192456	0.12866	-0.109414	-2077.93	CHH	TG10g00841	intron	Maternal effect embryo arrest
Chr10	330662338	330662618	281	0.365699	0.891575	-0.525876	-276.223	CHG	TG10g00843	intron	Protein kinase domain-containing protein
Chr10	330667497	330668239	743	0.0118409	0.087544	-0.0757031	-1151.06	CHH	TG10g00843	intron	Protein kinase domain-containing protein
Chr10	336039202	336039897	696	0.0109552	0.0880333	-0.077078	-1230.31	CHH	TG10g00856	intron	3-deoxy-manno-octulosonate cytidylyltransferase
Chr10	336059157	336059441	285	0.52577	0.885871	-0.360101	-195.434	CHG	TG10g00856	intron	3-deoxy-manno-octulosonate cytidylyltransferase
Chr10	337363539	337363886	348	0.0664998	0.880649	-0.814149	-305.451	CHG	TG10g00868	intron	RING-type domain-containing protein
Chr10	340323593	340323791	199	0.857206	0.470883	0.386323	105.601	CHG	TG10g00883	intron	PUM-HD domain-containing protein
Chr10	340330601	340331214	614	0.150843	0.667944	-0.517101	-179.954	CHG	TG10g00883	intron	PUM-HD domain-containing protein
Chr10	340331430	340332494	1065	0.150882	0.810483	-0.659601	-381.32	CHG	TG10g00883	intron	PUM-HD domain-containing protein
Chr10	340837043	340837631	589	0.0196279	0.127114	-0.107486	-1156.71	CHH	TG10g00886	intron	GTPase Der
Chr10	341482542	341483530	989	0.0207624	0.118368	-0.0976053	-1346.97	CHH	TG10g00888	intron	polyribonucleotide nucleotidyltransferase, putative
Chr10	341485359	341486155	797	0.0203755	0.144287	-0.123911	-1187.77	CHH	TG10g00888	intron	polyribonucleotide nucleotidyltransferase, putative
Chr10	341486412	341487106	695	0.0147824	0.126616	-0.111834	-1206.72	CHH	TG10g00888	intron	polyribonucleotide nucleotidyltransferase, putative
Chr10	341730916	341731372	457	0.013163	0.091728	-0.078565	-1023.27	CHH	TG10g00889	intron	polyribonucleotide nucleotidyltransferase, putative
Chr10	341980597	341981152	556	0.220318	0.666811	-0.446493	-203.199	CHG	TG10g00891	intron	Transmembrane protein
Chr10	342839422	342840262	841	0.0312121	0.146459	-0.115247	-1700.51	CHH	TG10g00895	intron	BZIP domain-containing protein
Chr10	342853587	342854138	552	0.0331279	0.197115	-0.163987	-991.411	CHH	TG10g00895	intron	BZIP domain-containing protein
Chr10	343050140	343050694	555	0.010801	0.111831	-0.10103	-834.889	CHH	TG10g00897	intron	Isochorismate synthase
Chr10	362294611	362295252	642	0.248236	0.742072	-0.493836	-314.156	CHG	TG10g00930	intron	Peptidase M50 family protein
Chr10	364425497	364425648	152	0.368087	0.903634	-0.535547	-116.521	CHG	TG10g00934	intron	WRKY domain-containing protein
Chr10	369257334	369257489	156	0.554484	0.1055	0.448984	159.77	CHG	TG10g00957	intron	ABC transporter domain-containing protein
Chr10	370198572	370198890	319	0.331293	0.730353	-0.39906	-128.678	CHG	TG10g00960	intron	ABC transporter domain-containing protein
Chr10	370278825	370279358	534	0.0074708	0.106538	-0.0990671	-935.596	CHH	TG10g00960	intron	ABC transporter domain-containing protein
Chr10	370941535	370942236	702	0.0131654	0.0972691	-0.0841037	-1291.99	CHH	TG10g00962	intron	ABC transporter domain-containing protein
Chr10	370942439	370943080	642	0.00833204	0.0924621	-0.0841301	-1156.99	CHH	TG10g00962	intron	ABC transporter domain-containing protein
Chr10	375518635	375519171	537	0.0162036	0.123995	-0.107791	-1025.88	CHH	TG10g00978	intron	RING/FYVE/PHD zinc finger superfamily protein
Chr10	375520028	375520666	639	0.0150236	0.107331	-0.0923077	-930.121	CHH	TG10g00978	intron	RING/FYVE/PHD zinc finger superfamily protein
Chr10	375525748	375526144	397	0.0153127	0.147996	-0.132683	-937.596	CHH	TG10g00978	intron	RING/FYVE/PHD zinc finger superfamily protein
Chr10	377044319	377044993	675	0.0304116	0.153395	-0.122983	-1402.54	CHH	TG10g00989	intron	protein CHROMOSOME TRANSMISSION FIDELITY 7
Chr10	377045110	377046161	1052	0.0183672	0.143987	-0.12562	-1819.69	CHH	TG10g00989	intron	protein CHROMOSOME TRANSMISSION FIDELITY 7
Chr10	377046781	377047339	559	0.0238952	0.188183	-0.164288	-881.065	CHH	TG10g00989	intron	protein CHROMOSOME TRANSMISSION FIDELITY 7
Chr10	386079955	386080393	439	0.0154402	0.200257	-0.184816	-1137.64	CHH	TG10g01037	intron	Unknown protein
Chr10	395501848	395502124	277	0.485117	0.837039	-0.351923	-160.488	CHG	TG10g01052	intron	Carbonic anhydrase
Chr10	395535588	395535680	93	0.671083	0.93616	-0.265076	-98.3938	CG	TG10g01052	intron	Carbonic anhydrase
Chr10	396858194	396858984	791	0.0145348	0.158541	-0.144006	-1245.57	CHH	TG10g01059	intron	Histidine phosphatase
Chr10	397983135	397983355	221	0.107038	0.419439	-0.312401	-141.196	CHG	TG10g01062	intron	T-complex protein 1 subunit gamma
Chr10	398017372	398017521	150	0.910253	0.581794	0.328459	245.191	CG	TG10g01062	intron	T-complex protein 1 subunit gamma
Chr10	398551592	398551960	369	0.155753	0.743046	-0.587293	-228.328	CHG	TG10g01064	intron	Acylaminoacyl-peptidase
Chr10	398656377	398656878	502	0.0284174	0.160302	-0.131884	-935.785	CHH	TG10g01065	intron	Acylaminoacyl-peptidase
Chr10	398692609	398693246	638	0.0079416	0.0891157	-0.0811741	-921.059	CHH	TG10g01065	intron	Acylaminoacyl-peptidase
Chr10	398743143	398743435	293	0.254394	0.723799	-0.469405	-249.755	CHG	TG10g01065	promoter	Acylaminoacyl-peptidase
Chr10	403329191	403329895	705	0.0204299	0.144703	-0.124273	-1368.41	CHH	TG10g01074	intron	Peptidyl-prolyl cis-trans isomerase
Chr10	403641714	403641892	179	0.607459	0.22055	0.386909	79.5919	CG	TG10g01076	TES	Unknown protein
Chr10	403641714	403641892	179	0.607459	0.22055	0.386909	79.5919	CG	TG10g01076	exon	Unknown protein
Chr10	407733786	407734277	492	0.00996843	0.0857777	-0.0758093	-843.43	CHH	TG10g01105	intron	Unknown protein
Chr10	408924666	408925350	685	0.122101	0.612083	-0.489983	-272.481	CHG	TG10g01108	intron	multiple organellar RNA editing factor 2, chloroplastic-like
Chr10	412705747	412705896	150	0.116945	0.47857	-0.361625	-150.002	CHG	TG10g01123	intron	RING-type domain-containing protein
Chr10	412937953	412938155	203	0.339189	0.837882	-0.498693	-115.064	CHG	TG10g01127	intron	tRNA-uridine aminocarboxypropyltransferase
Chr10	422691534	422691704	171	0.911233	0.439762	0.471471	120.498	CHG	TG10g01165	intron	HRDC domain-containing protein
Chr10	423443241	423444061	821	0.0346538	0.203722	-0.169068	-1429.11	CHH	TG10g01170	intron	Ras guanine nucleotide exchange factor
Chr10	423445791	423446214	424	0.0479886	0.198401	-0.150413	-899.088	CHH	TG10g01170	intron	Ras guanine nucleotide exchange factor
Chr10	423446346	423446867	522	0.0237019	0.163707	-0.140005	-949.23	CHH	TG10g01170	intron	Ras guanine nucleotide exchange factor
Chr10	423758811	423758894	84	0.858226	0.202906	0.655321	57.9768	CG	TG10g01171	intron	DUF1995 domain-containing protein
Chr10	424174820	424174998	179	0.0897381	0.442284	-0.352546	-166.122	CHG	TG10g01174	intron	Kinesin-like protein
Chr10	424320585	424320784	200	0.540465	0.802722	-0.262257	-172.481	CHG	TG10g01177	intron	Unknown protein
Chr10	426611363	426611477	115	0.0879791	0.0263227	0.0616565	92.8826	CG	TG10g01192	exon	PHD domain-containing protein
Chr10	427855238	427855348	111	0.54859	0.0914946	0.457095	129.983	CG	TG10g01199	intron	Altered inheritance of mitochondria protein 24, mitochondrial
Chr10	428703907	428704308	402	0.108461	0.890229	-0.781768	-308.737	CHG	TG10g01206	intron	shikimate O-hydroxycinnamoyltransferase-like
Chr10	432417498	432417636	139	0.975765	0.77134	0.204425	108.261	CG	TG10g01223	intron	Unknown protein
Chr10	432907689	432907752	64	0.729336	0.984148	-0.254813	-80.0737	CG	TG10g01226	intron	Helicase-like
Chr10	434634403	434634573	171	0.0423064	0.56891	-0.526603	-114.359	CHG	TG10g01237	intron	Beta-amylase
Chr10	442150860	442150961	102	0.858187	0.979034	-0.120847	-100.577	CG	TG10g01263	intron	SUN domain-containing protein
Chr10	442450117	442450965	849	0.0465187	0.186179	-0.13966	-1523.87	CHH	TG10g01264	intron	protein DAMAGED DNA-BINDING 2
Chr10	442451621	442453634	2014	0.0260101	0.187568	-0.161558	-3651.62	CHH	TG10g01264	intron	protein DAMAGED DNA-BINDING 2
Chr10	442455392	442456067	676	0.0268142	0.151686	-0.124872	-1007.81	CHH	TG10g01264	intron	protein DAMAGED DNA-BINDING 2
Chr10	442456281	442457182	902	0.0189945	0.172741	-0.153747	-2072.73	CHH	TG10g01264	intron	protein DAMAGED DNA-BINDING 2
Chr10	445490864	445491046	183	0.291602	0.679875	-0.388273	-111.704	CHG	TG10g01285	intron	Ubiquitin thioesterase OTU1
Chr10	446819402	446819702	301	0.0570836	0.345276	-0.288192	-151.375	CHG	TG10g01290	intron	Succinate dehydrogenase [ubiquinone] flavoprotein subunit, mitochondrial
Chr10	451384625	451384913	289	0.0628148	0.970891	-0.908076	-110.654	CHG	TG10g01308	intron	LOB domain-containing protein
Chr10	452611414	452611563	150	0.677768	0.950981	-0.273213	-110.919	CG	TG10g01317	intron	ARM repeat superfamily protein
Chr10	453577386	453577844	459	0.0461781	0.259749	-0.213571	-315.263	CHG	TG10g01319	intron	Protein KTI12 homolog
Chr10	453603826	453603980	155	0.697948	0.921177	-0.223229	-121.233	CHG	TG10g01319	intron	Protein KTI12 homolog
Chr10	453607044	453608093	1050	0.138562	0.334927	-0.196365	-2178.68	CHH	TG10g01319	intron	Protein KTI12 homolog
Chr10	453608684	453609188	505	0.0805747	0.385675	-0.3051	-1000.19	CHH	TG10g01319	intron	Protein KTI12 homolog
Chr10	453609673	453610543	871	0.0585934	0.363379	-0.304786	-1929.07	CHH	TG10g01319	intron	Protein KTI12 homolog
Chr10	453611057	453611463	407	0.0789869	0.294313	-0.215327	-954.261	CHH	TG10g01319	intron	Protein KTI12 homolog
Chr10	453614372	453615125	754	0.100039	0.428424	-0.328385	-2552.13	CHH	TG10g01319	intron	Protein KTI12 homolog
Chr10	453618537	453619272	736	0.064817	0.316686	-0.251869	-2280.67	CHH	TG10g01319	intron	Protein KTI12 homolog
Chr10	453622697	453623195	499	0.0675538	0.288028	-0.220474	-904.544	CHH	TG10g01319	intron	Protein KTI12 homolog
Chr10	453626365	453626724	360	0.370827	0.0994005	0.271426	172.179	CHG	TG10g01319	intron	Protein KTI12 homolog
Chr10	456487006	456488025	1020	0.0490515	0.202492	-0.153441	-1555.46	CHH	TG10g01351	intron	(wild Malaysian banana) hypothetical protein
Chr10	466181594	466181833	240	0.17207	0.0351889	0.136882	285.335	CG	TG10g01376	exon	Geranylgeranyl pyrophosphate synthase
Chr10	466182039	466182186	148	0.272686	0.0741605	0.198525	93.5569	CG	TG10g01376	exon	Geranylgeranyl pyrophosphate synthase
Chr10	466690709	466690865	157	0.215321	0.0457903	0.169531	127.08	CG	TG10g01377	exon	Geranylgeranyl pyrophosphate synthase
Chr10	466710454	466710546	93	0.79872	0.963051	-0.164331	-98.7663	CG	TG10g01377	intron	Geranylgeranyl pyrophosphate synthase
Chr10	471596791	471597380	590	0.0236936	0.123697	-0.100004	-1012.11	CHH	TG10g01396	intron	ABC transporter domain-containing protein
Chr10	473014044	473014125	82	0.687614	0.99172	-0.304106	-61.7316	CG	TG10g01403	intron	tRNA pseudouridine synthase
Chr10	473014061	473014217	157	0.542957	0.938787	-0.39583	-112.207	CHG	TG10g01403	intron	tRNA pseudouridine synthase
Chr10	473125077	473125774	698	0.0119941	0.116654	-0.10466	-1492.34	CHH	TG10g01405	intron	Unknown protein
Chr10	473126607	473127494	888	0.0156573	0.152646	-0.136989	-1297.15	CHH	TG10g01405	intron	Unknown protein
Chr10	473128927	473130233	1307	0.0181909	0.154725	-0.136534	-2168.49	CHH	TG10g01405	intron	Unknown protein
Chr10	479081409	479081896	488	0.0106959	0.0752613	-0.0645654	-862.1	CHH	TG10g01409	intron	Splicing factor 3A subunit 1
Chr10	483732105	483732711	607	0.0167769	0.146777	-0.13	-1208.62	CHH	TG10g01432	intron	ABC transporter D family protein
Chr10	483732845	483733635	791	0.0154174	0.126187	-0.11077	-1568.11	CHH	TG10g01432	intron	ABC transporter D family protein
Chr10	491786985	491787528	544	0.0507825	0.458548	-0.407766	-154.304	CHG	TG10g01453	intron	Usp domain-containing protein
Chr10	493616218	493616399	182	0.109658	0.391636	-0.281978	-121.096	CHG	TG10g01461	intron	5'-deoxynucleotidase
Chr10	495027565	495027977	413	0.0135466	0.144757	-0.13121	-833.524	CHH	TG10g01468	intron	Protein kinase domain-containing protein
Chr10	495982650	495982760	111	0.73445	0.951064	-0.216614	-69.7407	CG	TG10g01471	intron	Rho GTPase activation protein (RhoGAP) with PH domain
Chr10	495995059	495995254	196	0.241234	0.608331	-0.367097	-110.101	CHG	TG10g01471	intron	Rho GTPase activation protein (RhoGAP) with PH domain
Chr10	496981825	496982092	268	0.689192	0.979835	-0.290643	-182.249	CG	TG10g01472	intron	Cytochrome b5 heme-binding domain-containing protein
Chr10	499960847	499961143	297	0.129381	0.55286	-0.423479	-177.158	CHG	TG10g01483	intron	KH domain-containing protein
Chr10	502087516	502087649	134	0.982248	0.599888	0.38236	85.4965	CG	TG10g01495	promoter	Acetyl-coenzyme A carboxylase carboxyl transferase subunit beta, chloroplastic
Chr10	503497007	503497174	168	0.22228	0.5575	-0.33522	-121.418	CHG	TG10g01503	intron	AIG1-type G domain-containing protein
Chr10	506213849	506213978	130	0.417171	0.055698	0.361473	99.522	CG	TG10g01524	promoter	Pectate lyase
Chr10	506740615	506740729	115	0.970397	0.395961	0.574436	50.0148	CG	TG10g01532	intron	Ethanolamine kinase
Chr10	507689366	507689543	178	0.880319	0.646236	0.234083	132.634	CHG	TG10g01535	promoter	golgin candidate 5
Chr10	507689366	507689543	178	0.880319	0.646236	0.234083	132.634	CHG	TG10g01536	promoter	golgin candidate 5
Chr10	509207560	509208278	719	0.0142892	0.137252	-0.122962	-1218.97	CHH	TG10g01541	intron	NADH kinase
Chr10	509236921	509237108	188	0.294899	0.620136	-0.325237	-204.211	CHG	TG10g01541	intron	NADH kinase
Chr10	511257431	511257588	158	0.827645	0.95108	-0.123435	-161.42	CG	TG10g01546	intron	Protein kinase domain-containing protein
Chr10	515719867	515720357	491	0.0769996	0.201366	-0.124366	-864.359	CHH	TG10g01567	intron	Arp2/3 complex 34 kDa subunit
Chr10	516237726	516238402	677	0.0144388	0.0888173	-0.0743785	-1265.36	CHH	TG10g01569	intron	multiple organellar RNA editing factor 3, mitochondrial-like
Chr10	518429589	518429846	258	0.583628	0.128552	0.455076	216.486	CHG	TG10g01583	intron	PKS_ER domain-containing protein
Chr10	521584751	521585248	498	0.0243832	0.110488	-0.086105	-868.596	CHH	TG10g01597	intron	UDP-glucose:glycoprotein glucosyltransferase
Chr10	521746105	521746871	767	0.013735	0.0944039	-0.0806689	-1490.16	CHH	TG10g01597	intron	UDP-glucose:glycoprotein glucosyltransferase
Chr10	522540580	522540859	280	0.745211	0.245298	0.499914	106.656	CHG	TG10g01601	intron	TsaA-like domain-containing protein
Chr10	522550920	522551534	615	0.0118409	0.104091	-0.0922502	-1071.61	CHH	TG10g01601	intron	TsaA-like domain-containing protein
Chr10	523925492	523925687	196	0.412097	0.833153	-0.421055	-211.776	CHG	TG10g01610	promoter	Unknown protein
Chr10	524781219	524781351	133	0.78004	0.978135	-0.198095	-62.7216	CG	TG10g01616	intron	Protein kinase domain-containing protein
Chr10	525735582	525736089	508	0.059673	0.561562	-0.501888	-105.171	CHG	TG10g01622	intron	Ubiquitin-conjugating enzyme
Chr10	525740886	525741013	128	0.134953	0.561083	-0.42613	-105.895	CHG	TG10g01622	intron	Ubiquitin-conjugating enzyme
Chr10	526173971	526174108	138	0.37369	0.0421057	0.331584	68.0048	CG	TG10g01624	intron	RNA polymerase II elongation factor
Chr10	533313604	533314046	443	0.00891955	0.0866788	-0.0777592	-928.523	CHH	TG10g01676	intron	U6 snRNA-associated Sm-like protein LSm4
Chr10	533896539	533897575	1037	0.026247	0.20468	-0.178433	-2579.72	CHH	TG10g01677	intron	zinc finger CCCH domain-containing protein 13-like
Chr10	533897665	533898235	571	0.0210749	0.121038	-0.0999628	-915.879	CHH	TG10g01677	intron	zinc finger CCCH domain-containing protein 13-like
Chr10	534280159	534280364	206	0.809218	0.155637	0.653581	115.89	CHG	TG10g01678	intron	Heme O synthase
Chr10	535949724	535949824	101	0.96229	0.62899	0.3333	52.2586	CG	TG10g01680	intron	HPt domain-containing protein
Chr10	535969139	535969328	190	0.580085	0.834004	-0.253919	-133.081	CHG	TG10g01680	intron	HPt domain-containing protein
Chr10	535970152	535971115	964	0.0183652	0.144382	-0.126016	-1646.29	CHH	TG10g01680	intron	HPt domain-containing protein
Chr10	535971414	535972260	847	0.0438162	0.204479	-0.160663	-1399.62	CHH	TG10g01680	intron	HPt domain-containing protein
Chr10	535972529	535973853	1325	0.025852	0.198928	-0.173075	-2305.32	CHH	TG10g01680	intron	HPt domain-containing protein
Chr10	538522564	538522685	122	0.985498	0.858842	0.126656	62.1553	CG	TG10g01695	intron	SHR-BD domain-containing protein
Chr10	538549675	538550235	561	0.0122988	0.120903	-0.108604	-1074.52	CHH	TG10g01695	intron	SHR-BD domain-containing protein
Chr10	538552322	538552659	338	0.0257415	0.160608	-0.134867	-859.761	CHH	TG10g01695	intron	SHR-BD domain-containing protein
Chr10	538555919	538556263	345	0.00879875	0.130094	-0.121295	-951.696	CHH	TG10g01695	intron	SHR-BD domain-containing protein
Chr10	538701370	538701639	270	0.071384	0.607359	-0.535975	-153.543	CHG	TG10g01698	intron	SHR-BD domain-containing protein
Chr10	538753830	538754738	909	0.0267857	0.142091	-0.115306	-1652.3	CHH	TG10g01698	intron	SHR-BD domain-containing protein
Chr10	538755685	538756861	1177	0.0119406	0.131385	-0.119444	-1851.22	CHH	TG10g01698	intron	SHR-BD domain-containing protein
Chr10	542159878	542160292	415	0.211807	0.675677	-0.46387	-194.246	CHG	TG10g01713	intron	Protein kinase domain-containing protein
Chr10	550331137	550331483	347	0.292852	0.870037	-0.577184	-203.085	CHG	TG10g01747	intron	Non-specific serine/threonine protein kinase
Chr10	550449491	550449731	241	0.502472	0.785732	-0.28326	-186.993	CHG	TG10g01748	intron	Unknown protein
Chr10	551568112	551568413	302	0.391932	0.84287	-0.450938	-130.502	CHG	TG10g01751	intron	Unknown protein
Chr10	551616071	551616622	552	0.0230245	0.135557	-0.112532	-913.477	CHH	TG10g01752	intron	AIG1-type G domain-containing protein
Chr10	551622510	551623068	559	0.00872741	0.0787628	-0.0700354	-876.195	CHH	TG10g01752	intron	AIG1-type G domain-containing protein
Chr10	551658260	551658355	96	0.389775	0.813552	-0.423777	-58.1712	CG	TG10g01752	intron	AIG1-type G domain-containing protein
Chr10	563600074	563600159	86	0.836474	0.955455	-0.118981	-68.5074	CG	TG10g01793	intron	D-isomer specific 2-hydroxyacid dehydrogenase family protein
Chr10	565051196	565051476	281	0.389911	0.794737	-0.404827	-110.848	CHG	TG10g01796	intron	Two pore calcium channel protein
Chr10	565063570	565063757	188	0.124212	0.596037	-0.471825	-118.398	CHG	TG10g01796	intron	Two pore calcium channel protein
Chr10	565119392	565119589	198	0.696809	0.953371	-0.256562	-127.035	CG	TG10g01796	intron	Two pore calcium channel protein
Chr10	565359916	565360505	590	0.00886416	0.0918483	-0.0829841	-1047.09	CHH	TG10g01797	intron	Two pore calcium channel protein like
Chr10	568560518	568561510	993	0.00995902	0.129832	-0.119873	-2382.28	CHH	TG10g01804	intron	F-box domain-containing protein
Chr10	568563125	568563882	758	0.0149316	0.106355	-0.0914233	-1133.95	CHH	TG10g01804	intron	F-box domain-containing protein
Chr10	568564671	568565340	670	0.00706664	0.116066	-0.108999	-1358.04	CHH	TG10g01804	intron	F-box domain-containing protein
Chr10	574391023	574392138	1116	0.120213	0.728276	-0.608063	-755.742	CHG	TG10g01831	intron	MACPF domain-containing protein
Chr10	574398029	574398709	681	0.0163585	0.125216	-0.108858	-1196.33	CHH	TG10g01831	intron	MACPF domain-containing protein
Chr10	574399657	574401952	2296	0.0387843	0.179059	-0.140274	-4227.21	CHH	TG10g01831	intron	MACPF domain-containing protein
Chr10	574413726	574414501	776	0.0187171	0.156413	-0.137696	-1345.8	CHH	TG10g01831	intron	MACPF domain-containing protein
Chr10	574941417	574941720	304	0.195014	0.728606	-0.533591	-110.541	CHG	TG10g01835	intron	MACPF domain-containing protein
Chr10	574967305	574968024	720	0.0627876	0.463167	-0.40038	-360.85	CHG	TG10g01835	intron	MACPF domain-containing protein
Chr10	581073901	581074047	147	0.308865	0.0607291	0.248136	115.724	CHG	TG10g01839	intron	Oxidored_FMN domain-containing protein
Chr10	583825977	583826600	624	0.0104123	0.095486	-0.0850737	-1095.09	CHH	TG10g01849	intron	Ras-related protein
Chr10	584122806	584122971	166	0.564056	0.844956	-0.2809	-126.806	CHG	TG10g01850	intron	Unknown protein
Chr10	587488461	587488995	535	0.028877	0.122691	-0.0938142	-872.84	CHH	TG10g01859	intron	Protein kinase domain-containing protein
Chr10	594817660	594817981	322	0.142455	0.466636	-0.324181	-135.585	CHG	TG10g01879	intron	Acyl-coenzyme A oxidase
Chr10	594837177	594837581	405	0.156786	0.654432	-0.497646	-217.793	CHG	TG10g01879	intron	Acyl-coenzyme A oxidase
Chr10	595060985	595061133	149	0.398	0.800372	-0.402371	-163.132	CHG	TG10g01880	intron	Acyl-coenzyme A oxidase
Chr10	609431013	609431164	152	0.674362	0.932814	-0.258452	-105.254	CHG	TG10g01911	intron	S4 domain-containing protein
Chr10	609450084	609450234	151	0.824229	0.986257	-0.162028	-81.1648	CG	TG10g01911	intron	S4 domain-containing protein
Chr10	611819627	611820486	860	0.0132928	0.119965	-0.106672	-1587.1	CHH	TG10g01914	intron	Unknown protein
Chr10	617462561	617462668	108	0.807788	0.958754	-0.150967	-153.908	CG	TG10g01921	intron	(wild Malaysian banana) hypothetical protein
Chr10	634566971	634567082	112	0.0754646	0.493921	-0.418456	-51.6366	CG	TG10g01942	promoter	AP2/ERF domain-containing transcription factor
Chr10	638744604	638745282	679	0.0407685	0.18793	-0.147161	-1153.69	CHH	TG10g01949	intron	BUD23 methyltransferase
Chr10	638754665	638754811	147	0.125706	0.618809	-0.493103	-163.764	CG	TG10g01949	intron	BUD23 methyltransferase
Chr10	638761039	638761630	592	0.0115239	0.109981	-0.0984568	-961.689	CHH	TG10g01949	intron	BUD23 methyltransferase
Chr10	638779293	638779828	536	0.0225126	0.108362	-0.0858499	-929.231	CHH	TG10g01949	intron	BUD23 methyltransferase
Chr10	638783181	638783438	258	0.192716	0.84441	-0.651694	-106.541	CHG	TG10g01949	intron	BUD23 methyltransferase
Chr10	638827321	638827643	323	0.390451	0.0695901	0.320861	177.917	CHG	TG10g01949	intron	BUD23 methyltransferase
Chr10	643102731	643102968	238	0.383911	0.927395	-0.543484	-115.949	CHG	TG10g01956	intron	Unknown protein
Chr10	687519395	687519464	70	0.983124	0.797638	0.185486	51.9213	CG	TG10g02005	intron	Phosphoglucan phosphatase
Chr10	687766706	687767141	436	0.353924	0.806329	-0.452405	-280.378	CHG	TG10g02006	intron	Phosphoglucan phosphatase LSF1
Chr10	687811426	687812049	624	0.0103749	0.110407	-0.100033	-1150.67	CHH	TG10g02006	intron	Phosphoglucan phosphatase LSF1
Chr10	687815047	687815560	514	0.00814591	0.0582787	-0.0501328	-841.647	CHH	TG10g02006	intron	Phosphoglucan phosphatase LSF1
Chr10	687829596	687829867	272	0.131369	0.607263	-0.475895	-160.585	CHG	TG10g02006	intron	Phosphoglucan phosphatase LSF1
Chr10	687847676	687848417	742	0.0308644	0.120196	-0.0893317	-1136.77	CHH	TG10g02006	intron	Phosphoglucan phosphatase LSF1
Chr10	690151330	690151818	489	0.0290325	0.138324	-0.109292	-942.448	CHH	TG10g02012	intron	DNA-directed RNA polymerase subunit beta
Chr10	690158418	690159028	611	0.00949728	0.0829532	-0.0734559	-956.401	CHH	TG10g02012	intron	DNA-directed RNA polymerase subunit beta
Chr10	690655472	690655901	430	0.010769	0.0948585	-0.0840895	-828.778	CHH	TG10g02014	intron	Protein MIS12-like protein
Chr10	690661008	690661799	792	0.010704	0.148048	-0.137344	-1301.96	CHH	TG10g02014	intron	Protein MIS12-like protein
Chr10	690663823	690664607	785	0.0226372	0.1705	-0.147863	-1256.49	CHH	TG10g02014	intron	Protein MIS12-like protein
Chr10	690665760	690666751	992	0.0228884	0.208007	-0.185119	-2434.04	CHH	TG10g02014	intron	Protein MIS12-like protein
Chr10	690681505	690682091	587	0.383496	0.871488	-0.487993	-270.544	CHG	TG10g02014	intron	Protein MIS12-like protein
Chr10	693246648	693246728	81	0.664384	0.906853	-0.242469	-112.59	CHG	TG10g02019	promoter	DNA-directed RNA polymerase subunit beta
Chr10	693534715	693534925	211	0.614179	0.911926	-0.297747	-178.445	CHG	TG10g02021	intron	DNA-directed RNA polymerase subunit beta
Chr10	693562529	693562632	104	0.97928	0.829628	0.149652	65.097	CG	TG10g02021	intron	DNA-directed RNA polymerase subunit beta
Chr10	714868227	714868858	632	0.0300284	0.140919	-0.11089	-1159.97	CHH	TG10g02054	promoter	3D domain-containing protein
Chr10	715910040	715910284	245	0.357749	0.713693	-0.355945	-235.44	CHG	TG10g02055	intron	COX assembly mitochondrial protein
Chr10	722957847	722957955	109	0.748054	0.306774	0.441281	50.0868	CG	TG10g02068	intron	MCAfunc domain-containing protein
Chr10	736885355	736885599	245	0.309298	0.742807	-0.433509	-126.048	CHG	TG10g02089	intron	Calcineurin b-like protein
Chr10	736890308	736890378	71	0.610664	0.0477104	0.562953	48.674	CG	TG10g02089	intron	Calcineurin b-like protein
Chr10	736910272	736910450	179	0.206422	0.471772	-0.26535	-104.486	CG	TG10g02089	intron	Calcineurin b-like protein
Chr10	736924797	736925262	466	0.0271174	0.157514	-0.130396	-954.064	CHH	TG10g02089	intron	Calcineurin b-like protein
Chr10	738902085	738903182	1098	0.0397262	0.168437	-0.128711	-1822.35	CHH	TG10g02090	intron	Mediator of RNA polymerase II transcription subunit 8
Chr10	738903433	738904115	683	0.0239309	0.137766	-0.113835	-1294.34	CHH	TG10g02090	intron	Mediator of RNA polymerase II transcription subunit 8
Chr10	742480106	742481061	956	0.011209	0.118938	-0.107729	-1664.25	CHH	TG10g02095	intron	RING-type domain-containing protein
Chr10	745858343	745858440	98	0.889161	0.977013	-0.0878525	-92.5908	CG	TG10g02101	intron	Diadenosine tetraphosphate synthetase
Chr10	745859973	745860963	991	0.0391832	0.263613	-0.22443	-2200.86	CHH	TG10g02101	intron	Diadenosine tetraphosphate synthetase
Chr10	745861487	745861849	363	0.0266325	0.197557	-0.170925	-841.217	CHH	TG10g02101	intron	Diadenosine tetraphosphate synthetase
Chr10	745863332	745863556	225	0.777132	0.963998	-0.186866	-241.539	CG	TG10g02101	intron	Diadenosine tetraphosphate synthetase
Chr10	750622679	750623108	430	0.0174071	0.135766	-0.118359	-832.874	CHH	TG10g02105	utr5	TPX2 domain-containing protein
Chr10	750622679	750623108	430	0.0174071	0.135766	-0.118359	-832.874	CHH	TG10g02105	intron	TPX2 domain-containing protein
Chr10	750623499	750624119	621	0.0177901	0.120505	-0.102714	-1060.9	CHH	TG10g02105	utr5	TPX2 domain-containing protein
Chr10	750623499	750624119	621	0.0177901	0.120505	-0.102714	-1060.9	CHH	TG10g02105	intron	TPX2 domain-containing protein
Chr10	756472425	756472491	67	0.983214	0.836939	0.146274	71.1711	CG	TG10g02113	intron	copper-transporting ATPase PAA1, chloroplastic
Chr10	756531775	756531906	132	0.972803	0.672421	0.300382	70.4409	CG	TG10g02113	intron	copper-transporting ATPase PAA1, chloroplastic
Chr10	758840099	758840829	731	0.0178838	0.146867	-0.128983	-1854.43	CHH	TG10g02118	intron	Pyruvate dehydrogenase E1 component subunit alpha
Chr10	775833819	775833963	145	0.25662	0.61543	-0.35881	-108.469	CHG	TG10g02142	intron	Nucleotid_trans domain-containing protein
Chr10	775862537	775863370	834	0.0314145	0.203664	-0.172249	-1605.33	CHH	TG10g02142	intron	Nucleotid_trans domain-containing protein
Chr10	775863877	775864358	482	0.0289249	0.224574	-0.195649	-971.452	CHH	TG10g02142	intron	Nucleotid_trans domain-containing protein
Chr10	775865000	775865584	585	0.0240486	0.150373	-0.126324	-961.585	CHH	TG10g02142	intron	Nucleotid_trans domain-containing protein
Chr10	775866785	775867539	755	0.0201156	0.12431	-0.104195	-1117.99	CHH	TG10g02142	intron	Nucleotid_trans domain-containing protein
Chr10	775880129	775880924	796	0.0228286	0.134301	-0.111472	-1224.19	CHH	TG10g02142	intron	Nucleotid_trans domain-containing protein
Chr10	775882208	775882925	718	0.012629	0.118842	-0.106213	-1226.97	CHH	TG10g02142	intron	Nucleotid_trans domain-containing protein
Chr10	775884582	775885205	624	0.0173535	0.137379	-0.120025	-979.35	CHH	TG10g02142	intron	Nucleotid_trans domain-containing protein
Chr10	775885477	775886084	608	0.0127441	0.134622	-0.121878	-1271.2	CHH	TG10g02142	intron	Nucleotid_trans domain-containing protein
Chr10	775886155	775886421	267	0.0129771	0.243739	-0.230762	-945.29	CHH	TG10g02142	intron	Nucleotid_trans domain-containing protein
Chr10	795944680	795944905	226	0.491786	0.846953	-0.355167	-160.74	CHG	TG10g02162	intron	FAD-binding FR-type domain-containing protein
Chr10	799840334	799840778	445	0.0176796	0.147815	-0.130136	-958.959	CHH	TG10g02163	intron	DNA-(apurinic or apyrimidinic site) endonuclease
Chr10	800000831	800001637	807	0.0273288	0.150167	-0.122838	-1451.43	CHH	TG10g02164	intron	DNA-(apurinic or apyrimidinic site) endonuclease
Chr10	800002533	800003465	933	0.0170591	0.164937	-0.147878	-1667.41	CHH	TG10g02164	intron	DNA-(apurinic or apyrimidinic site) endonuclease
Chr10	800006848	800007930	1083	0.0136278	0.118422	-0.104795	-1887.75	CHH	TG10g02164	intron	DNA-(apurinic or apyrimidinic site) endonuclease
Chr10	804330847	804331374	528	0.0163487	0.13907	-0.122721	-831.422	CHH	TG10g02167	intron	regulator of G-protein signaling 1-like
Chr10	804332582	804333239	658	0.0172251	0.128448	-0.111223	-936.441	CHH	TG10g02167	intron	regulator of G-protein signaling 1-like
Chr10	805767928	805768758	831	0.0184172	0.133591	-0.115174	-1560.22	CHH	TG10g02168	intron	DNA annealing helicase and endonuclease ZRANB3
Chr10	805800369	805800865	497	0.189016	0.758079	-0.569063	-146.045	CHG	TG10g02168	intron	DNA annealing helicase and endonuclease ZRANB3
Chr10	805801108	805801690	583	0.0537645	0.756684	-0.70292	-365.909	CHG	TG10g02168	intron	DNA annealing helicase and endonuclease ZRANB3
Chr10	805953678	805954096	419	0.016001	0.110064	-0.0940629	-848.614	CHH	TG10g02169	intron	DNA annealing helicase and endonuclease ZRANB3
Chr10	805955333	805955794	462	0.00961671	0.109831	-0.100214	-883.464	CHH	TG10g02169	intron	DNA annealing helicase and endonuclease ZRANB3
Chr10	805958066	805958504	439	0.0168932	0.122928	-0.106035	-870.283	CHH	TG10g02169	intron	DNA annealing helicase and endonuclease ZRANB3
Chr10	805993704	805994110	407	0.0151367	0.172902	-0.157765	-868.392	CHH	TG10g02169	intron	DNA annealing helicase and endonuclease ZRANB3
Chr10	806199863	806200105	243	0.0832186	0.294735	-0.211516	-117.625	CHG	TG10g02170	intron	DNA annealing helicase and endonuclease ZRANB3
Chr10	806200556	806200843	288	0.0672093	0.322142	-0.254933	-181.407	CHG	TG10g02170	intron	DNA annealing helicase and endonuclease ZRANB3
Chr10	811409137	811409395	259	0.593472	0.936083	-0.34261	-105.872	CHG	TG10g02177	intron	PDZ domain
Chr10	817082146	817082765	620	0.0159301	0.104949	-0.0890191	-1073.25	CHH	TG10g02187	intron	GST N-terminal domain-containing protein
Chr10	817122722	817123529	808	0.0115185	0.108771	-0.0972523	-1213.9	CHH	TG10g02187	intron	GST N-terminal domain-containing protein
Chr10	817128224	817128780	557	0.0131313	0.110751	-0.09762	-940.988	CHH	TG10g02187	intron	GST N-terminal domain-containing protein
Chr10	817142886	817143538	653	0.23719	0.697941	-0.460752	-280.339	CHG	TG10g02187	intron	GST N-terminal domain-containing protein
Chr10	817358271	817358445	175	0.627528	0.832117	-0.204589	-191.684	CHG	TG10g02188	intron	Glutathione S-transferase, N-terminal domain
Chr10	817401947	817402636	690	0.267566	0.769833	-0.502267	-361.643	CHG	TG10g02188	exon	Glutathione S-transferase, N-terminal domain
Chr10	817401947	817402636	690	0.267566	0.769833	-0.502267	-361.643	CHG	TG10g02188	intron	Glutathione S-transferase, N-terminal domain
Chr10	830720007	830720493	487	0.0263104	0.152129	-0.125818	-899.601	CHH	TG10g02196	intron	ultraviolet-B receptor UVR8
Chr10	830723339	830724266	928	0.02555	0.139972	-0.114422	-1740.14	CHH	TG10g02196	intron	ultraviolet-B receptor UVR8
Chr10	848429518	848430177	660	0.0387107	0.157754	-0.119043	-1233.21	CHH	TG10g02211	intron	Nudix hydrolase domain-containing protein
Chr10	852120851	852121121	271	0.274932	0.820802	-0.54587	-186.079	CHG	TG10g02215	intron	Regulatory recX
Chr10	852131864	852132082	219	0.290703	0.73145	-0.440747	-106.691	CHG	TG10g02215	intron	Regulatory recX
Chr10	854303728	854304213	486	0.0196613	0.144134	-0.124472	-831.416	CHH	TG10g02218	intron	Unknown protein
Chr10	854306259	854306449	191	0.512602	0.805686	-0.293085	-162.203	CHG	TG10g02218	intron	Unknown protein
Chr10	854306306	854306440	135	0.695249	0.915339	-0.22009	-160.491	CG	TG10g02218	intron	Unknown protein
Chr10	864576361	864576988	628	0.0159686	0.104941	-0.0889719	-891.442	CHH	TG10g02226	intron	CRAL-TRIO domain-containing protein
Chr10	877504938	877505872	935	0.031099	0.197149	-0.16605	-2085.68	CHH	TG10g02237	intron	Poly(A)-specific ribonuclease PARN-like
Chr10	877505932	877506388	457	0.0386827	0.210595	-0.171912	-836.333	CHH	TG10g02237	intron	Poly(A)-specific ribonuclease PARN-like
Chr10	877506456	877507020	565	0.0399965	0.172153	-0.132156	-851.195	CHH	TG10g02237	intron	Poly(A)-specific ribonuclease PARN-like
Chr10	877507119	877507838	720	0.0540473	0.19382	-0.139773	-1068.84	CHH	TG10g02237	intron	Poly(A)-specific ribonuclease PARN-like
Chr10	877511335	877511934	600	0.0252785	0.157393	-0.132115	-1232.14	CHH	TG10g02237	intron	Poly(A)-specific ribonuclease PARN-like
Chr10	877515659	877515782	124	0.208916	0.804226	-0.59531	-50.0544	CG	TG10g02237	intron	Poly(A)-specific ribonuclease PARN-like
Chr10	877525391	877525680	290	0.0514254	0.497097	-0.445672	-172.7	CHG	TG10g02237	intron	Poly(A)-specific ribonuclease PARN-like
Chr10	877567233	877567722	490	0.00571932	0.0868038	-0.0810845	-1013.4	CHH	TG10g02237	intron	Poly(A)-specific ribonuclease PARN-like
Chr10	879571945	879572484	540	0.00832771	0.0946519	-0.0863241	-892.745	CHH	TG10g02239	intron	Anthranilate synthase beta subunit
Chr10	893819041	893819282	242	0.125318	0.561797	-0.436479	-125.078	CHG	TG10g02244	intron	F-box domain-containing protein
Chr10	894566461	894567599	1139	0.0418164	0.181335	-0.139519	-2184.22	CHH	TG10g02246	intron	Inner membrane protein PPF-1, chloroplastic
Chr10	894569096	894570029	934	0.0304067	0.163985	-0.133579	-1501.15	CHH	TG10g02246	intron	Inner membrane protein PPF-1, chloroplastic
Chr10	894570458	894572180	1723	0.0210844	0.137773	-0.116689	-2623.74	CHH	TG10g02246	intron	Inner membrane protein PPF-1, chloroplastic
Chr10	894572818	894573279	462	0.0191284	0.124232	-0.105103	-863.402	CHH	TG10g02246	intron	Inner membrane protein PPF-1, chloroplastic
Chr10	902887863	902888343	481	0.5551	0.133289	0.421811	189.808	CHG	TG10g02253	intron	Sister chromatid cohesion protein PDS5 A-like
Chr10	902897599	902897706	108	0.899889	0.570789	0.3291	60.6975	CG	TG10g02253	intron	Sister chromatid cohesion protein PDS5 A-like
Chr10	902908748	902909046	299	0.203345	0.627182	-0.423838	-132.193	CHG	TG10g02253	intron	Sister chromatid cohesion protein PDS5 A-like
Chr10	902937872	902938059	188	0.405905	0.897025	-0.49112	-165.795	CHG	TG10g02253	intron	Sister chromatid cohesion protein PDS5 A-like
Chr10	902961131	902961291	161	0.296982	0.587795	-0.290813	-151.842	CHG	TG10g02253	intron	Sister chromatid cohesion protein PDS5 A-like
Chr10	902961137	902961301	165	0.486826	0.840562	-0.353736	-331.649	CG	TG10g02253	intron	Sister chromatid cohesion protein PDS5 A-like
Chr10	903089200	903089584	385	0.211469	0.674975	-0.463505	-155.031	CHG	TG10g02254	intron	sister chromatid cohesion protein PDS5 homolog A
Chr10	918159340	918159529	190	0.122468	0.677014	-0.554545	-109.739	CHG	TG10g02257	intron	Regulatory recX
Chr10	918173806	918174093	288	0.776287	0.22163	0.554657	203.77	CHG	TG10g02257	intron	Regulatory recX
Chr10	918175899	918176588	690	0.013492	0.106919	-0.093427	-1201.57	CHH	TG10g02257	intron	Regulatory recX
Chr10	918193687	918193841	155	0.349517	0.829919	-0.480402	-109.549	CHG	TG10g02257	intron	Regulatory recX
Chr10	918275125	918275373	249	0.214658	0.826767	-0.612109	-195.541	CHG	TG10g02257	intron	Regulatory recX
Chr10	919953160	919953713	554	0.0240456	0.124216	-0.100171	-1157.52	CHH	TG10g02259	intron	eukaryotic translation initiation factor 2 beta subunit
Chr10	922035759	922036078	320	0.211683	0.815182	-0.603499	-227.199	CHG	TG10g02261	intron	eukaryotic translation initiation factor 2 beta subunit
Chr10	922036282	922037116	835	0.331182	0.863621	-0.532439	-335.003	CHG	TG10g02261	intron	eukaryotic translation initiation factor 2 beta subunit
Chr10	922037173	922037338	166	0.206022	0.644184	-0.438162	-162.562	CHG	TG10g02261	intron	eukaryotic translation initiation factor 2 beta subunit
Chr10	922845435	922845653	219	0.261276	0.743069	-0.481793	-130.139	CHG	TG10g02263	intron	5'-3' exoribonuclease 3
Chr10	922955776	922956323	548	0.0157545	0.134149	-0.118395	-1139.38	CHH	TG10g02264	intron	5'-3' exoribonuclease
Chr10	922955776	922956323	548	0.0157545	0.134149	-0.118395	-1139.38	CHH	TG10g02263	intron	5'-3' exoribonuclease 3
Chr10	922956907	922957377	471	0.021119	0.126413	-0.105294	-892.405	CHH	TG10g02264	intron	5'-3' exoribonuclease
Chr10	922956907	922957377	471	0.021119	0.126413	-0.105294	-892.405	CHH	TG10g02263	intron	5'-3' exoribonuclease 3
Chr10	923037627	923038175	549	0.0141582	0.115962	-0.101804	-1071.58	CHH	TG10g02264	intron	5'-3' exoribonuclease
Chr10	923037627	923038175	549	0.0141582	0.115962	-0.101804	-1071.58	CHH	TG10g02263	intron	5'-3' exoribonuclease 3
Chr10	928310160	928310282	123	0.831191	0.344827	0.486364	124.63	CHG	TG10g02268	intron	O-fucosyltransferase family protein
Chr10	928360036	928360422	387	0.16857	0.723379	-0.554809	-136.227	CHG	TG10g02268	intron	O-fucosyltransferase family protein
Chr10	930979718	930979775	58	0.52707	0.989251	-0.462181	-129.731	CG	TG10g02271	intron	Starch synthase, chloroplastic/amyloplastic
Chr10	952187633	952187806	174	0.116022	0.58625	-0.470228	-116.152	CHG	TG10g02282	intron	Peptide chain release factor
Chr10	952281020	952281549	530	0.013855	0.0887094	-0.0748544	-877.98	CHH	TG10g02282	intron	Peptide chain release factor
Chr10	955015041	955015384	344	0.389099	0.91628	-0.527181	-108.246	CHG	TG10g02286	intron	SNF2 domain-containing protein CLASSY 1-like
Chr10	955041442	955041592	151	0.518722	0.906472	-0.38775	-146.36	CHG	TG10g02286	intron	SNF2 domain-containing protein CLASSY 1-like
Chr10	958223304	958223870	567	0.0213015	0.101512	-0.0802102	-919.484	CHH	TG10g02288	intron	small glutamine-rich tetratricopeptide repeat-containing protein
Chr10	963215077	963215806	730	0.00865502	0.102279	-0.0936242	-1144.44	CHH	TG10g02290	intron	MFS domain-containing protein
Chr10	970305249	970305909	661	0.0194241	0.12615	-0.106726	-1264.98	CHH	TG10g02298	intron	protein prenyltransferase alpha subunit repeat-containing protein 1
Chr10	973325298	973325789	492	0.288891	0.769874	-0.480983	-225.767	CHG	TG10g02303	intron	t-SNARE coiled-coil homology domain-containing protein
Chr10	974408275	974408556	282	0.112774	0.434441	-0.321667	-160.253	CHG	TG10g02305	intron	IST1-like protein
Chr10	974510887	974511129	243	0.359303	0.881323	-0.52202	-165.387	CHG	TG10g02305	intron	IST1-like protein
Chr10	974511435	974511873	439	0.249125	0.888564	-0.639439	-267.088	CHG	TG10g02305	intron	IST1-like protein
Chr10	989887378	989888116	739	0.00940866	0.0754349	-0.0660262	-1265	CHH	TG10g02313	intron	50S ribosomal protein L3
Chr10	993152565	993153367	803	0.0147738	0.136699	-0.121925	-1761.98	CHH	TG10g02314	intron	Glutathione transferase
Chr10	999648792	999649358	567	0.0217764	0.111138	-0.0893614	-920.37	CHH	TG10g02320	intron	Erythroid differentiation-related factor 1
Chr10	1008981311	1008981869	559	0.024617	0.129451	-0.104834	-888.094	CHH	TG10g02325	intron	Haloacid dehalogenase-like hydrolase
Chr10	1008984950	1008985913	964	0.0310465	0.144868	-0.113822	-2031.45	CHH	TG10g02325	intron	Haloacid dehalogenase-like hydrolase
Chr10	1008991466	1008991954	489	0.0140222	0.100891	-0.0868686	-859.217	CHH	TG10g02325	intron	Haloacid dehalogenase-like hydrolase
Chr10	1018067332	1018068278	947	0.00766009	0.119637	-0.111977	-1988.12	CHH	TG10g02331	intron	Protein-serine/threonine phosphatase
Chr10	1018250892	1018251358	467	0.0280365	0.124723	-0.0966865	-945.111	CHH	TG10g02332	intron	Protein-serine/threonine phosphatase
Chr10	1019458571	1019459115	545	0.0205802	0.110642	-0.0900619	-1001.27	CHH	TG10g02334	intron	RAB6-interacting golgin
Chr10	1019463270	1019465034	1765	0.0253627	0.189092	-0.163729	-3447.87	CHH	TG10g02334	intron	RAB6-interacting golgin
Chr10	1019465085	1019465630	546	0.0239205	0.127475	-0.103554	-1033.24	CHH	TG10g02334	intron	RAB6-interacting golgin
Chr10	1019503630	1019504863	1234	0.131706	0.722085	-0.59038	-647.622	CHG	TG10g02334	intron	RAB6-interacting golgin
Chr10	1024440426	1024440999	574	0.0277109	0.11168	-0.0839692	-1022.33	CHH	TG10g02335	intron	8-amino-7-oxononanoate synthase
Chr10	1024444688	1024445343	656	0.0144927	0.166595	-0.152103	-1286.24	CHH	TG10g02335	intron	8-amino-7-oxononanoate synthase
Chr10	1031645866	1031646394	529	0.0144864	0.0945019	-0.0800155	-903.577	CHH	TG10g02336	intron	protein REVEILLE 6-like
Chr10	1033969615	1033969905	291	0.158566	0.555879	-0.397313	-189.52	CG	TG10g02339	intron	Elongator complex protein 6
Chr10	1034002078	1034002556	479	0.0183985	0.10676	-0.0883611	-879.692	CHH	TG10g02339	intron	Elongator complex protein 6
Chr10	1042049330	1042049804	475	0.0282352	0.173819	-0.145584	-944.391	CHH	TG10g02351	intron	Cdp-diacylglycerol--glycerol-3-phosphate 3-phosphatidyltransferase
Chr10	1049179459	1049179707	249	0.090935	0.7567	-0.665765	-140.246	CHG	TG10g02363	intron	Sterol 3-beta-glucosyltransferase
Chr10	1049179982	1049180165	184	0.263491	0.895642	-0.632151	-139.247	CHG	TG10g02363	intron	Sterol 3-beta-glucosyltransferase
Chr10	1049204817	1049205618	802	0.170523	0.776308	-0.605785	-314.624	CHG	TG10g02363	intron	Sterol 3-beta-glucosyltransferase
Chr10	1051278218	1051279014	797	0.0205186	0.108534	-0.0880152	-1278.54	CHH	TG10g02365	intron	Tryptophan synthase
Chr10	1059132891	1059133626	736	0.016355	0.0928517	-0.0764967	-1039.01	CHH	TG10g02379	intron	COS26 protein
Chr10	1059133700	1059134254	555	0.0110091	0.114571	-0.103562	-1247.4	CHH	TG10g02379	intron	COS26 protein
Chr10	1059838987	1059839649	663	0.00693612	0.0788841	-0.071948	-984.383	CHH	TG10g02381	intron	Cleavage and polyadenylation specificity factor subunit 1
Chr10	1059863703	1059864327	625	0.0168505	0.0971378	-0.0802873	-1141.13	CHH	TG10g02381	intron	Cleavage and polyadenylation specificity factor subunit 1
Chr10	1059864677	1059865287	611	0.0373542	0.155509	-0.118155	-1184.36	CHH	TG10g02381	intron	Cleavage and polyadenylation specificity factor subunit 1
Chr10	1059865378	1059866082	705	0.021405	0.158534	-0.137129	-1216.28	CHH	TG10g02381	intron	Cleavage and polyadenylation specificity factor subunit 1
Chr10	1060017075	1060017192	118	0.813372	0.975206	-0.161833	-245.687	CG	TG10g02382	intron	cleavage and polyadenylation specificity factor subunit 1
Chr10	1066454541	1066454707	167	0.673073	0.937353	-0.26428	-140.771	CG	TG10g02389	intron	Calmodulin-lysine N-methyltransferase
Chr10	1070225074	1070225282	209	0.487685	0.980677	-0.492992	-92.6864	CG	TG10g02393	intron	DUF676 domain-containing protein
Chr10	1079941029	1079941218	190	0.602277	0.868815	-0.266538	-123.372	CHG	TG10g02406	intron	Pentatricopeptide repeat-containing protein, chloroplastic
Chr10	1079985633	1079985898	266	0.609636	0.222585	0.387051	168.683	CHG	TG10g02406	intron	Pentatricopeptide repeat-containing protein, chloroplastic
Chr10	1092898251	1092898552	302	0.473382	0.0611698	0.412212	216.846	CHG	TG10g02413	intron	Earp and garp complex-interacting protein
Chr10	1093054719	1093054929	211	0.555006	0.8598	-0.304794	-124.006	CHG	TG10g02414	intron	WD repeat-containing protein DWA2
Chr10	1093060748	1093061404	657	0.025952	0.131362	-0.10541	-1187.96	CHH	TG10g02414	intron	WD repeat-containing protein DWA2
Chr10	1095595502	1095595700	199	0.063467	0.367915	-0.304448	-202.727	CHG	TG10g02419	intron	PLAC8 family protein
Chr10	1105735330	1105735537	208	0.339753	0.832041	-0.492287	-119.884	CHG	TG10g02422	intron	protein TIC110, chloroplastic-like
Chr10	1108597405	1108598265	861	0.0243337	0.133747	-0.109414	-1528.67	CHH	TG10g02425	intron	Nuclear transport factor 2 (NTF2) family protein
Chr10	1108604529	1108605037	509	0.0186627	0.116217	-0.097554	-908.136	CHH	TG10g02425	intron	Nuclear transport factor 2 (NTF2) family protein
Chr10	1124465092	1124465856	765	0.00937893	0.0961466	-0.0867677	-1243.82	CHH	TG10g02436	intron	5-formyltetrahydrofolate cyclo-ligase-like protein COG0212
Chr10	1132223001	1132224121	1121	0.186803	0.837739	-0.650936	-757.746	CHG	TG10g02439	intron	Protein MON2 isoform X2
Chr10	1146157992	1146158100	109	0.715658	0.305065	0.410594	108.582	CHG	TG10g02448	intron	Calcium-dependent protein kinase
Chr10	1146212768	1146213170	403	0.368186	0.0282093	0.339976	231.549	CHG	TG10g02448	intron	Calcium-dependent protein kinase
Chr10	1146218186	1146218383	198	0.344958	0.831132	-0.486175	-132.593	CHG	TG10g02448	intron	Calcium-dependent protein kinase
Chr10	1146321132	1146321477	346	0.324147	0.833313	-0.509166	-142.759	CHG	TG10g02449	intron	Calcium-dependent protein kinase
Chr10	1161177526	1161177980	455	0.218303	0.698579	-0.480276	-283.993	CHG	TG10g02461	intron	transcriptional corepressor SEUSS-like
Chr10	1178803652	1178804382	731	0.0251145	0.155423	-0.130309	-1631.11	CHH	TG10g02465	intron	Protein of unknown function (DUF803)
Chr10	1194722601	1194722663	63	0.938057	0.15582	0.782237	48.8083	CG	TG10g02471	intron	Heat shock protein, putative
Chr10	1201733703	1201734490	788	0.00297556	0.0588284	-0.0558528	-1321.58	CHH	TG10g02472	intron	AB hydrolase-1 domain-containing protein
Chr10	1204122039	1204122593	555	0.193394	0.79859	-0.605196	-175.649	CHG	TG10g02475	intron	CAAX prenyl protease
Chr10	1209300889	1209301083	195	0.0797552	0.38552	-0.305765	-120.165	CHG	TG10g02481	intron	16S rRNA m5C967 methyltransferase
Chr10	1209871483	1209872539	1057	0.0156449	0.114472	-0.0988271	-1808.11	CHH	TG10g02482	promoter	Remorin_C domain-containing protein
Chr10	1213999626	1213999907	282	0.634669	0.152337	0.482332	232.817	CHG	TG10g02484	intron	Inactive purple acid phosphatase-like protein
Chr10	1224194073	1224194599	527	0.0084403	0.0986905	-0.0902502	-828.159	CHH	TG10g02487	intron	Protein N-terminal glutamine amidohydrolase
Chr10	1242939508	1242940094	587	0.0148421	0.0944428	-0.0796006	-991.778	CHH	TG10g02499	intron	Alpha-amylase
Chr10	1255348890	1255349413	524	0.113323	0.538946	-0.425624	-156.215	CHG	TG10g02510	intron	TBCC domain-containing protein 1
Chr10	1255350212	1255350717	506	0.0714544	0.475241	-0.403787	-233.797	CHG	TG10g02510	intron	TBCC domain-containing protein 1
Chr10	1255473003	1255473391	389	0.816654	0.23604	0.580614	340.496	CHG	TG10g02511	intron	TBCC domain-containing protein 1
Chr10	1266226394	1266226951	558	0.0374504	0.425337	-0.387886	-193.427	CHG	TG10g02530	intron	Protein defective in meristem silencing 3
Chr10	1266332476	1266333165	690	0.0757252	0.504917	-0.429191	-183.132	CHG	TG10g02530	intron	Protein defective in meristem silencing 3
Chr10	1267054567	1267054886	320	0.761644	0.254702	0.506941	237.274	CHG	TG10g02531	intron	Pp2a regulatory subunit tap46
Chr10	1267100507	1267101135	629	0.233668	0.742715	-0.509047	-201.092	CHG	TG10g02531	intron	Pp2a regulatory subunit tap46
Chr10	1270463755	1270464006	252	0.10914	0.613954	-0.504814	-128.601	CHG	TG10g02533	intron	SET domain-containing protein
Chr10	1273175250	1273175414	165	0.438004	0.765725	-0.327721	-148.966	CHG	TG10g02538	intron	tRNA (guanine(26)-N(2))-dimethyltransferase
Chr10	1278072698	1278072934	237	0.510169	0.876185	-0.366016	-163.011	CHG	TG10g02547	intron	Hydroxyproline-rich glycoprotein family protein, putative isoform 1
Chr10	1278073153	1278073398	246	0.163063	0.675463	-0.5124	-217.707	CHG	TG10g02547	intron	Hydroxyproline-rich glycoprotein family protein, putative isoform 1
Chr10	1278087828	1278088352	525	0.0610517	0.212689	-0.151637	-858.771	CHH	TG10g02547	intron	Hydroxyproline-rich glycoprotein family protein, putative isoform 1
Chr10	1280912756	1280913235	480	0.305863	0.848906	-0.543043	-203.527	CHG	TG10g02550	intron	Glycos_transf_1 domain-containing protein
Chr10	1280919125	1280919500	376	0.552874	0.186602	0.366272	179.495	CHG	TG10g02550	intron	Glycos_transf_1 domain-containing protein
Chr10	1280935922	1280936484	563	0.0169335	0.108587	-0.0916533	-967.548	CHH	TG10g02550	intron	Glycos_transf_1 domain-containing protein
Chr10	1280937401	1280937997	597	0.0164823	0.116026	-0.0995437	-974.413	CHH	TG10g02550	intron	Glycos_transf_1 domain-containing protein
Chr10	1280938748	1280939421	674	0.0123578	0.0996527	-0.0872949	-959.986	CHH	TG10g02550	intron	Glycos_transf_1 domain-containing protein
Chr10	1280942106	1280942844	739	0.0122861	0.141104	-0.128818	-1599.72	CHH	TG10g02550	intron	Glycos_transf_1 domain-containing protein
Chr10	1294828762	1294829248	487	0.260311	0.598517	-0.338206	-392.723	CHG	TG10g02568	intron	GDSL esterase/lipase
Chr10	1299892204	1299892619	416	0.0128588	0.158001	-0.145142	-869.341	CHH	TG10g02574	intron	Cytochrome b5 heme-binding domain-containing protein
Chr10	1301823515	1301823685	171	0.599189	0.207333	0.391856	123.838	CHG	TG10g02583	intron	Carotene epsilon-monooxygenase, chloroplastic
Chr10	1304324887	1304325495	609	0.00644828	0.0585065	-0.0520582	-875.423	CHH	TG10g02590	intron	Translation initiation factor IF-2
Chr10	1311685290	1311685492	203	0.779767	0.988649	-0.208883	-92.2107	CG	TG10g02602	intron	Vacuolar protein sorting-associated protein 2 1
Chr10	1324882689	1324883316	628	0.0108152	0.102513	-0.0916983	-1286.52	CHH	TG10g02620	intron	CDP-diacylglycerol synthase
Chr10	1324894283	1324894428	146	0.154023	0.473207	-0.319184	-108.367	CHG	TG10g02620	intron	CDP-diacylglycerol synthase
Chr10	1330202517	1330202996	480	0.0126056	0.163954	-0.151349	-916.86	CHH	TG10g02634	intron	Protein SHOOT GRAVITROPISM 6
Chr10	1330275418	1330276192	775	0.0136487	0.108239	-0.0945906	-1264.77	CHH	TG10g02634	intron	Protein SHOOT GRAVITROPISM 6
Chr10	1330331283	1330331695	413	0.439908	0.861234	-0.421326	-159.917	CHG	TG10g02634	intron	Protein SHOOT GRAVITROPISM 6
Chr10	1330576223	1330576652	430	0.373068	0.752509	-0.379441	-135.052	CHG	TG10g02635	intron	Protein SHOOT GRAVITROPISM 6
Chr10	1336336640	1336337267	628	0.00713495	0.105323	-0.098188	-1176.87	CHH	TG10g02648	intron	protein BTR1 isoform X1
Chr10	1345783573	1345783742	170	0.698439	0.933283	-0.234844	-235.892	CHG	TG10g02667	intron	Unknown protein
Chr10	1351428455	1351428926	472	0.0100146	0.174484	-0.164469	-920.789	CHH	TG10g02671	intron	PolyA_pol domain-containing protein
Chr10	1351429368	1351429845	478	0.0255677	0.201818	-0.17625	-885.022	CHH	TG10g02671	intron	PolyA_pol domain-containing protein
Chr10	1351431362	1351432111	750	0.0301913	0.162715	-0.132524	-1105.32	CHH	TG10g02671	intron	PolyA_pol domain-containing protein
Chr10	1351432929	1351433521	593	0.0114519	0.14558	-0.134128	-1089.7	CHH	TG10g02671	intron	PolyA_pol domain-containing protein
Chr10	1351434100	1351434580	481	0.0361802	0.150652	-0.114472	-1007.54	CHH	TG10g02671	intron	PolyA_pol domain-containing protein
Chr10	1354704302	1354704449	148	0.346165	0.819954	-0.473789	-121.412	CHG	TG10g02676	intron	Cleavage and polyadenylation-specific factor 3-like protein
Chr10	1355969997	1355970459	463	0.00771249	0.147248	-0.139536	-1109.61	CHH	TG10g02682	intron	50S ribosomal protein L15
Chr10	1362561999	1362562263	265	0.415543	0.914695	-0.499152	-194.201	CHG	TG10g02709	intron	Ring finger protein 216
Chr10	1362562961	1362563250	290	0.0840004	0.405994	-0.321994	-200.025	CHG	TG10g02709	intron	Ring finger protein 216
Chr10	1364557656	1364558273	618	0.0126086	0.0914458	-0.0788372	-1217.97	CHH	TG10g02720	intron	RING-type domain-containing protein
Chr10	1364558579	1364559693	1115	0.0257404	0.175559	-0.149818	-2680.9	CHH	TG10g02720	intron	RING-type domain-containing protein
Chr10	1367184636	1367185284	649	0.028182	0.173491	-0.145309	-1274.65	CHH	TG10g02727	intron	C2 NT-type domain-containing protein
Chr10	1370392369	1370393247	879	0.0230328	0.125885	-0.102852	-1259.05	CHH	TG10g02733	intron	TVP38/TMEM64 family membrane protein slr0305
Chr10	1370403640	1370404493	854	0.0155793	0.173489	-0.15791	-1652.32	CHH	TG10g02733	intron	TVP38/TMEM64 family membrane protein slr0305
Chr10	1370411251	1370412322	1072	0.0165998	0.252766	-0.236166	-2342.58	CHH	TG10g02733	intron	TVP38/TMEM64 family membrane protein slr0305
Chr10	1370418308	1370420155	1848	0.0234719	0.195501	-0.172029	-3281.2	CHH	TG10g02733	intron	TVP38/TMEM64 family membrane protein slr0305
Chr10	1370421551	1370422227	677	0.0313831	0.209733	-0.17835	-1251.42	CHH	TG10g02733	intron	TVP38/TMEM64 family membrane protein slr0305
Chr10	1370422372	1370423006	635	0.0147135	0.169074	-0.154361	-1042.73	CHH	TG10g02733	intron	TVP38/TMEM64 family membrane protein slr0305
Chr10	1370423108	1370423616	509	0.0444003	0.245817	-0.201417	-976.468	CHH	TG10g02733	intron	TVP38/TMEM64 family membrane protein slr0305
Chr10	1370423741	1370424546	806	0.0186274	0.153386	-0.134759	-1418.74	CHH	TG10g02733	intron	TVP38/TMEM64 family membrane protein slr0305
Chr10	1370425439	1370426122	684	0.0255856	0.195002	-0.169416	-1274.3	CHH	TG10g02733	intron	TVP38/TMEM64 family membrane protein slr0305
Chr10	1370427882	1370428381	500	0.0220572	0.195879	-0.173822	-865.536	CHH	TG10g02733	intron	TVP38/TMEM64 family membrane protein slr0305
Chr10	1373695410	1373695574	165	0.0964536	0.657237	-0.560783	-115.02	CHG	TG10g02746	intron	Vacuolar acid trehalase
Chr10	1374532793	1374532917	125	0.6894	0.353499	0.335901	67.4518	CG	TG10g02748	intron	Protein kinase domain-containing protein
Chr10	1377347590	1377347877	288	0.118455	0.463652	-0.345197	-210.637	CHG	TG10g02758	intron	rhomboid-like protein 19
Chr10	1377761597	1377762075	479	0.0214135	0.163535	-0.142121	-997.56	CHH	TG10g02760	intron	Kinesin-like protein
Chr10	1377901927	1377902456	530	0.558464	0.922467	-0.364003	-481.093	CHG	TG10g02761	intron	Kinesin-like protein
Chr10	1378000557	1378000663	107	0.771451	0.993806	-0.222356	-83.2727	CG	TG10g02761	intron	Kinesin-like protein
Chr10	1378115906	1378116060	155	0.987042	0.826108	0.160934	98.3112	CG	TG10g02762	intron	Kinesin-like protein
Chr10	1378664653	1378664882	230	0.190649	0.746684	-0.556035	-135.362	CHG	TG10g02765	intron	TAF RNA polymerase
Chr10	1378729126	1378729708	583	0.0454717	0.192888	-0.147416	-900.047	CHH	TG10g02765	intron	TAF RNA polymerase
Chr10	1378730604	1378731155	552	0.0374054	0.183816	-0.146411	-1142.44	CHH	TG10g02765	intron	TAF RNA polymerase
Chr10	1378861878	1378862387	510	0.344454	0.810085	-0.465631	-228.42	CHG	TG10g02765	intron	TAF RNA polymerase
Chr10	1382133456	1382133963	508	0.0196113	0.137076	-0.117465	-1114.74	CHH	TG10g02776	intron	Potassium transporter
Chr10	1382155567	1382156646	1080	0.018518	0.175762	-0.157244	-2018	CHH	TG10g02776	intron	Potassium transporter
Chr10	1382157920	1382158794	875	0.0178212	0.13204	-0.114218	-1860.32	CHH	TG10g02776	intron	Potassium transporter
Chr10	1400616734	1400617580	847	0.0353811	0.1564	-0.121019	-1587.63	CHH	TG10g02803	intron	DUF4050 domain-containing protein
Chr10	1400645550	1400645693	144	0.371914	0.600369	-0.228455	-82.3067	CG	TG10g02803	intron	DUF4050 domain-containing protein
Chr10	1400647609	1400648328	720	0.0217488	0.101353	-0.0796046	-950.497	CHH	TG10g02803	intron	DUF4050 domain-containing protein
Chr10	1402398474	1402399082	609	0.0342534	0.159673	-0.12542	-1068.48	CHH	TG10g02808	intron	vacuolar protein sorting-associated protein 24 homolog 1-like
Chr10	1402399133	1402399607	475	0.022392	0.108849	-0.086457	-829.718	CHH	TG10g02808	intron	vacuolar protein sorting-associated protein 24 homolog 1-like
Chr10	1402952300	1402952405	106	0.975281	0.860372	0.114909	140.105	CG	TG10g02809	intron	Unknown protein
Chr10	1403665994	1403666764	771	0.017441	0.0994205	-0.0819795	-1319.04	CHH	TG10g02810	intron	Rhodanese domain-containing protein
Chr10	1418155802	1418155865	64	0.634043	0.116867	0.517176	145.767	CHG	TG10g02842	intron	vacuolar protein sorting 41
Chr10	1421011536	1421011748	213	0.598708	0.911541	-0.312832	-121.584	CHG	TG10g02856	intron	Phosphoglucan phosphatase DSP4, amyloplastic
Chr10	1421022771	1421022867	97	0.74847	0.933804	-0.185334	-96.5756	CG	TG10g02856	intron	Phosphoglucan phosphatase DSP4, amyloplastic
Chr10	1421042534	1421042597	64	0.975287	0.825639	0.149648	51.1651	CG	TG10g02856	intron	Phosphoglucan phosphatase DSP4, amyloplastic
Chr10	1421045917	1421046453	537	0.239551	0.760296	-0.520745	-742.341	CHG	TG10g02856	intron	Phosphoglucan phosphatase DSP4, amyloplastic
Chr10	1421092330	1421092630	301	0.270413	0.806105	-0.535693	-114.922	CHG	TG10g02856	intron	Phosphoglucan phosphatase DSP4, amyloplastic
Chr10	1426119930	1426120230	301	0.639146	0.234727	0.404419	260.236	CHG	TG10g02867	intron	DDE Tnp4 domain-containing protein
Chr10	1426120056	1426120173	118	0.868754	0.41237	0.456384	129.345	CG	TG10g02867	intron	DDE Tnp4 domain-containing protein
Chr10	1426126039	1426126309	271	0.356665	0.835759	-0.479094	-372.978	CHG	TG10g02867	intron	DDE Tnp4 domain-containing protein
Chr10	1426126171	1426126288	118	0.304229	0.925591	-0.621362	-164.206	CG	TG10g02867	intron	DDE Tnp4 domain-containing protein
Chr10	1429604717	1429605755	1039	0.00982766	0.0903023	-0.0804747	-2015.42	CHH	TG10g02880	intron	CBS domain-containing protein
Chr10	1432419532	1432420450	919	0.036955	0.14998	-0.113025	-1282.38	CHH	TG10g02886	intron	Pleiotropic drug resistance abc transporter
Chr10	1432421181	1432422084	904	0.0233445	0.130834	-0.10749	-1225.7	CHH	TG10g02886	intron	Pleiotropic drug resistance abc transporter
Chr10	1432422711	1432423509	799	0.0233947	0.132793	-0.109398	-1162.42	CHH	TG10g02886	intron	Pleiotropic drug resistance abc transporter
Chr10	1432425341	1432425873	533	0.0153456	0.0986273	-0.0832817	-972.575	CHH	TG10g02886	intron	Pleiotropic drug resistance abc transporter
Chr10	1432432259	1432432675	417	0.0182099	0.159269	-0.141059	-838.474	CHH	TG10g02886	intron	Pleiotropic drug resistance abc transporter
Chr10	1432433680	1432434911	1232	0.0372327	0.178568	-0.141335	-2087.33	CHH	TG10g02886	intron	Pleiotropic drug resistance abc transporter
Chr10	1432961043	1432961352	310	0.129358	0.61179	-0.482432	-170.321	CHG	TG10g02887	intron	Protein LUTEIN DEFICIENT 5, chloroplastic
Chr10	1445965731	1445966392	662	0.0656262	0.532546	-0.46692	-437.357	CHG	TG10g02919	intron	Ribonuclease H
Chr10	1455479243	1455479399	157	0.178968	0.44721	-0.268241	-109.272	CHG	TG10g02941	intron	GTP cyclohydrolase II
Chr10	1455485568	1455485795	228	0.270616	0.739903	-0.469288	-118.507	CHG	TG10g02941	intron	GTP cyclohydrolase II
Chr10	1455486516	1455486735	220	0.142644	0.452411	-0.309768	-105.878	CHG	TG10g02941	intron	GTP cyclohydrolase II
Chr10	1457330810	1457331064	255	0.320388	0.835	-0.514612	-151.986	CHG	TG10g02949	intron	PsbP domain-containing protein
Chr10	1458072047	1458072279	233	0.346536	0.824073	-0.477537	-178.219	CHG	TG10g02961	intron	PX domain-containing protein
Chr10	1463549877	1463551104	1228	0.0157974	0.120697	-0.1049	-2345.05	CHH	TG10g02968	intron	Vacuolar fusion protein MON1 homolog
Chr10	1463565987	1463566603	617	0.0132426	0.122324	-0.109081	-1228.54	CHH	TG10g02968	intron	Vacuolar fusion protein MON1 homolog
Chr10	1464934601	1464935427	827	0.014964	0.139804	-0.12484	-1628.07	CHH	TG10g02973	intron	Unknown protein
Chr10	1464934601	1464935427	827	0.014964	0.139804	-0.12484	-1628.07	CHH	TG10g02973	exon	Unknown protein
Chr10	1468668230	1468668915	686	0.124731	0.548372	-0.423641	-239.003	CHG	TG10g02981	intron	Protein kinase domain-containing protein
Chr10	1475846020	1475846083	64	0.492249	0.111761	0.380488	49.6056	CG	TG10g02997	intron	Unknown protein
Chr10	1479249925	1479250562	638	0.011352	0.0918919	-0.0805399	-1007.95	CHH	TG10g03002	intron	ABC transporter family protein (ATP-binding component)
Chr10	1490303960	1490304846	887	0.0192392	0.105991	-0.086752	-1234.9	CHH	TG10g03010	intron	DNA ligase
Chr10	1495258966	1495259221	256	0.666164	0.877962	-0.211798	-192.975	CHG	TG10g03025	intron	Protein SMG8
Chr10	1496943611	1496943761	151	0.251809	0.817805	-0.565996	-132.823	CHG	TG10g03035	intron	4-hydroxy-tetrahydrodipicolinate reductase
Chr10	1519952558	1519953146	589	0.0171363	0.133562	-0.116426	-966.124	CHH	TG10g03097	intron	UDP-glucuronate decarboxylase
Chr10	1519963513	1519964144	632	0.0327376	0.169764	-0.137027	-1173.53	CHH	TG10g03097	intron	UDP-glucuronate decarboxylase
Chr10	1519964970	1519965434	465	0.01539	0.13358	-0.11819	-919.966	CHH	TG10g03097	intron	UDP-glucuronate decarboxylase
Chr10	1521235913	1521236043	131	0.64679	0.0702599	0.57653	76.7875	CG	TG10g03104	intron	Serine incorporator
Chr10	1522587531	1522587600	70	0.386942	0.0425311	0.344411	62.228	CG	TG10g03111	intron	MYB transcription factor
Chr10	1524526368	1524526455	88	0.262592	0.0369558	0.225636	80.6851	CG	TG10g03131	exon	Exocyst subunit Exo70 family protein
Chr10	1526341158	1526341799	642	0.0154143	0.0992803	-0.083866	-929.394	CHH	TG10g03148	intron	DUF1394 domain-containing protein
Chr10	1526491404	1526491584	181	0.364451	0.728927	-0.364476	-110.301	CHG	TG10g03149	intron	DUF1394 domain-containing protein
Chr10	1529598356	1529599134	779	0.00738396	0.0789169	-0.0715329	-1575.53	CHH	TG10g03162	intron	Nudix hydrolase domain-containing protein
Chr10	1529669372	1529669891	520	0.0157523	0.112847	-0.0970948	-878.915	CHH	TG10g03162	intron	Nudix hydrolase domain-containing protein
Chr10	1531080390	1531080494	105	0.520858	0.916958	-0.396099	-106.598	CG	TG10g03172	intron	Unknown protein
Chr10	1531121605	1531121801	197	0.376299	0.777978	-0.401679	-130.166	CHG	TG10g03173	intron	PIG-H domain-containing protein
Chr10	1532396882	1532397363	482	0.300572	0.706792	-0.40622	-367.04	CHG	TG10g03180	intron	E3 UFM1-protein ligase 1
Chr10	1532462988	1532464030	1043	0.0142615	0.153447	-0.139185	-1862.76	CHH	TG10g03180	intron	E3 UFM1-protein ligase 1
Chr10	1532465516	1532466087	572	0.0299345	0.164076	-0.134141	-889.984	CHH	TG10g03180	intron	E3 UFM1-protein ligase 1
Chr10	1533381579	1533381893	315	0.0382622	0.429277	-0.391015	-170.433	CHG	TG10g03185	intron	myosin-11 isoform X1
Chr10	1549255527	1549256078	552	0.288954	0.83507	-0.546116	-302.94	CHG	TG10g03231	intron	Phosphoinositide phosphatase SAC
Chr10	1549272958	1549273117	160	0.866589	0.980373	-0.113784	-108.08	CG	TG10g03231	intron	Phosphoinositide phosphatase SAC
Chr10	1549286960	1549287455	496	0.112681	0.639773	-0.527093	-160.006	CHG	TG10g03231	intron	Phosphoinositide phosphatase SAC
Chr10	1551439374	1551439918	545	0.374071	0.795477	-0.421406	-260.067	CHG	TG10g03239	intron	Protein kinase family protein
Chr10	1551450018	1551450648	631	0.0183016	0.119418	-0.101117	-1087.15	CHH	TG10g03239	intron	Protein kinase family protein
Chr10	1551451322	1551451968	647	0.0374045	0.159412	-0.122007	-1049.64	CHH	TG10g03239	intron	Protein kinase family protein
Chr10	1556961582	1556961643	62	0.132086	0.873675	-0.741589	-54.1681	CG	TG10g03274	promoter	NAD(P)H-quinone oxidoreductase subunit K, chloroplastic
Chr10	1556969269	1556969588	320	0.267441	0.534133	-0.266691	-182.395	CG	TG10g03275	intron	Photosystem I P700 chlorophyll a apoprotein A1
Chr10	1556969269	1556969588	320	0.267441	0.534133	-0.266691	-182.395	CG	TG10g03275	exon	Photosystem I P700 chlorophyll a apoprotein A1
Chr10	1556971412	1556971597	186	0.355303	0.743663	-0.38836	-122.942	CHG	TG10g03275	exon	Photosystem I P700 chlorophyll a apoprotein A1
Chr10	1556978494	1556978831	338	0.208869	0.595609	-0.38674	-193.507	CHG	TG10g03276	exon	Photosystem II CP43 reaction center protein
Chr10	1556978494	1556978831	338	0.208869	0.595609	-0.38674	-193.507	CHG	TG10g03276	intron	Photosystem II CP43 reaction center protein
Chr10	1556978554	1556978766	213	0.198268	0.596806	-0.398538	-106.24	CG	TG10g03276	exon	Photosystem II CP43 reaction center protein
Chr10	1556978554	1556978766	213	0.198268	0.596806	-0.398538	-106.24	CG	TG10g03276	intron	Photosystem II CP43 reaction center protein
Chr10	1556988210	1556988349	140	0.123701	0.497748	-0.374047	-55.0408	CG	TG10g03277	exon	DNA-directed RNA polymerase subunit beta
Chr10	1556991549	1556991792	244	0.390788	0.791398	-0.40061	-52.1929	CG	TG10g03278	exon	ATP synthase subunit alpha, chloroplastic
Chr10	1556991549	1556991792	244	0.390788	0.791398	-0.40061	-52.1929	CG	TG10g03278	intron	ATP synthase subunit alpha, chloroplastic
Chr10	1556992070	1556992305	236	0.294988	0.759743	-0.464755	-141.617	CHG	TG10g03278	intron	ATP synthase subunit alpha, chloroplastic
Chr10	1556992070	1556992305	236	0.294988	0.759743	-0.464755	-141.617	CHG	TG10g03278	exon	ATP synthase subunit alpha, chloroplastic
Chr10	1556992656	1556992794	139	0.424982	0.873245	-0.448263	-77.3984	CG	TG10g03278	exon	ATP synthase subunit alpha, chloroplastic
Chr10	1556994874	1556994973	100	0.214835	0.584302	-0.369467	-51.0748	CG	TG10g03278	intron	ATP synthase subunit alpha, chloroplastic
Chr10	1556997018	1556997108	91	0.68142	0.227155	0.454265	71.4287	CG	TG10g03278	intron	ATP synthase subunit alpha, chloroplastic
Chr10	1556998508	1556998570	63	0.262213	0.884631	-0.622417	-53.6811	CG	TG10g03278	intron	ATP synthase subunit alpha, chloroplastic
Chr10	1557000892	1557000988	97	0.293271	0.71458	-0.421309	-53.6559	CG	TG10g03278	exon	ATP synthase subunit alpha, chloroplastic
Chr10	1557004546	1557004867	322	0.374305	0.910661	-0.536356	-178.769	CG	TG10g03279	promoter	Light-independent protochlorophyllide reductase subunit B
Chr10	1557005157	1557005230	74	0.409076	0.795861	-0.386785	-57.7527	CG	TG10g03279	promoter	Light-independent protochlorophyllide reductase subunit B
Chr10	1557189139	1557189215	77	0.114769	0.375559	-0.26079	-62.1171	CG	TG10g03285	intron	GH18 domain-containing protein
Chr10	1561617670	1561618474	805	0.0171503	0.112506	-0.0953555	-1461.64	CHH	TG10g03315	intron	Arsenical-resistance protein ACR3
Chr10	1561623856	1561624616	761	0.00741345	0.124213	-0.116799	-1351.87	CHH	TG10g03315	intron	Arsenical-resistance protein ACR3
Chr10	1561625822	1561627457	1636	0.019992	0.12317	-0.103178	-3057.6	CHH	TG10g03315	intron	Arsenical-resistance protein ACR3
Chr10	1561633479	1561633934	456	0.0348642	0.23892	-0.204055	-1252.6	CHH	TG10g03315	intron	Arsenical-resistance protein ACR3
Chr10	1561633479	1561633934	456	0.0348642	0.23892	-0.204055	-1252.6	CHH	TG10g03315	exon	Arsenical-resistance protein ACR3
Chr10	1562062633	1562062813	181	0.762922	0.239572	0.523349	67.242	CG	TG10g03317	exon	Kinesin-related protein
Chr10	1562062633	1562062813	181	0.762922	0.239572	0.523349	67.242	CG	TG10g03317	intron	Kinesin-related protein
Chr10	1563039411	1563040202	792	0.0268163	0.131681	-0.104864	-1188.24	CHH	TG10g03323	intron	Inorganic diphosphatase
Chr10	1565357141	1565357598	458	0.0209608	0.18238	-0.161419	-893.574	CHH	TG10g03332	intron	CRM domain-containing protein
Chr10	1565407628	1565408163	536	0.0542279	0.463146	-0.408918	-282.791	CHG	TG10g03332	intron	CRM domain-containing protein
Chr10	1569781789	1569782058	270	0.0509601	0.641606	-0.590646	-181.449	CHG	TG10g03344	intron	Malectin_like domain-containing protein
Chr10	1577861068	1577861456	389	0.0205558	0.135403	-0.114848	-901.912	CHH	TG10g03363	intron	Protein kinase domain-containing protein
Chr10	1577861923	1577862500	578	0.0185568	0.138118	-0.119561	-1095.74	CHH	TG10g03363	intron	Protein kinase domain-containing protein
Chr10	1577864433	1577864860	428	0.0347971	0.245921	-0.211123	-1266.05	CHH	TG10g03363	intron	Protein kinase domain-containing protein
Chr10	1579826348	1579826952	605	0.836707	0.0488737	0.787834	89.8996	CG	TG10g03366	intron	protein TAPETUM DETERMINANT 1-like
Chr10	1594222228	1594222350	123	0.480882	0.218437	0.262445	91.004	CG	TG10g03406	promoter	Unknown protein
Chr10	1614143287	1614143498	212	0.617877	0.871759	-0.253882	-212.264	CHG	TG10g03442	promoter	Unknown protein
Chr10	1618688839	1618689960	1122	0.0448499	0.244405	-0.199555	-2360.45	CHH	TG10g03464	promoter	Glycosyltransferase
Chr10	1620213909	1620214670	762	0.0967822	0.371358	-0.274575	-2095.06	CHH	TG10g03470	intron	GH18 domain-containing protein
Chr10	1620215860	1620215963	104	0.052829	0.328458	-0.275629	-62.4982	CG	TG10g03470	exon	GH18 domain-containing protein
Chr10	1624214710	1624214774	65	0.923145	0.747972	0.175173	114.775	CG	TG10g03491	intron	GH18 domain-containing protein
Chr10	1640526285	1640526718	434	0.0155639	0.105069	-0.0895047	-920.954	CHH	TG10g03553	intron	FAD-binding PCMH-type domain-containing protein
Chr10	1640531970	1640532495	526	0.0218407	0.103248	-0.0814076	-966.362	CHH	TG10g03553	intron	FAD-binding PCMH-type domain-containing protein
Chr10	1654389250	1654389697	448	0.0167331	0.136303	-0.11957	-850.209	CHH	TG10g03598	intron	SET domain-containing protein
Chr10	1663994064	1663994613	550	0.13186	0.321256	-0.189396	-935.15	CHH	TG10g03650	intron	Protein CLP1 homolog
Chr10	1666667745	1666667808	64	0.437623	0.0944463	0.343176	140.141	CG	TG10g03668	intron	RRM domain-containing protein
Chr10	1667114613	1667115090	478	0.0127934	0.0908761	-0.0780827	-936.525	CHH	TG10g03671	intron	Beta-galactosidase
Chr10	1667169129	1667169694	566	0.0269301	0.143716	-0.116786	-861.222	CHH	TG10g03671	intron	Beta-galactosidase
Chr10	1667180333	1667180445	113	0.714539	0.975293	-0.260754	-107.484	CG	TG10g03671	intron	Beta-galactosidase
Chr10	1667251214	1667251400	187	0.608152	0.864754	-0.256601	-211.219	CHG	TG10g03671	intron	Beta-galactosidase
Chr10	1672131853	1672132891	1039	0.168298	0.759255	-0.590957	-617.894	CHG	TG10g03684	intron	Hydrolase_4 domain-containing protein
Chr10	1672145892	1672146598	707	0.0405596	0.176306	-0.135747	-1258.27	CHH	TG10g03684	intron	Hydrolase_4 domain-containing protein
Chr10	1679929942	1679930020	79	0.817715	0.300403	0.517312	53.5659	CG	TG10g03710	intron	NmrA domain-containing protein
Chr10	1682945924	1682946427	504	0.0471826	0.172886	-0.125703	-881.514	CHH	TG10g03724	intron	Glucose-induced degradation protein 8-like protein
Chr10	1685475976	1685476184	209	0.300466	0.860466	-0.56	-105.192	CHG	TG10g03735	intron	Purple acid phosphatase
Chr10	1685509653	1685509740	88	0.692253	0.970214	-0.27796	-58.0013	CG	TG10g03735	intron	Purple acid phosphatase
Chr10	1686482378	1686482823	446	0.0180287	0.121121	-0.103092	-858.872	CHH	TG10g03737	intron	Purple acid phosphatase
Chr10	1686484711	1686485323	613	0.0497912	0.201615	-0.151824	-1269.82	CHH	TG10g03737	intron	Purple acid phosphatase
Chr10	1686498570	1686499111	542	0.289261	0.695288	-0.406027	-253.85	CHG	TG10g03737	intron	Purple acid phosphatase
Chr10	1686548305	1686549071	767	0.0161694	0.149682	-0.133513	-1351.43	CHH	TG10g03737	intron	Purple acid phosphatase
Chr10	1686549518	1686550042	525	0.00875405	0.125577	-0.116823	-995.245	CHH	TG10g03737	intron	Purple acid phosphatase
Chr10	1688256578	1688256890	313	0.11369	0.788379	-0.674689	-211.82	CHG	TG10g03740	intron	Purple acid phosphatase
Chr10	1689278427	1689278587	161	0.696995	0.0954089	0.601586	110.501	CHG	TG10g03743	intron	Purple acid phosphatase
Chr10	1692938427	1692938723	297	0.525905	0.821655	-0.29575	-264.293	CHG	TG10g03752	intron	Dihydroflavonol-4-reductase
Chr10	1700005376	1700005786	411	0.173386	0.864575	-0.691189	-280.868	CHG	TG10g03778	intron	Kinesin-like protein
Chr10	1702996533	1702996892	360	0.00885704	0.141505	-0.132648	-830.58	CHH	TG10g03793	intron	ribosomal RNA small subunit methyltransferase I-like
Chr10	1703879714	1703880127	414	0.0829526	0.603451	-0.520499	-171.5	CHG	TG10g03801	intron	THO complex subunit 6
Chr10	1703904943	1703905150	208	0.337201	0.690716	-0.353515	-122.14	CHG	TG10g03801	intron	THO complex subunit 6
Chr10	1703962046	1703962778	733	0.0165941	0.10524	-0.088646	-1194.27	CHH	TG10g03801	intron	THO complex subunit 6
Chr10	1703993844	1703994064	221	0.419638	0.762083	-0.342445	-136.316	CG	TG10g03801	intron	THO complex subunit 6
Chr10	1706098780	1706099528	749	0.0239708	0.123642	-0.0996715	-1363.63	CHH	TG10g03812	intron	Protein of unknown function (DUF803)
Chr10	1706099982	1706100306	325	0.0201129	0.176028	-0.155915	-844.62	CHH	TG10g03812	intron	Protein of unknown function (DUF803)
Chr10	1706135792	1706136409	618	0.0120512	0.102317	-0.0902661	-930.988	CHH	TG10g03812	intron	Protein of unknown function (DUF803)
Chr10	1706137905	1706138455	551	0.0167841	0.09293	-0.076146	-915.982	CHH	TG10g03812	intron	Protein of unknown function (DUF803)
Chr10	1710407250	1710407328	79	0.0619535	0.771069	-0.709115	-49.7489	CG	TG10g03839	intron	Aldo_ket_red domain-containing protein
Chr10	1711713924	1711714245	322	0.231178	0.664968	-0.43379	-141.219	CHG	TG10g03848	intron	Fe2OG dioxygenase domain-containing protein
Chr10	1712413817	1712414335	519	0.0311493	0.183425	-0.152275	-992.955	CHH	TG10g03851	intron	Peptidyl-tRNA hydrolase family protein
Chr10	1712730404	1712730582	179	0.226074	0.844042	-0.617968	-119.608	CHG	TG10g03856	intron	1-(5-phosphoribosyl)-5-[(5-phosphoribosylamino)methylideneamino] imidazole-4-carboxamide isomerase, chloroplastic
Chr10	1715829371	1715830556	1186	0.0986042	0.732787	-0.634183	-476.51	CHG	TG10g03870	intron	tRNA-2-methylthio-N(6)-dimethylallyladenosine synthase
Chr10	1729121974	1729122737	764	0.11692	0.88297	-0.76605	-483.522	CHG	TG10g03918	TES	Mitotic checkpoint protein bub3, putative
Chr10	1729121974	1729122737	764	0.11692	0.88297	-0.76605	-483.522	CHG	TG10g03918	exon	Mitotic checkpoint protein bub3, putative
Chr10	1729121974	1729122737	764	0.11692	0.88297	-0.76605	-483.522	CHG	TG10g03918	intron	Mitotic checkpoint protein bub3, putative
Chr10	1733029982	1733030362	381	0.0160491	0.129582	-0.113532	-853.81	CHH	TG10g03936	intron	Unknown protein
Chr10	1736867684	1736868207	524	0.312752	0.788983	-0.476232	-255.195	CHG	TG10g03955	promoter	TMV resistance protein N-like
Chr10	1741537072	1741537771	700	0.00690066	0.0936469	-0.0867463	-1183.95	CHH	TG10g03975	intron	CRM-domain containing factor CFM3, chloroplastic/mitochondrial
Chr10	1741540934	1741542210	1277	0.00705159	0.104063	-0.0970116	-2107.88	CHH	TG10g03975	intron	CRM-domain containing factor CFM3, chloroplastic/mitochondrial
Chr10	1742017972	1742018204	233	0.253955	0.895058	-0.641103	-140.183	CHG	TG10g03978	intron	mRNA cap guanine-N7 methyltransferase
Chr10	1742053957	1742054602	646	0.0117777	0.124451	-0.112673	-1232.87	CHH	TG10g03978	intron	mRNA cap guanine-N7 methyltransferase
Chr10	1742921671	1742922553	883	0.0351856	0.194993	-0.159807	-1513.69	CHH	TG10g03983	intron	CNNM transmembrane domain-containing protein
Chr10	1742922634	1742923384	751	0.0236849	0.16028	-0.136596	-968.507	CHH	TG10g03983	intron	CNNM transmembrane domain-containing protein
Chr10	1742923625	1742925250	1626	0.0205231	0.172264	-0.151741	-2331.79	CHH	TG10g03983	intron	CNNM transmembrane domain-containing protein
Chr10	1742925446	1742926272	827	0.0334625	0.199251	-0.165788	-1335.4	CHH	TG10g03983	intron	CNNM transmembrane domain-containing protein
Chr10	1742928109	1742929008	900	0.0278606	0.206458	-0.178597	-1531.47	CHH	TG10g03983	intron	CNNM transmembrane domain-containing protein
Chr10	1742930188	1742930775	588	0.00861939	0.183674	-0.175055	-1036.81	CHH	TG10g03983	intron	CNNM transmembrane domain-containing protein
Chr10	1742931396	1742933046	1651	0.0207944	0.190044	-0.16925	-3290.39	CHH	TG10g03983	intron	CNNM transmembrane domain-containing protein
Chr10	1742997406	1742997973	568	0.0124279	0.105328	-0.0929001	-1063.32	CHH	TG10g03983	intron	CNNM transmembrane domain-containing protein
Chr10	1744211238	1744211823	586	0.0373004	0.140187	-0.102886	-1044.08	CHH	TG10g03988	intron	Vacuolar-processing enzyme
Chr10	1747174592	1747176018	1427	0.01405	0.139354	-0.125304	-2281.7	CHH	TG10g04016	intron	ankyrin-1
Chr10	1747176162	1747177457	1296	0.0237811	0.169951	-0.14617	-2205.8	CHH	TG10g04016	intron	ankyrin-1
Chr10	1747190539	1747190690	152	0.696527	0.0448348	0.651692	106.611	CHG	TG10g04016	intron	ankyrin-1
Chr10	1747201180	1747201736	557	0.00641977	0.0819761	-0.0755564	-900.366	CHH	TG10g04016	intron	ankyrin-1
Chr10	1747558532	1747558696	165	0.801158	0.973868	-0.17271	-261.076	CG	TG10g04017	intron	Nhl domain-containing protein
Chr10	1747660372	1747660717	346	0.030731	0.204162	-0.173431	-856.42	CHH	TG10g04019	intron	ankyrin-1
Chr10	1747664789	1747665736	948	0.0233313	0.183773	-0.160442	-1652.05	CHH	TG10g04019	intron	ankyrin-1
Chr10	1747690669	1747691241	573	0.00593795	0.145247	-0.13931	-1063.1	CHH	TG10g04019	intron	ankyrin-1
Chr10	1753778697	1753779175	479	0.136525	0.67158	-0.535055	-220.418	CHG	TG10g04056	intron	Mitochondrial-processing peptidase subunit beta like
Chr10	1759506261	1759506896	636	0.0106892	0.11127	-0.100581	-1024.68	CHH	TG10g04070	intron	Protein DEHYDRATION-INDUCED 19
Chr10	1761955508	1761955642	135	0.433307	0.122593	0.310714	108.643	CHG	TG10g04078	intron	Germin-like protein
Chr10	1766882974	1766883572	599	0.00956259	0.076185	-0.0666224	-1094.69	CHH	TG10g04101	intron	Thioredoxin domain-containing protein
Chr10	1769027678	1769027904	227	0.0405561	0.280855	-0.240298	-122.19	CHG	TG10g04110	intron	PCI domain-containing protein
Chr10	1769101207	1769101379	173	0.15745	0.499987	-0.342537	-149.561	CHG	TG10g04111	intron	S1 domain-containing protein
Chr10	1773606829	1773607191	363	0.25991	0.749191	-0.489281	-197.444	CHG	TG10g04129	intron	Homogentisate 1,2-dioxygenase
Chr10	1773612890	1773614029	1140	0.0347197	0.192851	-0.158131	-2484.13	CHH	TG10g04129	intron	Homogentisate 1,2-dioxygenase
Chr10	1774186373	1774186424	52	0.320598	0.0581202	0.262478	79.1161	CG	TG10g04138	intron	allene oxide synthase
Chr10	1774549693	1774549925	233	0.199492	0.0220835	0.177408	284.637	CG	TG10g04145	exon	Unknown protein
Chr10	1777022797	1777023538	742	0.205857	0.710381	-0.504524	-142.278	CHG	TG10g04157	intron	Cytochrome P450 family protein
Chr10	1778014402	1778014528	127	0.043754	0.589587	-0.545833	-111.171	CG	TG10g04161	promoter	GMC_OxRdtase_N domain-containing protein
Chr10	1782789056	1782789514	459	0.0212945	0.150837	-0.129543	-974.149	CHH	TG10g04179	intron	Magnesium transporter
Chr10	1782790071	1782790892	822	0.0145426	0.137704	-0.123162	-1795.54	CHH	TG10g04179	intron	Magnesium transporter
Chr10	1782832857	1782833611	755	0.0398139	0.211819	-0.172005	-1289.6	CHH	TG10g04179	intron	Magnesium transporter
Chr10	1782833985	1782835040	1056	0.00843265	0.125172	-0.11674	-1991.19	CHH	TG10g04179	intron	Magnesium transporter
Chr10	1784466057	1784466255	199	0.528329	0.848024	-0.319696	-153.384	CHG	TG10g04185	intron	Peptidylprolyl isomerase
Chr10	1789571032	1789571227	196	0.246374	0.771364	-0.52499	-178.456	CHG	TG10g04211	intron	protein hsr-9-like isoform X2
Chr10	1791640547	1791640709	163	0.725321	0.947242	-0.221922	-183.186	CG	TG10g04217	promoter	Bidirectional sugar transporter SWEET
Chr10	1792221091	1792222033	943	0.0403782	0.297408	-0.25703	-1679.67	CHH	TG10g04221	intron	rRNA adenine N(6)-methyltransferase
Chr10	1792222360	1792223003	644	0.0162761	0.144957	-0.128681	-1057.07	CHH	TG10g04221	intron	rRNA adenine N(6)-methyltransferase
Chr10	1792223591	1792224239	649	0.0415146	0.366162	-0.324647	-1692.07	CHH	TG10g04221	intron	rRNA adenine N(6)-methyltransferase
Chr10	1792229615	1792230211	597	0.045606	0.256765	-0.211159	-1476.02	CHH	TG10g04221	promoter	rRNA adenine N(6)-methyltransferase
Chr10	1792239650	1792240903	1254	0.0299729	0.15953	-0.129557	-2566.48	CHH	TG10g04222	intron	Proteasome subunit alpha type
Chr10	1793408603	1793408866	264	0.817244	0.433366	0.383878	183.149	CHG	TG10g04228	intron	Tropinone reductase-like 3
Chr10	1793496622	1793497663	1042	0.0236073	0.108281	-0.0846742	-1755.14	CHH	TG10g04229	intron	Tropinone reductase-like 3
Chr10	1797121019	1797121272	254	0.289606	0.0775936	0.212013	251.895	CG	TG10g04235	exon	Kiwellin
Chr10	1797121019	1797121272	254	0.289606	0.0775936	0.212013	251.895	CG	TG10g04235	TSS	Kiwellin
Chr10	1797121019	1797121272	254	0.289606	0.0775936	0.212013	251.895	CG	TG10g04235	promoter	Kiwellin
Chr10	1800496549	1800496802	254	0.188354	0.809431	-0.621077	-204.174	CHG	TG10g04250	intron	Transcription factor like
Chr10	1816493385	1816493573	189	0.573814	0.924183	-0.350368	-113.112	CG	TG10g04285	intron	Gln-synt_C domain-containing protein
Chr10	1816614921	1816615488	568	0.0107104	0.144699	-0.133989	-991.264	CHH	TG10g04285	intron	Gln-synt_C domain-containing protein
Chr10	1829418547	1829418792	246	0.189651	0.854179	-0.664529	-139.817	CHG	TG10g04316	intron	IMP-specific 5'-nucleotidase 1
Chr10	1830829834	1830830154	321	0.132962	0.562064	-0.429102	-156.918	CHG	TG10g04323	intron	Cleavage and polyadenylation specificity factor subunit 2
Chr10	1830885941	1830886393	453	0.232284	0.774984	-0.542701	-126.972	CHG	TG10g04323	intron	Cleavage and polyadenylation specificity factor subunit 2
Chr10	1830939239	1830939557	319	0.129261	0.79811	-0.66885	-326.985	CHG	TG10g04323	intron	Cleavage and polyadenylation specificity factor subunit 2
Chr10	1830939997	1830940259	263	0.169444	0.723516	-0.554072	-207.814	CHG	TG10g04323	intron	Cleavage and polyadenylation specificity factor subunit 2
Chr10	1832875377	1832875478	102	0.976711	0.722205	0.254506	76.42	CG	TG10g04331	intron	Cleavage and polyadenylation specificity factor subunit 2
Chr10	1833210574	1833210650	77	0.134957	0.798389	-0.663431	-65.3709	CG	TG10g04333	intron	B box-type domain-containing protein
Chr10	1845500809	1845501732	924	0.0482291	0.212216	-0.163987	-1755.68	CHH	TG10g04371	intron	Ribosomal RNA methyltransferase
Chr10	1845502383	1845503031	649	0.0442917	0.203628	-0.159337	-910.027	CHH	TG10g04371	intron	Ribosomal RNA methyltransferase
Chr10	1845506779	1845507721	943	0.0190423	0.130237	-0.111195	-1763.28	CHH	TG10g04371	intron	Ribosomal RNA methyltransferase
Chr10	1845533637	1845533789	153	0.383082	0.75689	-0.373808	-141.509	CHG	TG10g04371	intron	Ribosomal RNA methyltransferase
Chr10	1845540736	1845540899	164	0.819009	0.986057	-0.167048	-95.6736	CG	TG10g04371	intron	Ribosomal RNA methyltransferase
Chr10	1852613726	1852614174	449	0.257663	0.58668	-0.329017	-233.94	CHG	TG10g04397	exon	Nudix hydrolase domain-containing protein
Chr10	1852613726	1852614174	449	0.257663	0.58668	-0.329017	-233.94	CHG	TG10g04397	intron	Nudix hydrolase domain-containing protein
Chr10	1852634713	1852634840	128	0.460705	0.868235	-0.40753	-105.113	CHG	TG10g04397	intron	Nudix hydrolase domain-containing protein
Chr10	1866089051	1866090113	1063	0.0092747	0.111208	-0.101934	-1791.08	CHH	TG10g04432	intron	Fe-S cluster assembly factor HCF101, chloroplastic
Chr10	1866129287	1866129781	495	0.019807	0.110534	-0.0907267	-910.817	CHH	TG10g04432	intron	Fe-S cluster assembly factor HCF101, chloroplastic
Chr10	1866202076	1866202329	254	0.187284	0.638366	-0.451082	-143.024	CHG	TG10g04432	promoter	Fe-S cluster assembly factor HCF101, chloroplastic
Chr10	1866285003	1866285260	258	0.578034	0.853364	-0.27533	-150.361	CHG	TG10g04433	intron	Fe-S cluster assembly factor HCF101, chloroplastic
Chr10	1866315910	1866316364	455	0.0290188	0.179401	-0.150382	-870.028	CHH	TG10g04433	intron	Fe-S cluster assembly factor HCF101, chloroplastic
Chr10	1866933707	1866934113	407	0.0258826	0.208686	-0.182804	-928.344	CHH	TG10g04436	intron	Fe-s cluster assembly factor protein
Chr10	1866939438	1866939939	502	0.0133142	0.107781	-0.0944671	-855.453	CHH	TG10g04436	intron	Fe-s cluster assembly factor protein
Chr10	1866952854	1866953436	583	0.0102819	0.1152	-0.104918	-1257.17	CHH	TG10g04436	intron	Fe-s cluster assembly factor protein
Chr10	1867047197	1867047277	81	0.661812	0.903813	-0.242	-137.291	CHG	TG10g04436	intron	Fe-s cluster assembly factor protein
Chr10	1872761528	1872762073	546	0.0356446	0.159855	-0.12421	-884.23	CHH	TG10g04450	intron	homogentisate solanesyltransferase, chloroplastic-like
Chr10	1872762946	1872763452	507	0.012931	0.119731	-0.1068	-935.646	CHH	TG10g04450	intron	homogentisate solanesyltransferase, chloroplastic-like
Chr10	1872794827	1872795105	279	0.215484	0.757138	-0.541654	-209.87	CHG	TG10g04450	intron	homogentisate solanesyltransferase, chloroplastic-like
Chr10	1876488325	1876488983	659	0.0163339	0.113923	-0.0975891	-1248.85	CHH	TG10g04463	intron	Unknown protein
Chr10	1876493246	1876494103	858	0.0284945	0.144309	-0.115814	-1638.3	CHH	TG10g04463	intron	Unknown protein
Chr10	1876498465	1876499294	830	0.044342	0.162264	-0.117922	-1463.21	CHH	TG10g04463	intron	Unknown protein
Chr10	1886204267	1886204452	186	0.3824	0.0905014	0.291899	116.807	CHG	TG10g04479	intron	CRS2-associated factor 2, mitochondrial
Chr10	1886215335	1886215615	281	0.400738	0.771044	-0.370306	-225.411	CHG	TG10g04479	intron	CRS2-associated factor 2, mitochondrial
Chr10	1887341166	1887341840	675	0.0879572	0.535885	-0.447928	-246.261	CHG	TG10g04481	intron	BTB/POZ domain-containing protein
Chr10	1908584163	1908584370	208	0.241157	0.606027	-0.36487	-162.662	CHG	TG10g04499	intron	Protein kinase domain-containing protein
Chr10	1908608176	1908609281	1106	0.0138593	0.118627	-0.104767	-1750.35	CHH	TG10g04499	intron	Protein kinase domain-containing protein
Chr10	1914847779	1914847832	54	0.945148	0.853916	0.0912319	60.9598	CG	TG10g04508	intron	50S ribosomal protein L9, chloroplastic
Chr10	1914867355	1914868024	670	0.0170968	0.142869	-0.125772	-1445.94	CHH	TG10g04508	intron	50S ribosomal protein L9, chloroplastic
Chr10	1914868403	1914869077	675	0.0130495	0.12431	-0.111261	-1021.28	CHH	TG10g04508	intron	50S ribosomal protein L9, chloroplastic
Chr10	1914870917	1914871501	585	0.013517	0.145784	-0.132267	-836.945	CHH	TG10g04508	intron	50S ribosomal protein L9, chloroplastic
Chr10	1934655853	1934656105	253	0.313361	0.758056	-0.444696	-158.743	CHG	TG10g04526	intron	ABC transporter domain-containing protein
Chr10	1937241112	1937241455	344	0.286432	0.632996	-0.346564	-167.328	CHG	TG10g04528	intron	Component 3 of promoter of RISC
Chr10	1941281605	1941282077	473	0.145091	0.603256	-0.458165	-140.397	CHG	TG10g04539	intron	Dual-specificity RNA methyltransferase RlmN
Chr10	1943242371	1943242558	188	0.0368354	0.251662	-0.214827	-136.179	CHG	TG10g04545	intron	FAD-binding FR-type domain-containing protein
Chr10	1943270157	1943270235	79	0.970197	0.830328	0.139869	60.0365	CG	TG10g04546	promoter	AB hydrolase-1 domain-containing protein
Chr10	1944058745	1944058927	183	0.384629	0.777358	-0.392729	-124.693	CHG	TG10g04547	intron	Meiotic recombination protein SPO11-2
Chr10	1948489094	1948489371	278	0.585091	0.913761	-0.32867	-151.099	CHG	TG10g04557	intron	Unknown protein
Chr10	1948805060	1948805432	373	0.0958468	0.544742	-0.448896	-136.382	CHG	TG10g04558	intron	Flowering time control protein FY
Chr10	1951509752	1951509918	167	0.377839	0.714945	-0.337106	-134.061	CHG	TG10g04565	intron	Unknown protein
Chr10	1951509752	1951509918	167	0.377839	0.714945	-0.337106	-134.061	CHG	TG10g04566	intron	Ubiquitin-like modifier-activating enzyme 5
Chr10	1951648967	1951649219	253	0.209653	0.636061	-0.426408	-141.844	CHG	TG10g04566	intron	Ubiquitin-like modifier-activating enzyme 5
Chr10	1951699577	1951700290	714	0.0199728	0.13397	-0.113997	-1294.29	CHH	TG10g04566	intron	Ubiquitin-like modifier-activating enzyme 5
Chr10	1951733358	1951733423	66	0.649582	0.940126	-0.290544	-59.8972	CG	TG10g04566	intron	Ubiquitin-like modifier-activating enzyme 5
Chr10	1952796683	1952797259	577	0.0220063	0.12083	-0.0988236	-1372.83	CHH	TG10g04569	intron	Exonuclease domain-containing protein
Chr10	1952802988	1952804087	1100	0.0284251	0.167032	-0.138607	-2274.46	CHH	TG10g04569	intron	Exonuclease domain-containing protein
Chr10	1952804259	1952805130	872	0.0490949	0.190272	-0.141178	-1290.26	CHH	TG10g04569	intron	Exonuclease domain-containing protein
Chr10	1952806971	1952807438	468	0.0475233	0.250727	-0.203204	-984.708	CHH	TG10g04569	intron	Exonuclease domain-containing protein
Chr10	1952808204	1952808692	489	0.0282225	0.158015	-0.129792	-892.964	CHH	TG10g04569	intron	Exonuclease domain-containing protein
Chr10	1952817500	1952817972	473	0.0124994	0.132128	-0.119628	-1086.09	CHH	TG10g04569	intron	Exonuclease domain-containing protein
Chr10	1953075974	1953076580	607	0.0225415	0.153601	-0.13106	-910.461	CHH	TG10g04572	intron	RING-type E3 ubiquitin transferase
Chr10	1953111130	1953111409	280	0.467944	0.895672	-0.427727	-128.636	CHG	TG10g04572	intron	RING-type E3 ubiquitin transferase
Chr10	1953608653	1953609305	653	0.0145603	0.0822587	-0.0676984	-1252.16	CHH	TG10g04574	intron	Checkpoint protein
Chr10	1953612513	1953613229	717	0.0141023	0.136512	-0.12241	-1205.13	CHH	TG10g04574	intron	Checkpoint protein
Chr10	1954080191	1954080912	722	0.0354525	0.227568	-0.192115	-1125.4	CHH	TG10g04576	intron	EKC/KEOPS complex, subunit Pcc1
Chr10	1955001500	1955001976	477	0.556989	0.0832001	0.473789	345.232	CHG	TG10g04580	intron	Transmembrane and coiled-coil domain-containing protein 4-like
Chr10	1955002088	1955002865	778	0.498862	0.0648014	0.434061	463.277	CHG	TG10g04580	intron	Transmembrane and coiled-coil domain-containing protein 4-like
Chr10	1955025463	1955025871	409	0.127676	0.445343	-0.317666	-285.426	CHG	TG10g04580	intron	Transmembrane and coiled-coil domain-containing protein 4-like
Chr10	1955033026	1955033743	718	0.0167014	0.0927976	-0.0760962	-1087.2	CHH	TG10g04580	intron	Transmembrane and coiled-coil domain-containing protein 4-like
Chr10	1955034552	1955035267	716	0.0389124	0.141452	-0.10254	-1144.7	CHH	TG10g04580	intron	Transmembrane and coiled-coil domain-containing protein 4-like
Chr10	1955035336	1955036192	857	0.0331336	0.136657	-0.103523	-1638.82	CHH	TG10g04580	intron	Transmembrane and coiled-coil domain-containing protein 4-like
Chr10	1957279646	1957279792	147	0.0681717	0.372585	-0.304413	-128.225	CHG	TG10g04590	intron	MaoC-like domain-containing protein
Chr10	1957288597	1957289110	514	0.13347	0.651798	-0.518328	-217.5	CHG	TG10g04590	intron	MaoC-like domain-containing protein
Chr10	1957289282	1957289468	187	0.604857	0.87535	-0.270492	-108.598	CHG	TG10g04590	intron	MaoC-like domain-containing protein
Chr10	1957312848	1957313560	713	0.0222414	0.160972	-0.13873	-1596.16	CHH	TG10g04590	intron	MaoC-like domain-containing protein
Chr10	1957346777	1957347346	570	0.0234865	0.17325	-0.149764	-950.392	CHH	TG10g04590	intron	MaoC-like domain-containing protein
Chr10	1957671260	1957671491	232	0.189793	0.554717	-0.364924	-115.868	CHG	TG10g04592	promoter	U2 small nuclear ribonucleoprotein auxiliary factor subunit-related protein 1, putative isoform 1
Chr10	1957671260	1957671491	232	0.189793	0.554717	-0.364924	-115.868	CHG	TG10g04591	exon	Phospho-2-dehydro-3-deoxyheptonate aldolase
Chr10	1957671260	1957671491	232	0.189793	0.554717	-0.364924	-115.868	CHG	TG10g04591	TES	Phospho-2-dehydro-3-deoxyheptonate aldolase
Chr10	1957679243	1957679536	294	0.246849	0.717622	-0.470774	-154.997	CHG	TG10g04593	intron	Decapping nuclease
Chr10	1958505231	1958505713	483	0.00933755	0.146494	-0.137157	-899.082	CHH	TG10g04597	intron	cAMP-dependent protein kinase regulatory subunit
Chr10	1959392847	1959393403	557	0.453592	0.87321	-0.419618	-114.832	CHG	TG10g04600	intron	Choline/ethanolaminephosphotransferase 1
Chr10	1960362246	1960362807	562	0.00890962	0.113275	-0.104365	-837.767	CHH	TG10g04603	intron	Fatty acid beta-oxidation multifunctional protein
Chr10	1960681428	1960681639	212	0.160299	0.744601	-0.584302	-111.355	CHG	TG10g04605	intron	Ribonuclease P
Chr10	1960683148	1960683519	372	0.19728	0.669716	-0.472436	-168.64	CHG	TG10g04605	intron	Ribonuclease P
Chr10	1972710971	1972711924	954	0.0105815	0.145237	-0.134655	-1523.04	CHH	TG10g04630	intron	16S rRNA (Guanine(966)-N(2))-methyltransferase
Chr10	1975009385	1975010016	632	0.0180315	0.0921978	-0.0741663	-895.761	CHH	TG10g04635	intron	Small nuclear ribonucleoprotein Sm D2
Chr10	1976329962	1976330465	504	0.0185594	0.123578	-0.105019	-831.816	CHH	TG10g04637	intron	AP-3 complex subunit beta
Chr10	1978456986	1978457249	264	0.520754	0.93127	-0.410515	-117.135	CHG	TG10g04643	intron	Kinesin motor domain-containing protein
Chr10	1978457035	1978457108	74	0.648302	0.986461	-0.338159	-53.5971	CG	TG10g04643	intron	Kinesin motor domain-containing protein
Chr10	1978466914	1978467223	310	0.355881	0.89445	-0.538569	-210.071	CHG	TG10g04643	intron	Kinesin motor domain-containing protein
Chr10	1979125089	1979125677	589	0.00856583	0.087422	-0.0788561	-960.787	CHH	TG10g04647	promoter	AB hydrolase-1 domain-containing protein
Chr10	1979204429	1979205596	1168	0.016459	0.13133	-0.114871	-1910.73	CHH	TG10g04648	intron	ArsA_ATPase domain-containing protein
Chr10	1979209058	1979209787	730	0.0291259	0.168316	-0.13919	-1179.6	CHH	TG10g04648	intron	ArsA_ATPase domain-containing protein
Chr10	1979217581	1979218099	519	0.0110243	0.126316	-0.115291	-914.24	CHH	TG10g04648	intron	ArsA_ATPase domain-containing protein
Chr10	1979868644	1979869397	754	0.0214929	0.126979	-0.105486	-1312.58	CHH	TG10g04651	intron	RPA-interacting protein
Chr10	1981152882	1981153063	182	0.159097	0.494952	-0.335855	-115.747	CHG	TG10g04657	intron	J domain-containing protein
Chr10	1981803457	1981803599	143	0.836783	0.985941	-0.149157	-253.621	CG	TG10g04658	intron	Importin N-terminal domain-containing protein
Chr10	1985356170	1985356924	755	0.0158788	0.104013	-0.0881343	-1274.3	CHH	TG10g04668	intron	40S ribosomal protein S17
Chr10	1993092120	1993092436	317	0.0106054	0.213811	-0.203206	-1038.29	CHH	TG10g04684	promoter	Lipase/lipooxygenase, PLAT/LH2 family protein
Chr10	1997323199	1997323495	297	0.0799159	0.531149	-0.451234	-191.928	CHG	TG10g04704	intron	AMP-binding domain-containing protein
Chr10	1998382768	1998383693	926	0.0121367	0.106768	-0.094631	-1731.14	CHH	TG10g04711	intron	dynamin-related protein 3A-like
Chr10	1999199686	1999199874	189	0.979517	0.850509	0.129008	63.9238	CG	TG10g04714	intron	AFG1-like ATPase family protein
Chr10	1999223355	1999223528	174	0.812611	0.976118	-0.163507	-92.5988	CG	TG10g04714	intron	AFG1-like ATPase family protein
Chr11	107448	107917	470	0.0159014	0.146446	-0.130544	-953.879	CHH	TG11g00001	intron	Amine oxidase
Chr11	430693	430872	180	0.810966	0.98305	-0.172084	-389.959	CG	TG11g00003	exon	Unknown protein
Chr11	671044	671376	333	0.378198	0.0853137	0.292884	177.785	CHG	TG11g00005	intron	DNA-directed RNA polymerase III subunit
Chr11	806102	806758	657	0.0216382	0.140985	-0.119346	-882.389	CHH	TG11g00006	intron	Bromo domain-containing protein
Chr11	903453	903829	377	0.306643	0.827407	-0.520764	-175.628	CHG	TG11g00007	intron	Rhodanese domain-containing protein
Chr11	9041525	9041914	390	0.026403	0.147142	-0.120739	-837.045	CHH	TG11g00029	intron	Phosphate acetyltransferase
Chr11	17220744	17220900	157	0.656289	0.0389573	0.617331	169.764	CG	TG11g00040	intron	Unknown protein
Chr11	17248115	17248326	212	0.640034	0.217264	0.42277	103.276	CG	TG11g00040	intron	Unknown protein
Chr11	17623753	17624359	607	0.0120132	0.119748	-0.107735	-1014.46	CHH	TG11g00042	intron	ATP-dependent RNA helicase
Chr11	17626852	17627670	819	0.0075999	0.119045	-0.111445	-1233.12	CHH	TG11g00042	intron	ATP-dependent RNA helicase
Chr11	17684520	17684951	432	0.00756123	0.0726226	-0.0650614	-854.476	CHH	TG11g00042	intron	ATP-dependent RNA helicase
Chr11	17988977	17990024	1048	0.0792266	0.827633	-0.748407	-1146.26	CHG	TG11g00043	intron	Protein defective in exine formation 1
Chr11	23135043	23135615	573	0.010192	0.119478	-0.109286	-1137.34	CHH	TG11g00055	intron	RCK N-terminal domain-containing protein
Chr11	23350648	23351198	551	0.460649	0.0431684	0.417481	108.056	CHG	TG11g00056	intron	embryo defective 2410
Chr11	23351397	23351593	197	0.53045	0.104911	0.42554	124.506	CHG	TG11g00056	intron	embryo defective 2410
Chr11	23364947	23365157	211	0.495442	0.848282	-0.35284	-181.295	CHG	TG11g00056	intron	embryo defective 2410
Chr11	23402789	23404984	2196	0.022872	0.118969	-0.0960975	-3231.31	CHH	TG11g00056	intron	embryo defective 2410
Chr11	23407038	23408365	1328	0.0118214	0.121739	-0.109918	-2118.1	CHH	TG11g00056	intron	embryo defective 2410
Chr11	23408540	23408994	455	0.0159862	0.175733	-0.159747	-951.588	CHH	TG11g00056	intron	embryo defective 2410
Chr11	23427003	23427693	691	0.0159144	0.0862102	-0.0702958	-1234.47	CHH	TG11g00056	intron	embryo defective 2410
Chr11	23439051	23439358	308	0.347491	0.87771	-0.530219	-121.381	CHG	TG11g00056	intron	embryo defective 2410
Chr11	24851497	24851699	203	0.371089	0.0466003	0.324489	172.793	CHG	TG11g00061	intron	NADH dehydrogenase [ubiquinone] flavoprotein 1, mitochondrial
Chr11	38126708	38126807	100	0.956735	0.681951	0.274784	59.2222	CG	TG11g00081	promoter	Ribosomal protein L19
Chr11	68409049	68409723	675	0.0267551	0.167012	-0.140256	-1334.07	CHH	TG11g00099	intron	Kinesin light chain 3
Chr11	68414058	68414291	234	0.0651379	0.262746	-0.197608	-211.777	CHG	TG11g00099	intron	Kinesin light chain 3
Chr11	68831500	68832230	731	0.0216908	0.129153	-0.107462	-1513.41	CHH	TG11g00100	intron	Kinesin light chain, putative
Chr11	71317858	71318430	573	0.0324339	0.169779	-0.137345	-965.766	CHH	TG11g00106	intron	protein NEDD1
Chr11	74682672	74683181	510	0.0146887	0.107583	-0.0928943	-980.076	CHH	TG11g00117	intron	protein NEDD1
Chr11	74683832	74684592	761	0.0313049	0.164555	-0.13325	-1154.41	CHH	TG11g00117	intron	protein NEDD1
Chr11	74685245	74686087	843	0.040567	0.235289	-0.194723	-1620.09	CHH	TG11g00117	intron	protein NEDD1
Chr11	74686939	74687393	455	0.0497324	0.274622	-0.22489	-1097.34	CHH	TG11g00117	intron	protein NEDD1
Chr11	74687635	74688694	1060	0.054799	0.204323	-0.149524	-1563.27	CHH	TG11g00117	intron	protein NEDD1
Chr11	78029897	78030103	207	0.525041	0.94724	-0.422199	-111.586	CHG	TG11g00136	intron	Folylpolyglutamate synthase
Chr11	78107045	78107451	407	0.0169513	0.193362	-0.176411	-1030.53	CHH	TG11g00136	intron	Folylpolyglutamate synthase
Chr11	79831841	79832961	1121	0.0176105	0.133253	-0.115643	-2115.09	CHH	TG11g00143	intron	Protein YIP
Chr11	79838006	79839020	1015	0.0264105	0.170715	-0.144304	-2098.28	CHH	TG11g00143	intron	Protein YIP
Chr11	81181669	81182614	946	0.0161732	0.12006	-0.103887	-1652.41	CHH	TG11g00146	intron	Aldo/keto reductase
Chr11	81184402	81185439	1038	0.0128931	0.144932	-0.132039	-1651.51	CHH	TG11g00146	intron	Aldo/keto reductase
Chr11	81186927	81187635	709	0.0219175	0.141088	-0.11917	-940.439	CHH	TG11g00146	intron	Aldo/keto reductase
Chr11	81187886	81188882	997	0.024642	0.161057	-0.136415	-2193.74	CHH	TG11g00146	intron	Aldo/keto reductase
Chr11	81969065	81969267	203	0.424521	0.0478902	0.376631	146.385	CHG	TG11g00150	intron	Aldo/keto reductase
Chr11	82024162	82024735	574	0.0152863	0.10491	-0.0896241	-1119.74	CHH	TG11g00151	intron	CASP-like protein
Chr11	82093065	82093716	652	0.00880971	0.0854762	-0.0766665	-1116.1	CHH	TG11g00152	intron	Aldo/keto reductase
Chr11	83609611	83609984	374	0.15006	0.839841	-0.689781	-356.052	CHG	TG11g00160	intron	BHLH transcription factor-like protein
Chr11	94423025	94423611	587	0.0245704	0.103582	-0.0790115	-1046.81	CHH	TG11g00184	intron	Lipase_3 domain-containing protein
Chr11	95329747	95330413	667	0.018401	0.128368	-0.109967	-1242.18	CHH	TG11g00191	intron	Glyco_transf_64 domain-containing protein
Chr11	95371127	95371347	221	0.779305	0.958306	-0.179002	-121.858	CHG	TG11g00191	intron	Glyco_transf_64 domain-containing protein
Chr11	97245293	97246325	1033	0.120447	0.787466	-0.66702	-584.681	CHG	TG11g00200	promoter	Uroporphyrinogen decarboxylase
Chr11	99934637	99935213	577	0.0153749	0.0989995	-0.0836246	-874.439	CHH	TG11g00207	intron	sec-independent protein translocase protein TATB, chloroplastic
Chr11	101425515	101427165	1651	0.0735423	0.68987	-0.616328	-656.274	CHG	TG11g00208	exon	Carboxypeptidase
Chr11	101425515	101427165	1651	0.0735423	0.68987	-0.616328	-656.274	CHG	TG11g00208	intron	Carboxypeptidase
Chr11	125174674	125174817	144	0.479588	0.880908	-0.401319	-78.5491	CG	TG11g00241	intron	protein NRT1/ PTR FAMILY 5.6
Chr11	138023911	138024301	391	0.192447	0.690187	-0.49774	-200.376	CHG	TG11g00250	intron	Unknown protein
Chr11	140374979	140375380	402	0.0530064	0.220691	-0.167685	-1033.9	CHH	TG11g00253	intron	NADH-u_ox-rdase domain-containing protein
Chr11	140376024	140376604	581	0.0167667	0.0982084	-0.0814417	-1077.07	CHH	TG11g00253	intron	NADH-u_ox-rdase domain-containing protein
Chr11	155383348	155383477	130	0.556161	0.205694	0.350468	133.269	CHG	TG11g00262	intron	Sas10 domain-containing protein
Chr11	155488149	155488322	174	0.690783	0.907906	-0.217123	-144.97	CHG	TG11g00263	intron	Unknown protein
Chr11	155490033	155490189	157	0.671181	0.97823	-0.307049	-361.434	CG	TG11g00263	intron	Unknown protein
Chr11	155490039	155490215	177	0.526158	0.893602	-0.367444	-240.488	CHG	TG11g00263	intron	Unknown protein
Chr11	156012736	156013208	473	0.0256382	0.14917	-0.123532	-1008.26	CHH	TG11g00266	intron	Short-chain dehydrogenase TIC 32, chloroplastic
Chr11	156866978	156867223	246	0.102512	0.575225	-0.472713	-127.612	CHG	TG11g00267	intron	short-chain dehydrogenase TIC 32, chloroplastic-like
Chr11	173452303	173452695	393	0.0280627	0.150255	-0.122192	-843.149	CHH	TG11g00283	intron	zinc finger transcription factor YY1-like
Chr11	173454574	173455756	1183	0.0313509	0.14611	-0.114759	-1815.49	CHH	TG11g00283	intron	zinc finger transcription factor YY1-like
Chr11	173457093	173457684	592	0.0242865	0.118667	-0.0943805	-1164.22	CHH	TG11g00283	intron	zinc finger transcription factor YY1-like
Chr11	174205951	174206775	825	0.0395224	0.150506	-0.110983	-1588.84	CHH	TG11g00286	intron	Nucleolar/coiled-body phosphoprotein
Chr11	174488521	174489036	516	0.00873694	0.072058	-0.0633211	-1027.77	CHH	TG11g00287	intron	Endonuclease MutS2
Chr11	193658250	193658608	359	0.79357	0.1743	0.61927	135.589	CHG	TG11g00308	intron	MI domain-containing protein
Chr11	197389116	197389249	134	0.508142	0.0299655	0.478177	101.489	CG	TG11g00318	intron	AB hydrolase-1 domain-containing protein
Chr11	198334639	198334693	55	0.901044	0.593968	0.307075	60.031	CG	TG11g00321	intron	AB hydrolase-1 domain-containing protein
Chr11	198919101	198919856	756	0.223851	0.742872	-0.519021	-253.833	CHG	TG11g00325	intron	Cyclic nucleotide-binding domain-containing protein
Chr11	198919977	198920646	670	0.134551	0.74046	-0.605909	-264.585	CHG	TG11g00325	intron	Cyclic nucleotide-binding domain-containing protein
Chr11	199853846	199853984	139	0.654314	0.948257	-0.293943	-107.335	CHG	TG11g00335	intron	AAI domain-containing protein
Chr11	204560783	204561616	834	0.513623	0.0942815	0.419341	299.733	CHG	TG11g00354	intron	Mur_ligase_M domain-containing protein
Chr11	204561673	204562186	514	0.746872	0.172095	0.574777	308.393	CHG	TG11g00354	intron	Mur_ligase_M domain-containing protein
Chr11	209861221	209861701	481	0.0615526	0.188486	-0.126933	-858.375	CHH	TG11g00376	intron	Glutathione peroxidase
Chr11	209878309	209878485	177	0.949828	0.734741	0.215087	118.113	CG	TG11g00377	promoter	Histone H2B
Chr11	209878309	209878485	177	0.949828	0.734741	0.215087	118.113	CG	TG11g00376	promoter	Glutathione peroxidase
Chr11	228835959	228836813	855	0.012598	0.117451	-0.104853	-1793.62	CHH	TG11g00403	intron	Usp domain-containing protein
Chr11	228839560	228840357	798	0.0231016	0.158903	-0.135801	-1617.25	CHH	TG11g00403	intron	Usp domain-containing protein
Chr11	228841486	228842253	768	0.0294926	0.129535	-0.100043	-1237.11	CHH	TG11g00403	intron	Usp domain-containing protein
Chr11	230906260	230906951	692	0.00513552	0.0851892	-0.0800537	-1226.79	CHH	TG11g00413	intron	EGF-like domain-containing protein
Chr11	231307646	231307774	129	0.577419	0.905342	-0.327923	-117.475	CHG	TG11g00414	intron	Cytochrome P450
Chr11	232348686	232349941	1256	0.0257615	0.157395	-0.131634	-2696.98	CHH	TG11g00421	intron	proteasome assembly chaperone 4
Chr11	232353849	232354469	621	0.0260631	0.120772	-0.0947087	-850.408	CHH	TG11g00421	intron	proteasome assembly chaperone 4
Chr11	250690125	250690181	57	0.0475219	0.610572	-0.563051	-72.5563	CG	TG11g00480	intron	BAHD acyltransferase DCR
Chr11	260536580	260537272	693	0.091403	0.545429	-0.454026	-285.539	CHG	TG11g00508	intron	Glutathione reductase
Chr11	260538714	260540052	1339	0.0240448	0.124352	-0.100307	-2457.04	CHH	TG11g00508	intron	Glutathione reductase
Chr11	260540383	260540891	509	0.0305081	0.121003	-0.0904949	-859.294	CHH	TG11g00508	intron	Glutathione reductase
Chr11	266947305	266947400	96	0.822036	0.988675	-0.166639	-51.8718	CG	TG11g00542	intron	LRRNT_2 domain-containing protein
Chr11	280842297	280842471	175	0.606913	0.9097	-0.302787	-111.629	CHG	TG11g00599	intron	Chloroplastic early light-induced protein
Chr11	294100033	294100098	66	0.823997	0.363045	0.460952	53.8775	CG	TG11g00638	exon	Unknown protein
Chr11	295906566	295907064	499	0.272921	0.822013	-0.549092	-255.905	CHG	TG11g00650	intron	MFS domain-containing protein
Chr11	297123090	297123617	528	0.164684	0.835832	-0.671148	-363.395	CHG	TG11g00654	TES	Unknown protein
Chr11	297123090	297123617	528	0.164684	0.835832	-0.671148	-363.395	CHG	TG11g00654	exon	Unknown protein
Chr11	297123090	297123617	528	0.164684	0.835832	-0.671148	-363.395	CHG	TG11g00654	intron	Unknown protein
Chr11	297124781	297125096	316	0.538138	0.917252	-0.379114	-181.682	CHG	TG11g00654	intron	Unknown protein
Chr11	298340113	298340975	863	0.0187266	0.152032	-0.133306	-1761.62	CHH	TG11g00657	intron	U3 snoRNP-associated-like protein
Chr11	298343235	298343386	152	0.768416	0.937379	-0.168964	-115.924	CHG	TG11g00657	intron	U3 snoRNP-associated-like protein
Chr11	298347698	298348579	882	0.021737	0.115948	-0.0942114	-1234.92	CHH	TG11g00657	intron	U3 snoRNP-associated-like protein
Chr11	299777195	299777385	191	0.773787	0.97264	-0.198853	-113.261	CG	TG11g00662	intron	U3 snoRNP-associated-like protein
Chr11	307927183	307927799	617	0.0217628	0.162016	-0.140253	-1147.74	CHH	TG11g00686	intron	protein NRT1/ PTR FAMILY 8.1-like
Chr11	307928399	307929151	753	0.0149218	0.12535	-0.110428	-1243.36	CHH	TG11g00686	intron	protein NRT1/ PTR FAMILY 8.1-like
Chr11	308094694	308095502	809	0.0201874	0.122526	-0.102339	-1377.09	CHH	TG11g00687	intron	Protein NRT1/ PTR FAMILY 8.1
Chr11	308096863	308098086	1224	0.0238917	0.168227	-0.144335	-2019.11	CHH	TG11g00687	intron	Protein NRT1/ PTR FAMILY 8.1
Chr11	314032639	314033766	1128	0.0494545	0.260195	-0.21074	-3038.35	CHH	TG11g00712	intron	AB hydrolase-1 domain-containing protein
Chr11	314033981	314034494	514	0.0601574	0.347772	-0.287614	-1533.3	CHH	TG11g00712	intron	AB hydrolase-1 domain-containing protein
Chr11	314036081	314036508	428	0.0910464	0.335192	-0.244145	-1169.43	CHH	TG11g00712	intron	AB hydrolase-1 domain-containing protein
Chr11	315158800	315159251	452	0.0260789	0.176865	-0.150786	-862.592	CHH	TG11g00718	intron	Alpha-1,4 glucan phosphorylase
Chr11	324086045	324086940	896	0.0301993	0.152155	-0.121956	-1416.23	CHH	TG11g00755	intron	Unknown protein
Chr11	326926906	326927110	205	0.386782	0.99371	-0.606928	-132.404	CG	TG11g00775	intron	Transcription initiation factor tfiid subunit
Chr11	326931472	326931741	270	0.638569	0.246811	0.391757	106.022	CHG	TG11g00775	intron	Transcription initiation factor tfiid subunit
Chr11	329720001	329720371	371	0.0639665	0.451519	-0.387552	-238.205	CHG	TG11g00777	intron	Lipase_3 domain-containing protein
Chr11	331390316	331390407	92	0.826845	0.984301	-0.157457	-60.9793	CG	TG11g00788	intron	TUTase domain-containing protein
Chr11	331401379	331402113	735	0.00864722	0.157777	-0.14913	-1735.96	CHH	TG11g00788	intron	TUTase domain-containing protein
Chr11	331419561	331420304	744	0.0541312	0.213527	-0.159396	-1188.93	CHH	TG11g00788	intron	TUTase domain-containing protein
Chr11	331420400	331421016	617	0.0351037	0.179688	-0.144584	-1041.82	CHH	TG11g00788	intron	TUTase domain-containing protein
Chr11	331424315	331424422	108	0.988781	0.842726	0.146055	85.51	CG	TG11g00788	intron	TUTase domain-containing protein
Chr11	331424381	331425043	663	0.0669441	0.251755	-0.184811	-1256.36	CHH	TG11g00788	intron	TUTase domain-containing protein
Chr11	331425323	331426190	868	0.0446779	0.280809	-0.236131	-1914.86	CHH	TG11g00788	intron	TUTase domain-containing protein
Chr11	331427988	331429050	1063	0.0679913	0.350931	-0.28294	-2669.95	CHH	TG11g00788	intron	TUTase domain-containing protein
Chr11	331429394	331429843	450	0.0539925	0.304461	-0.250469	-973.444	CHH	TG11g00788	intron	TUTase domain-containing protein
Chr11	331431588	331437073	5486	0.0714449	0.341178	-0.269733	-12429.3	CHH	TG11g00788	intron	TUTase domain-containing protein
Chr11	331437468	331438155	688	0.0530048	0.24636	-0.193355	-1329	CHH	TG11g00788	intron	TUTase domain-containing protein
Chr11	331438622	331440270	1649	0.0573799	0.317745	-0.260365	-3535.14	CHH	TG11g00788	intron	TUTase domain-containing protein
Chr11	331441121	331443433	2313	0.0343163	0.240942	-0.206626	-4662.34	CHH	TG11g00788	intron	TUTase domain-containing protein
Chr11	331441771	331441896	126	0.58881	0.989623	-0.400813	-47.8642	CG	TG11g00788	intron	TUTase domain-containing protein
Chr11	331444142	331445042	901	0.0445335	0.225523	-0.180989	-1652.82	CHH	TG11g00788	intron	TUTase domain-containing protein
Chr11	331445613	331446320	708	0.0219138	0.173597	-0.151683	-1302.8	CHH	TG11g00788	intron	TUTase domain-containing protein
Chr11	331447561	331448089	529	0.0845684	0.306425	-0.221856	-1131.45	CHH	TG11g00788	intron	TUTase domain-containing protein
Chr11	331448150	331448688	539	0.0432557	0.355626	-0.312371	-1272.94	CHH	TG11g00788	intron	TUTase domain-containing protein
Chr11	331448769	331449929	1161	0.0573039	0.305437	-0.248133	-2567.1	CHH	TG11g00788	intron	TUTase domain-containing protein
Chr11	331450181	331451685	1505	0.0350858	0.252643	-0.217557	-2560.45	CHH	TG11g00788	intron	TUTase domain-containing protein
Chr11	331564132	331564371	240	0.170122	0.528084	-0.357963	-230.834	CHG	TG11g00789	intron	TUTase domain-containing protein
Chr11	331565256	331565505	250	0.198082	0.524301	-0.32622	-127.626	CHG	TG11g00789	intron	TUTase domain-containing protein
Chr11	331605017	331605194	178	0.156912	0.818588	-0.661676	-312.336	CG	TG11g00789	intron	TUTase domain-containing protein
Chr11	331883280	331883975	696	0.0200726	0.131281	-0.111209	-1041.06	CHH	TG11g00796	intron	Fatty acid hydroxylase domain-containing protein
Chr11	331980210	331980304	95	0.169792	0.549951	-0.380159	-57.4218	CG	TG11g00798	promoter	Tropinone reductase like
Chr11	332638066	332638321	256	0.557847	0.891464	-0.333617	-122.794	CHG	TG11g00806	intron	D-fructose-1,6-bisphosphate 1-phosphohydrolase
Chr11	332657864	332658094	231	0.355426	0.745245	-0.38982	-111.225	CHG	TG11g00806	intron	D-fructose-1,6-bisphosphate 1-phosphohydrolase
Chr11	339282842	339283024	183	0.587603	0.86962	-0.282016	-164.906	CHG	TG11g00817	intron	Unknown protein
Chr11	345043067	345043182	116	0.934065	0.743212	0.190852	52.0076	CG	TG11g00831	promoter	ATP synthase subunit a
Chr11	350948346	350948439	94	0.634376	0.935986	-0.30161	-48.1489	CG	TG11g00834	intron	AT-hook motif nuclear-localized protein
Chr11	351776279	351776800	522	0.0143864	0.085876	-0.0714896	-933.74	CHH	TG11g00835	intron	Poly [ADP-ribose] polymerase
Chr11	355700066	355702312	2247	0.094698	0.792633	-0.697935	-2093	CHG	TG11g00846	intron	Protein kinase
Chr11	355702366	355703047	682	0.08886	0.821072	-0.732212	-896.802	CHG	TG11g00846	intron	Protein kinase
Chr11	355703250	355705926	2677	0.113866	0.864634	-0.750769	-3350.86	CHG	TG11g00846	intron	Protein kinase
Chr11	355707066	355707476	411	0.446934	0.949074	-0.50214	-174.997	CHG	TG11g00846	intron	Protein kinase
Chr11	355708486	355710296	1811	0.12074	0.849285	-0.728544	-1744.86	CHG	TG11g00846	intron	Protein kinase
Chr11	356418170	356418329	160	0.429397	0.0503074	0.37909	80.2935	CG	TG11g00847	promoter	Protein kinase
Chr11	358231021	358231162	142	0.487784	0.800025	-0.312241	-93.7277	CG	TG11g00853	exon	Protein TIC 214
Chr11	358234346	358234508	163	0.380832	0.969684	-0.588852	-79.9599	CG	TG11g00853	promoter	Protein TIC 214
Chr11	358234346	358234508	163	0.380832	0.969684	-0.588852	-79.9599	CG	TG11g00854	intron	30S ribosomal protein S12
Chr11	358237595	358237769	175	0.978708	0.482715	0.495994	250.479	CG	TG11g00854	intron	30S ribosomal protein S12
Chr11	358237637	358237803	167	0.828949	0.438035	0.390914	109.997	CHG	TG11g00854	intron	30S ribosomal protein S12
Chr11	358238131	358238251	121	0.784473	0.496441	0.288032	76.5275	CG	TG11g00854	intron	30S ribosomal protein S12
Chr11	358238537	358238645	109	0.461527	0.767596	-0.306069	-90.637	CG	TG11g00854	intron	30S ribosomal protein S12
Chr11	358240507	358240605	99	0.321756	0.983356	-0.6616	-57.8283	CG	TG11g00854	intron	30S ribosomal protein S12
Chr11	358289215	358289558	344	0.278807	0.623157	-0.34435	-195.4	CHG	TG11g00859	intron	Ribulose bisphosphate carboxylase large chain
Chr11	358289372	358289490	119	0.321411	0.720064	-0.398653	-93.4386	CG	TG11g00859	intron	Ribulose bisphosphate carboxylase large chain
Chr11	358303337	358303489	153	0.208475	0.588294	-0.379819	-85.5269	CG	TG11g00863	exon	Photosystem II CP43 reaction center protein
Chr11	358317097	358317242	146	0.237615	0.670388	-0.432772	-59.4413	CG	TG11g00865	intron	DNA-directed RNA polymerase subunit beta'
Chr11	358331704	358331991	288	0.222574	0.920836	-0.698262	-153.936	CG	TG11g00866	intron	Light-independent protochlorophyllide reductase subunit B
Chr11	358336299	358336495	197	0.250239	0.751042	-0.500802	-205.756	CHG	TG11g00866	exon	Light-independent protochlorophyllide reductase subunit B
Chr11	358336299	358336495	197	0.250239	0.751042	-0.500802	-205.756	CHG	TG11g00866	intron	Light-independent protochlorophyllide reductase subunit B
Chr11	358338630	358338930	301	0.277129	0.791575	-0.514445	-152.018	CG	TG11g00866	intron	Light-independent protochlorophyllide reductase subunit B
Chr11	358342629	358342799	171	0.321538	0.950476	-0.628938	-121.114	CG	TG11g00867	exon	NAD(P)H-quinone oxidoreductase subunit I, chloroplastic
Chr11	358342629	358342799	171	0.321538	0.950476	-0.628938	-121.114	CG	TG11g00867	intron	NAD(P)H-quinone oxidoreductase subunit I, chloroplastic
Chr11	358344835	358345039	205	0.445663	0.986143	-0.540481	-84.6905	CG	TG11g00867	promoter	NAD(P)H-quinone oxidoreductase subunit I, chloroplastic
Chr11	358350741	358350855	115	0.216662	0.5518	-0.335138	-79.7557	CG	TG11g00868	exon	Protein TIC 214
Chr11	358355716	358355882	167	0.326768	0.761505	-0.434738	-165.778	CG	TG11g00869	intron	Protein TIC 214
Chr11	358356160	358356253	94	0.496588	0.890452	-0.393865	-134.865	CG	TG11g00869	intron	Protein TIC 214
Chr11	358356160	358356253	94	0.496588	0.890452	-0.393865	-134.865	CG	TG11g00869	exon	Protein TIC 214
Chr11	358357277	358357376	100	0.684271	0.943976	-0.259706	-54.4254	CG	TG11g00869	intron	Protein TIC 214
Chr11	358357656	358357758	103	0.561967	0.880029	-0.318062	-55.4704	CG	TG11g00869	intron	Protein TIC 214
Chr11	362208872	362209108	237	0.579913	0.92125	-0.341337	-126.723	CHG	TG11g00889	intron	Poly [ADP-ribose] polymerase
Chr11	371683955	371684329	375	0.355346	0.0527726	0.302573	219.182	CHG	TG11g00904	intron	AT-hook motif nuclear-localized protein
Chr11	371692575	371693220	646	0.0123879	0.118091	-0.105703	-1461.51	CHH	TG11g00904	intron	AT-hook motif nuclear-localized protein
Chr11	371694131	371694329	199	0.559535	0.815207	-0.255671	-172.436	CHG	TG11g00904	intron	AT-hook motif nuclear-localized protein
Chr11	378079444	378079647	204	0.347901	0.648434	-0.300533	-112.93	CHG	TG11g00929	intron	T1N6.14 protein
Chr11	378467035	378467153	119	0.939234	0.441868	0.497365	47.6642	CG	TG11g00931	intron	DUF815 domain-containing protein
Chr11	378511524	378511782	259	0.180662	0.755747	-0.575085	-158.001	CHG	TG11g00931	intron	DUF815 domain-containing protein
Chr11	378549246	378549736	491	0.0152194	0.0895135	-0.074294	-891.701	CHH	TG11g00931	intron	DUF815 domain-containing protein
Chr11	378578145	378579033	889	0.0159211	0.135305	-0.119383	-1719.85	CHH	TG11g00931	intron	DUF815 domain-containing protein
Chr11	378583174	378584233	1060	0.0153139	0.160239	-0.144925	-1887.37	CHH	TG11g00931	intron	DUF815 domain-containing protein
Chr11	378584494	378585282	789	0.0128275	0.175314	-0.162487	-2050.46	CHH	TG11g00931	intron	DUF815 domain-containing protein
Chr11	385547336	385547565	230	0.340933	0.735119	-0.394185	-168.717	CHG	TG11g00950	intron	DUF2470 domain-containing protein
Chr11	385563298	385563649	352	0.116491	0.717649	-0.601158	-214.207	CHG	TG11g00950	intron	DUF2470 domain-containing protein
Chr11	386385133	386385551	419	0.0183734	0.115584	-0.0972103	-860.386	CHH	TG11g00956	intron	ATP binding cassette subfamily A member 5
Chr11	388061600	388062283	684	0.0265624	0.185033	-0.158471	-1665.68	CHH	TG11g00960	intron	Geranylgeranyl transferase type I subunit beta
Chr11	388066399	388066974	576	0.0212935	0.158016	-0.136723	-929.51	CHH	TG11g00960	intron	Geranylgeranyl transferase type I subunit beta
Chr11	388154160	388155069	910	0.0410294	0.149484	-0.108454	-1571.2	CHH	TG11g00961	intron	Geranylgeranyl transferase type I subunit beta
Chr11	388155232	388156184	953	0.0220672	0.128001	-0.105934	-1568.51	CHH	TG11g00961	intron	Geranylgeranyl transferase type I subunit beta
Chr11	388160428	388160995	568	0.0119509	0.102088	-0.0901369	-1182.57	CHH	TG11g00961	intron	Geranylgeranyl transferase type I subunit beta
Chr11	393909127	393909189	63	0.867436	0.983117	-0.115681	-65.2835	CG	TG11g00979	intron	A to I editase domain-containing protein
Chr11	404470830	404471787	958	0.0111939	0.111215	-0.100021	-1703.19	CHH	TG11g01007	intron	Pectin acetylesterase
Chr11	405318720	405318968	249	0.849751	0.520894	0.328857	137.371	CG	TG11g01012	promoter	Thaumatin-like protein
Chr11	407431496	407431880	385	0.535222	0.106401	0.428821	135.153	CHG	TG11g01023	intron	MTS domain-containing protein
Chr11	407567894	407568398	505	0.0475963	0.223516	-0.17592	-929.822	CHH	TG11g01024	intron	Transmembrane protein like
Chr11	407593878	407594329	452	0.344208	0.815488	-0.47128	-119.013	CHG	TG11g01024	intron	Transmembrane protein like
Chr11	411565333	411566109	777	0.0307079	0.145806	-0.115098	-1682.21	CHH	TG11g01035	intron	TNG6 protein
Chr11	413367034	413367188	155	0.324625	0.0380875	0.286538	104.708	CG	TG11g01044	promoter	Metallophos domain-containing protein
Chr11	413836687	413836844	158	0.390605	0.140408	0.250197	120.415	CG	TG11g01049	intron	Cysteine proteinase inhibitor
Chr11	416132485	416132616	132	0.713086	0.952531	-0.239445	-107.215	CHG	TG11g01063	intron	Pectin acetylesterase
Chr11	416280883	416281424	542	0.0406448	0.443526	-0.402881	-245.922	CHG	TG11g01064	intron	Pectin acetylesterase
Chr11	416866959	416867170	212	0.637913	0.983513	-0.345599	-223.12	CG	TG11g01067	intron	Myb-like domain-containing protein
Chr11	417272235	417272495	261	0.40566	0.788801	-0.383141	-116.602	CHG	TG11g01068	intron	Stress-response A/B barrel domain-containing protein
Chr11	417276763	417277196	434	0.0134083	0.15961	-0.146201	-829.221	CHH	TG11g01068	intron	Stress-response A/B barrel domain-containing protein
Chr11	417284333	417284511	179	0.561687	0.932054	-0.370367	-111.137	CHG	TG11g01068	intron	Stress-response A/B barrel domain-containing protein
Chr11	417296961	417297426	466	0.0208573	0.208138	-0.187281	-906.026	CHH	TG11g01068	intron	Stress-response A/B barrel domain-containing protein
Chr11	423088822	423089273	452	0.0164228	0.187043	-0.170621	-958.493	CHH	TG11g01079	intron	Pectin acetylesterase
Chr11	424108453	424109616	1164	0.0206343	0.131476	-0.110842	-1778.57	CHH	TG11g01083	intron	Unknown protein
Chr11	424131641	424131769	129	0.623527	0.184318	0.43921	55.5114	CG	TG11g01083	intron	Unknown protein
Chr11	424813679	424814223	545	0.0250744	0.13556	-0.110485	-1082.06	CHH	TG11g01088	intron	(rape) hypothetical protein
Chr11	424886099	424886260	162	0.785399	0.438556	0.346842	131.764	CHG	TG11g01089	exon	Delta-tubulin
Chr11	440181164	440181690	527	0.0219181	0.170482	-0.148564	-1153.64	CHH	TG11g01145	intron	ORM1-like protein 3
Chr11	440296963	440297460	498	0.415127	0.839807	-0.424679	-177.304	CHG	TG11g01147	intron	BUD23 methyltransferase
Chr11	451270902	451271619	718	0.0204143	0.104866	-0.0844515	-1240.58	CHH	TG11g01180	intron	WIYLD domain-containing protein
Chr11	452301390	452301679	290	0.655278	0.0642874	0.590991	254.725	CHG	TG11g01186	intron	Protein SAMBA
Chr11	452789701	452789990	290	0.745533	0.115164	0.630369	239.189	CHG	TG11g01188	intron	Protein SAMBA
Chr11	453866284	453867211	928	0.104192	0.567559	-0.463367	-496.512	CHG	TG11g01194	intron	RNA-binding protein 25
Chr11	453868560	453868880	321	0.0903272	0.454095	-0.363768	-109.293	CHG	TG11g01194	intron	RNA-binding protein 25
Chr11	453872053	453872165	113	0.864079	0.984817	-0.120738	-127.48	CG	TG11g01194	intron	RNA-binding protein 25
Chr11	454508549	454509242	694	0.0131465	0.0879098	-0.0747633	-1093.07	CHH	TG11g01197	intron	TPR_MalT domain-containing protein
Chr11	454865692	454866213	522	0.130348	0.784561	-0.654214	-609.021	CHG	TG11g01200	intron	Peptidase M50
Chr11	454881184	454881615	432	0.0158819	0.124193	-0.108311	-835.248	CHH	TG11g01200	intron	Peptidase M50
Chr11	456579116	456579897	782	0.0169581	0.144284	-0.127326	-1919.34	CHH	TG11g01212	intron	Protein kinase domain-containing protein
Chr11	457948997	457949508	512	0.0123142	0.103227	-0.0909132	-1051.2	CHH	TG11g01222	intron	AMPK1_CBM domain-containing protein
Chr11	457950784	457951358	575	0.015606	0.13083	-0.115224	-863.298	CHH	TG11g01222	intron	AMPK1_CBM domain-containing protein
Chr11	462318740	462319083	344	0.197597	0.796938	-0.599342	-221.268	CHG	TG11g01226	intron	inner membrane protein PPF-1, chloroplastic
Chr11	462330890	462331429	540	0.021082	0.12353	-0.102448	-948.037	CHH	TG11g01226	intron	inner membrane protein PPF-1, chloroplastic
Chr11	463345230	463345300	71	0.679199	0.966776	-0.287578	-88.4682	CG	TG11g01233	intron	7-hydroxymethyl chlorophyll a reductase, chloroplastic
Chr11	463893934	463894661	728	0.028251	0.140832	-0.112581	-1439.23	CHH	TG11g01236	intron	3-isopropylmalate dehydratase
Chr11	467907849	467908267	419	0.0128407	0.100387	-0.0875465	-1033.71	CHH	TG11g01255	intron	WW domain-containing protein
Chr11	467953902	467955138	1237	0.164769	0.818843	-0.654074	-897.931	CHG	TG11g01255	intron	WW domain-containing protein
Chr11	468198932	468199240	309	0.741971	0.971795	-0.229823	-114.253	CHG	TG11g01256	intron	Unknown protein
Chr11	468696080	468696584	505	0.0106394	0.104484	-0.0938451	-1118.29	CHH	TG11g01264	intron	Actin related protein 5
Chr11	469743516	469744076	561	0.117492	0.781561	-0.664069	-440.061	CHG	TG11g01269	intron	Lactoylglutathione lyase
Chr11	469870528	469870960	433	0.0159016	0.161769	-0.145867	-1163.41	CHH	TG11g01270	intron	Actin related protein 5
Chr11	470196060	470196293	234	0.0880955	0.808665	-0.72057	-268.641	CHG	TG11g01271	intron	Spindle pole body-associated protein
Chr11	470953670	470954340	671	0.0215408	0.13101	-0.109469	-1283.76	CHH	TG11g01274	intron	thylakoid lumenal 15.0 kDa protein 2, chloroplastic
Chr11	470985189	470985762	574	0.0253874	0.159684	-0.134296	-942.404	CHH	TG11g01274	intron	thylakoid lumenal 15.0 kDa protein 2, chloroplastic
Chr11	470986945	470987634	690	0.024954	0.167085	-0.142131	-875.717	CHH	TG11g01274	intron	thylakoid lumenal 15.0 kDa protein 2, chloroplastic
Chr11	470989246	470990164	919	0.011332	0.169194	-0.157862	-1548.08	CHH	TG11g01274	intron	thylakoid lumenal 15.0 kDa protein 2, chloroplastic
Chr11	470990655	470991722	1068	0.0221493	0.224216	-0.202067	-2619.81	CHH	TG11g01274	intron	thylakoid lumenal 15.0 kDa protein 2, chloroplastic
Chr11	472891527	472891734	208	0.583827	0.117203	0.466624	168.502	CHG	TG11g01280	promoter	Unknown protein
Chr11	473597851	473597968	118	0.881408	0.593751	0.287657	51.6862	CG	TG11g01290	intron	Unknown protein
Chr11	474521635	474522005	371	0.245197	0.813075	-0.567878	-247.258	CHG	TG11g01298	TES	Kinesin-like protein
Chr11	474521635	474522005	371	0.245197	0.813075	-0.567878	-247.258	CHG	TG11g01298	exon	Kinesin-like protein
Chr11	474521635	474522005	371	0.245197	0.813075	-0.567878	-247.258	CHG	TG11g01298	intron	Kinesin-like protein
Chr11	474522326	474522555	230	0.281115	0.924295	-0.64318	-141.554	CHG	TG11g01298	promoter	Kinesin-like protein
Chr11	480457897	480458466	570	0.0173134	0.105581	-0.0882678	-900.114	CHH	TG11g01317	intron	protein RRC1-like isoform X1
Chr11	488729277	488729499	223	0.298525	0.0595715	0.238953	118.304	CHG	TG11g01334	intron	GlcNAc kinase
Chr11	490107912	490108214	303	0.314883	0.0318196	0.283064	277.925	CG	TG11g01338	exon	LRRNT_2 domain-containing protein
Chr11	490501783	490502597	815	0.0255272	0.164863	-0.139335	-1652.31	CHH	TG11g01339	intron	Protein-tyrosine-phosphatase
Chr11	499063248	499064097	850	0.0306711	0.16394	-0.133269	-1515.18	CHH	TG11g01361	intron	SET domain-containing protein
Chr11	499065809	499067099	1291	0.0311229	0.228691	-0.197568	-2968.56	CHH	TG11g01361	intron	SET domain-containing protein
Chr11	499070416	499070562	147	0.974846	0.873743	0.101104	105.918	CG	TG11g01361	intron	SET domain-containing protein
Chr11	499071188	499072211	1024	0.0158785	0.159213	-0.143334	-2296.22	CHH	TG11g01361	intron	SET domain-containing protein
Chr11	499074241	499074790	550	0.019265	0.113397	-0.0941323	-931.308	CHH	TG11g01361	intron	SET domain-containing protein
Chr11	499075841	499076384	544	0.00896065	0.17574	-0.166779	-1045.11	CHH	TG11g01361	intron	SET domain-containing protein
Chr11	499076868	499077383	516	0.0174305	0.145265	-0.127835	-834.456	CHH	TG11g01361	intron	SET domain-containing protein
Chr11	499077938	499078825	888	0.0278022	0.176959	-0.149157	-1878.57	CHH	TG11g01361	intron	SET domain-containing protein
Chr11	499082257	499083596	1340	0.0163584	0.128773	-0.112414	-2677.44	CHH	TG11g01361	intron	SET domain-containing protein
Chr11	499084617	499085448	832	0.0329489	0.187508	-0.154559	-1989.97	CHH	TG11g01361	intron	SET domain-containing protein
Chr11	499112431	499112878	448	0.121282	0.625172	-0.50389	-189.621	CHG	TG11g01361	intron	SET domain-containing protein
Chr11	503137320	503137417	98	0.858785	0.988051	-0.129266	-64.8027	CG	TG11g01369	intron	UPF0481 plant-like protein
Chr11	506438005	506438465	461	0.0171436	0.114713	-0.0975696	-950.417	CHH	TG11g01394	intron	Unknown protein
Chr11	506529757	506530872	1116	0.00906748	0.128608	-0.11954	-2266.26	CHH	TG11g01395	intron	RNase H type-1 domain-containing protein
Chr11	506541896	506542904	1009	0.0145995	0.173075	-0.158475	-1968.31	CHH	TG11g01395	intron	RNase H type-1 domain-containing protein
Chr11	506556350	506556989	640	0.032051	0.132749	-0.100698	-1099.31	CHH	TG11g01395	intron	RNase H type-1 domain-containing protein
Chr11	507691866	507692206	341	0.176394	0.732291	-0.555897	-141.937	CHG	TG11g01400	intron	mediator of RNA polymerase II transcription subunit 16
Chr11	507770904	507771164	261	0.418242	0.11287	0.305372	152.648	CHG	TG11g01400	intron	mediator of RNA polymerase II transcription subunit 16
Chr11	507776134	507776530	397	0.804125	0.200982	0.603144	217.871	CHG	TG11g01400	intron	mediator of RNA polymerase II transcription subunit 16
Chr11	507857599	507858039	441	0.168619	0.817397	-0.648779	-135.092	CHG	TG11g01401	intron	mediator of RNA polymerase II transcription subunit 16
Chr11	507936767	507937726	960	0.129324	0.726914	-0.59759	-283.264	CHG	TG11g01401	intron	mediator of RNA polymerase II transcription subunit 16
Chr11	507939130	507939184	55	0.920398	0.987818	-0.0674202	-66.3425	CG	TG11g01401	intron	mediator of RNA polymerase II transcription subunit 16
Chr11	511490324	511490605	282	0.0766949	0.673204	-0.596509	-144.492	CHG	TG11g01403	intron	Mitochondrial carrier protein
Chr11	513202827	513203267	441	0.0289048	0.144129	-0.115224	-871.354	CHH	TG11g01409	intron	trafficking protein particle complex subunit 13
Chr11	513709264	513709786	523	0.321198	0.87882	-0.557622	-290.088	CHG	TG11g01410	intron	nuclear pore complex protein NUP88
Chr11	514440063	514440462	400	0.118492	0.667068	-0.548575	-287.859	CHG	TG11g01413	intron	Metallophos domain-containing protein
Chr11	515169273	515169607	335	0.214551	0.674191	-0.45964	-167.379	CHG	TG11g01416	intron	Dead-box atp-dependent rna helicase
Chr11	515170122	515170719	598	0.115275	0.697624	-0.582349	-425.826	CHG	TG11g01416	intron	Dead-box atp-dependent rna helicase
Chr11	515175164	515175373	210	0.14421	0.644912	-0.500702	-116.128	CHG	TG11g01416	intron	Dead-box atp-dependent rna helicase
Chr11	515693073	515693675	603	0.0225567	0.133728	-0.111171	-1230.31	CHH	TG11g01418	intron	Gamma-tubulin complex component
Chr11	515693746	515694439	694	0.015769	0.147002	-0.131233	-1530.86	CHH	TG11g01418	intron	Gamma-tubulin complex component
Chr11	515732842	515733503	662	0.015125	0.104887	-0.0897623	-894.977	CHH	TG11g01418	intron	Gamma-tubulin complex component
Chr11	515738658	515738950	293	0.944765	0.615788	0.328977	650.683	CG	TG11g01418	intron	Gamma-tubulin complex component
Chr11	515738687	515738952	266	0.731937	0.39678	0.335156	163.852	CHG	TG11g01418	intron	Gamma-tubulin complex component
Chr11	524494786	524495119	334	0.0734834	0.407605	-0.334122	-120.811	CHG	TG11g01437	intron	endoplasmic reticulum-Golgi intermediate compartment protein 3-like
Chr11	534709681	534711355	1675	0.0332612	0.154625	-0.121364	-3283.91	CHH	TG11g01452	intron	Protein kinase domain-containing protein
Chr11	548233390	548233522	133	0.808711	0.534104	0.274608	129.865	CHG	TG11g01487	intron	BEACH domain-containing protein
Chr11	548545927	548546025	99	0.858938	0.4892	0.369738	53.2828	CG	TG11g01489	promoter	Glutamate carboxypeptidase 2
Chr11	552592387	552592639	253	0.0822079	0.433618	-0.35141	-138.073	CHG	TG11g01496	intron	Coproporphyrinogen oxidase
Chr11	552624380	552625109	730	0.0460628	0.260184	-0.214121	-1686.38	CHH	TG11g01496	intron	Coproporphyrinogen oxidase
Chr11	552625985	552626062	78	0.894095	0.984087	-0.0899922	-117.891	CG	TG11g01496	intron	Coproporphyrinogen oxidase
Chr11	559561665	559562617	953	0.0163206	0.207523	-0.191202	-1874.8	CHH	TG11g01516	intron	MLO-like protein
Chr11	559563747	559565017	1271	0.0174397	0.143447	-0.126007	-1945.85	CHH	TG11g01516	intron	MLO-like protein
Chr11	559565452	559565989	538	0.0160174	0.164049	-0.148032	-961.703	CHH	TG11g01516	intron	MLO-like protein
Chr11	560246450	560247732	1283	0.0589385	0.450122	-0.391183	-471.62	CHG	TG11g01520	intron	histone deacetylase 15
Chr11	561857064	561857424	361	0.0299528	0.358172	-0.328219	-162.43	CHG	TG11g01522	intron	GOLD domain-containing protein
Chr11	562424196	562424822	627	0.0186133	0.10703	-0.0884165	-945.194	CHH	TG11g01523	intron	Ubiquitin thioesterase OTU1
Chr11	562442957	562443573	617	0.00832827	0.0811951	-0.0728668	-993.785	CHH	TG11g01523	intron	Ubiquitin thioesterase OTU1
Chr11	565214917	565215638	722	0.0171209	0.108295	-0.091174	-1204.15	CHH	TG11g01528	intron	Homeobox domain-containing protein
Chr11	565956289	565956997	709	0.0175569	0.163246	-0.145689	-1815.04	CHH	TG11g01532	intron	Asparagine synthetase domain-containing protein
Chr11	565978073	565978190	118	0.970099	0.871168	0.0989301	59.1215	CG	TG11g01532	intron	Asparagine synthetase domain-containing protein
Chr11	567066236	567066422	187	0.309428	0.586352	-0.276924	-73.517	CG	TG11g01537	intron	Pseudouridine-5'-phosphate glycosidase
Chr11	567066236	567066422	187	0.309428	0.586352	-0.276924	-73.517	CG	TG11g01537	exon	Pseudouridine-5'-phosphate glycosidase
Chr11	567174526	567175171	646	0.0193353	0.110387	-0.0910513	-1140.8	CHH	TG11g01538	intron	Pseudouridine-5'-phosphate glycosidase
Chr11	577439306	577440177	872	0.142469	0.723688	-0.581219	-521.496	CHG	TG11g01566	intron	ATP-dependent Clp protease proteolytic subunit
Chr11	577440826	577442086	1261	0.142722	0.708356	-0.565635	-401.102	CHG	TG11g01566	intron	ATP-dependent Clp protease proteolytic subunit
Chr11	577442146	577443313	1168	0.150238	0.703657	-0.553419	-492.01	CHG	TG11g01566	intron	ATP-dependent Clp protease proteolytic subunit
Chr11	577509298	577509845	548	0.143953	0.813375	-0.669422	-456.595	CHG	TG11g01567	intron	ATP-dependent Clp protease proteolytic subunit
Chr11	578665370	578666301	932	0.0742243	0.258244	-0.18402	-1624.19	CHH	TG11g01571	intron	(wild Malaysian banana) hypothetical protein
Chr11	583362095	583362736	642	0.0077144	0.116819	-0.109104	-1314.75	CHH	TG11g01579	intron	General transcription factor 3C polypeptide 2
Chr11	583424870	583425057	188	0.13869	0.48124	-0.34255	-113.43	CHG	TG11g01579	intron	General transcription factor 3C polypeptide 2
Chr11	583446239	583446813	575	0.0122889	0.0820446	-0.0697558	-965.854	CHH	TG11g01579	intron	General transcription factor 3C polypeptide 2
Chr11	583447220	583447653	434	0.00734474	0.120126	-0.112781	-875.068	CHH	TG11g01579	intron	General transcription factor 3C polypeptide 2
Chr11	588005939	588006399	461	0.0100532	0.0873004	-0.0772472	-919.743	CHH	TG11g01585	intron	Chromosome transmission fidelity protein 18
Chr11	588008514	588008979	466	0.00754078	0.0733431	-0.0658023	-832.414	CHH	TG11g01585	intron	Chromosome transmission fidelity protein 18
Chr11	588009531	588010004	474	0.00493232	0.0832119	-0.0782795	-874.66	CHH	TG11g01585	intron	Chromosome transmission fidelity protein 18
Chr11	589112728	589113154	427	0.0245191	0.137475	-0.112956	-1005.75	CHH	TG11g01590	intron	26S proteasome regulatory subunit 7
Chr11	589113998	589114389	392	0.462255	0.836903	-0.374648	-168.828	CHG	TG11g01590	intron	26S proteasome regulatory subunit 7
Chr11	590961853	590962381	529	0.00779222	0.10007	-0.0922773	-955.743	CHH	TG11g01598	intron	trafficking protein particle complex subunit 6b-like
Chr11	591404533	591404649	117	0.98162	0.818954	0.162666	61.756	CG	TG11g01599	intron	Protein kinase domain-containing protein
Chr11	592296010	592296085	76	0.661478	0.920288	-0.25881	-61.907	CG	TG11g01602	intron	xanthine dehydrogenase/oxidase-like
Chr11	592364527	592364609	83	0.737813	0.943167	-0.205354	-54.87	CG	TG11g01603	intron	Xanthine dehydrogenase/oxidase
Chr11	592498023	592498742	720	0.023193	0.140696	-0.117503	-1191.9	CHH	TG11g01604	intron	Xanthine dehydrogenase/oxidase
Chr11	593576768	593577143	376	0.154199	0.620331	-0.466133	-152.934	CHG	TG11g01608	intron	SET domain-containing protein
Chr11	593668253	593668840	588	0.0187137	0.097518	-0.0788042	-1065.29	CHH	TG11g01608	intron	SET domain-containing protein
Chr11	593670196	593670803	608	0.00976557	0.13107	-0.121305	-1165.57	CHH	TG11g01608	intron	SET domain-containing protein
Chr11	593685639	593686129	491	0.0100227	0.111058	-0.101035	-1031.9	CHH	TG11g01608	intron	SET domain-containing protein
Chr11	593686723	593687404	682	0.0395679	0.152425	-0.112857	-984.688	CHH	TG11g01608	intron	SET domain-containing protein
Chr11	593688428	593689177	750	0.0249367	0.204288	-0.179351	-1324.92	CHH	TG11g01608	intron	SET domain-containing protein
Chr11	593690270	593691114	845	0.0248861	0.159659	-0.134773	-1236.19	CHH	TG11g01608	intron	SET domain-containing protein
Chr11	593691839	593692335	497	0.0405143	0.209533	-0.169019	-1237.56	CHH	TG11g01608	intron	SET domain-containing protein
Chr11	593738794	593738891	98	0.76769	0.940744	-0.173054	-69.0976	CG	TG11g01608	intron	SET domain-containing protein
Chr11	593829188	593829703	516	0.00741023	0.132012	-0.124602	-1164.35	CHH	TG11g01609	intron	SET domain
Chr11	593830791	593831532	742	0.014247	0.0969814	-0.0827345	-1344.19	CHH	TG11g01609	intron	SET domain
Chr11	593831904	593832425	522	0.0120049	0.111571	-0.0995663	-892.736	CHH	TG11g01609	intron	SET domain
Chr11	593832716	593833221	506	0.0303169	0.188904	-0.158587	-866.355	CHH	TG11g01609	intron	SET domain
Chr11	593834260	593834797	538	0.00745938	0.10107	-0.093611	-832.514	CHH	TG11g01609	intron	SET domain
Chr11	593893793	593894343	551	0.009842	0.0931654	-0.0833234	-972.954	CHH	TG11g01609	intron	SET domain
Chr11	594262361	594263127	767	0.0241637	0.151107	-0.126943	-1279.76	CHH	TG11g01610	intron	Sister chromatid cohesion protein PDS5
Chr11	594262361	594263127	767	0.0241637	0.151107	-0.126943	-1279.76	CHH	TG11g01610	exon	Sister chromatid cohesion protein PDS5
Chr11	597881915	597881976	62	0.81104	0.981008	-0.169967	-48.0806	CG	TG11g01619	intron	RNA-binding protein 48
Chr11	600012135	600012718	584	0.00824379	0.112595	-0.104352	-1100	CHH	TG11g01626	intron	mitogen-activated protein kinase kinase 3
Chr11	601637324	601637527	204	0.44289	0.859942	-0.417052	-125.872	CHG	TG11g01630	intron	4Fe-4S ferredoxin
Chr11	602880892	602881476	585	0.75556	0.0716651	0.683895	357.252	CHG	TG11g01633	intron	4Fe-4S ferredoxin
Chr11	604731901	604732658	758	0.0203002	0.129805	-0.109505	-1206.61	CHH	TG11g01640	intron	Unknown protein
Chr11	604732136	604732362	227	0.580529	0.91935	-0.338821	-187.424	CHG	TG11g01640	intron	Unknown protein
Chr11	606013702	606013920	219	0.869234	0.111045	0.758189	105.051	CHG	TG11g01642	intron	Signal recognition particle receptor subunit beta
Chr11	611745688	611746201	514	0.0202961	0.14809	-0.127794	-914.148	CHH	TG11g01646	intron	Glutaredoxin domain-containing protein
Chr11	614263651	614263995	345	0.0794435	0.592182	-0.512738	-201.913	CHG	TG11g01648	intron	maternal effect embryo arrest 18
Chr11	618689605	618689699	95	0.991117	0.792172	0.198945	50.9562	CG	TG11g01651	intron	Protein Iojap, chloroplastic
Chr11	618720467	618720726	260	0.172827	0.50243	-0.329603	-158.747	CHG	TG11g01651	intron	Protein Iojap, chloroplastic
Chr11	623505535	623506050	516	0.179192	0.639855	-0.460663	-224.894	CHG	TG11g01658	intron	protein RST1
Chr11	625063075	625063353	279	0.572043	0.895368	-0.323325	-124.151	CHG	TG11g01659	intron	30S ribosomal protein S15, chloroplastic
Chr11	625063763	625064145	383	0.345078	0.666355	-0.321277	-171.738	CHG	TG11g01659	intron	30S ribosomal protein S15, chloroplastic
Chr11	625064460	625064777	318	0.058179	0.473536	-0.415357	-196.935	CHG	TG11g01659	intron	30S ribosomal protein S15, chloroplastic
Chr11	630437811	630438568	758	0.308116	0.808192	-0.500075	-285.863	CHG	TG11g01662	intron	anthranilate phosphoribosyltransferase, putative
Chr11	630492236	630492422	187	0.358434	0.750853	-0.392419	-112.258	CHG	TG11g01662	intron	anthranilate phosphoribosyltransferase, putative
Chr11	630556419	630557016	598	0.0394068	0.15955	-0.120143	-1036.1	CHH	TG11g01662	intron	anthranilate phosphoribosyltransferase, putative
Chr11	636557039	636557212	174	0.421261	0.859548	-0.438287	-125.741	CHG	TG11g01669	intron	D27-like_C domain-containing protein
Chr11	638917345	638918083	739	0.166409	0.847832	-0.681423	-328.953	CHG	TG11g01670	intron	Protein Iojap, chloroplastic
Chr11	654790909	654791356	448	0.071054	0.550174	-0.47912	-152.628	CHG	TG11g01678	intron	RWP-RK domain-containing protein
Chr11	661939530	661939803	274	0.26696	0.790171	-0.523211	-217.81	CHG	TG11g01682	intron	Diadenosine tetraphosphate synthetase
Chr11	666186255	666186555	301	0.264299	0.808969	-0.544669	-118.987	CHG	TG11g01684	intron	CDP-diacylglycerol--inositol 3-phosphatidyltransferase
Chr11	675502997	675503325	329	0.256834	0.890293	-0.633459	-109.232	CHG	TG11g01688	intron	C3H1-type domain-containing protein
Chr11	685088235	685088403	169	0.387088	0.942706	-0.555618	-129.589	CHG	TG11g01690	intron	AT-hook motif nuclear-localized protein
Chr11	685124449	685124967	519	0.0149587	0.113417	-0.0984585	-963.719	CHH	TG11g01690	intron	AT-hook motif nuclear-localized protein
Chr11	709967713	709968071	359	0.0939398	0.653384	-0.559444	-160.892	CHG	TG11g01697	intron	BUD13 homolog
Chr11	726053867	726054535	669	0.0269533	0.131509	-0.104556	-1056.17	CHH	TG11g01705	intron	Usp domain-containing protein
Chr11	726055796	726057445	1650	0.031939	0.180738	-0.148799	-2894.43	CHH	TG11g01705	intron	Usp domain-containing protein
Chr11	730850250	730850403	154	0.723934	0.951093	-0.227159	-125.608	CHG	TG11g01706	intron	senescence-associated family protein
Chr11	740880925	740881531	607	0.00974459	0.0912217	-0.0814771	-1210.34	CHH	TG11g01712	intron	J domain-containing protein
Chr11	749388845	749391042	2198	0.101324	0.847919	-0.746595	-1965.66	CHG	TG11g01715	intron	t-SNARE coiled-coil homology domain-containing protein
Chr11	749438935	749439390	456	0.384585	0.871802	-0.487217	-190.343	CHG	TG11g01715	intron	t-SNARE coiled-coil homology domain-containing protein
Chr11	753580022	753580385	364	0.13691	0.633114	-0.496204	-197.048	CHG	TG11g01716	intron	Nup54 domain-containing protein
Chr11	773771838	773771889	52	0.708499	0.915275	-0.206777	-54.3704	CG	TG11g01733	exon	Protein TIC 214
Chr11	773846912	773847077	166	0.342178	0.901251	-0.559073	-141.991	CHG	TG11g01741	exon	Photosystem I P700 chlorophyll a apoprotein A1
Chr11	773847055	773847136	82	0.445208	0.959212	-0.514004	-69.0493	CG	TG11g01741	exon	Photosystem I P700 chlorophyll a apoprotein A1
Chr11	773956336	773956461	126	0.620928	0.951495	-0.330566	-66.4346	CG	TG11g01753	promoter	50S ribosomal protein L14, chloroplastic
Chr11	773956336	773956461	126	0.620928	0.951495	-0.330566	-66.4346	CG	TG11g01754	exon	30S ribosomal protein S3, chloroplastic
Chr11	773959058	773959180	123	0.27105	0.610894	-0.339843	-95.6857	CG	TG11g01754	promoter	30S ribosomal protein S3, chloroplastic
Chr11	773971626	773971704	79	0.634367	0.982505	-0.348138	-88.3562	CG	TG11g01756	exon	ATP synthase subunit beta
Chr11	782806608	782807121	514	0.0116362	0.0866383	-0.0750021	-1176.48	CHH	TG11g01772	intron	AP-1 complex subunit mu-1
Chr11	785979326	785979602	277	0.30294	0.0279455	0.274995	107.663	CHG	TG11g01774	intron	MFS domain-containing protein
Chr11	786626176	786626880	705	0.0403305	0.166237	-0.125906	-1287.13	CHH	TG11g01775	intron	Unknown protein
Chr11	786627048	786627540	493	0.0465626	0.23348	-0.186918	-970.04	CHH	TG11g01775	intron	Unknown protein
Chr11	797542231	797542327	97	0.986843	0.735322	0.251521	66.8993	CG	TG11g01781	intron	Conserved oligomeric Golgi complex subunit 1
Chr11	809579377	809580615	1239	0.0153341	0.118127	-0.102792	-2422.08	CHH	TG11g01784	intron	Protein DETOXIFICATION
Chr11	809583479	809584162	684	0.0123812	0.104239	-0.0918583	-1521.71	CHH	TG11g01784	intron	Protein DETOXIFICATION
Chr11	812103305	812103396	92	0.458538	0.972891	-0.514354	-53.7337	CG	TG11g01786	exon	DNA-directed RNA polymerase subunit alpha
Chr11	837097750	837098045	296	0.801718	0.373768	0.427951	297.247	CHG	TG11g01792	intron	GLTP domain-containing protein
Chr11	840439975	840440188	214	0.117179	0.681418	-0.564239	-113.995	CHG	TG11g01797	intron	MFS domain-containing protein
Chr11	840572377	840572753	377	0.13908	0.775402	-0.636323	-480.614	CHG	TG11g01797	intron	MFS domain-containing protein
Chr11	840573003	840573162	160	0.260299	0.885883	-0.625583	-130.939	CHG	TG11g01797	intron	MFS domain-containing protein
Chr11	840573379	840573665	287	0.355262	0.870613	-0.515351	-273.338	CHG	TG11g01797	intron	MFS domain-containing protein
Chr11	844116880	844117330	451	0.0225417	0.165381	-0.142839	-998.781	CHH	TG11g01798	intron	Phospholipid-transporting ATPase
Chr11	844118161	844118937	777	0.0255708	0.185596	-0.160026	-1274.95	CHH	TG11g01798	intron	Phospholipid-transporting ATPase
Chr11	844121917	844122514	598	0.0128301	0.106966	-0.0941361	-840.924	CHH	TG11g01798	intron	Phospholipid-transporting ATPase
Chr11	844137076	844137558	483	0.0177372	0.0930017	-0.0752645	-973.54	CHH	TG11g01798	intron	Phospholipid-transporting ATPase
Chr11	851897865	851899016	1152	0.0218295	0.149876	-0.128046	-2469.12	CHH	TG11g01804	intron	HYPK_UBA domain-containing protein
Chr11	851899111	851899782	672	0.0140616	0.128343	-0.114282	-865.36	CHH	TG11g01804	intron	HYPK_UBA domain-containing protein
Chr11	851918103	851918378	276	0.360689	0.798225	-0.437537	-156.811	CHG	TG11g01804	intron	HYPK_UBA domain-containing protein
Chr11	863166419	863166756	338	0.0709757	0.45931	-0.388334	-188.046	CHG	TG11g01810	intron	Origin recognition complex subunit 3
Chr11	871356859	871357249	391	0.0155122	0.113959	-0.098447	-980.706	CHH	TG11g01817	intron	CYTH domain-containing protein
Chr11	871450821	871451147	327	0.248669	0.820222	-0.571552	-198.548	CHG	TG11g01817	intron	CYTH domain-containing protein
Chr11	880688388	880688455	68	0.797416	0.983469	-0.186053	-52.9792	CG	TG11g01824	intron	DUF2428 domain-containing protein
Chr11	890515650	890516082	433	0.0116852	0.103962	-0.0922767	-902.372	CHH	TG11g01828	intron	Prefoldin subunit 3
Chr11	905087555	905087686	132	0.981971	0.815065	0.166905	63.0857	CG	TG11g01838	intron	AMP-binding domain-containing protein
Chr11	905196000	905196108	109	0.670439	0.0961188	0.57432	114.287	CHG	TG11g01838	intron	AMP-binding domain-containing protein
Chr11	925455108	925455196	89	0.760783	0.957767	-0.196984	-64.8979	CG	TG11g01845	intron	PCI domain-containing protein
Chr11	925472467	925473224	758	0.0308177	0.144917	-0.114099	-1691.3	CHH	TG11g01845	intron	PCI domain-containing protein
Chr11	925473452	925473922	471	0.0257933	0.144529	-0.118736	-1009.78	CHH	TG11g01845	intron	PCI domain-containing protein
Chr11	927288768	927289212	445	0.0251206	0.144986	-0.119865	-867.999	CHH	TG11g01846	intron	PCI domain-containing protein
Chr11	960923474	960923566	93	0.783482	0.972214	-0.188732	-52.8447	CG	TG11g01862	intron	Phytochrome
Chr11	961291349	961291777	429	0.00952198	0.0865848	-0.0770628	-883.888	CHH	TG11g01864	intron	VPS35 endosomal protein sorting factor-like isoform X1
Chr11	961379694	961380286	593	0.0296777	0.207527	-0.177849	-1111.31	CHH	TG11g01865	intron	VPS35 endosomal protein-sorting factor-like isoform X1
Chr11	961380696	961381862	1167	0.0224265	0.178828	-0.156401	-2013.37	CHH	TG11g01865	intron	VPS35 endosomal protein-sorting factor-like isoform X1
Chr11	961382148	961382901	754	0.0136765	0.136479	-0.122803	-1079.19	CHH	TG11g01865	intron	VPS35 endosomal protein-sorting factor-like isoform X1
Chr11	961383848	961384684	837	0.0417862	0.227729	-0.185943	-1436.01	CHH	TG11g01865	intron	VPS35 endosomal protein-sorting factor-like isoform X1
Chr11	961385933	961386440	508	0.0192524	0.141775	-0.122522	-975.272	CHH	TG11g01865	intron	VPS35 endosomal protein-sorting factor-like isoform X1
Chr11	961453043	961453351	309	0.110949	0.551719	-0.440769	-139.52	CHG	TG11g01865	intron	VPS35 endosomal protein-sorting factor-like isoform X1
Chr11	991255802	991256403	602	0.459577	0.879531	-0.419954	-401.573	CHG	TG11g01879	promoter	V-type proton ATPase subunit a
Chr11	1003478022	1003478117	96	0.416201	0.942641	-0.52644	-66.2305	CG	TG11g01887	exon	START domain-containing protein
Chr11	1014356687	1014356847	161	0.804669	0.978657	-0.173988	-199.884	CG	TG11g01894	intron	Lysine-specific demethylase JMJ25
Chr11	1014380184	1014380360	177	0.116451	0.811515	-0.695064	-176.213	CHG	TG11g01894	intron	Lysine-specific demethylase JMJ25
Chr11	1023631634	1023631753	120	0.412711	0.796576	-0.383865	-128.234	CHG	TG11g01899	intron	WRC domain-containing protein
Chr11	1035840576	1035840745	170	0.662482	0.964439	-0.301956	-215.368	CG	TG11g01906	intron	Transport protein sec24-like
Chr11	1035840605	1035840795	191	0.337691	0.817827	-0.480136	-219.918	CHG	TG11g01906	intron	Transport protein sec24-like
Chr11	1035848086	1035848589	504	0.0115674	0.1139	-0.102332	-1075.06	CHH	TG11g01906	intron	Transport protein sec24-like
Chr11	1035848894	1035849734	841	0.0198606	0.115499	-0.0956383	-1342.87	CHH	TG11g01906	intron	Transport protein sec24-like
Chr11	1035853831	1035854750	920	0.0141823	0.131911	-0.117728	-1876.68	CHH	TG11g01906	intron	Transport protein sec24-like
Chr11	1035903861	1035904031	171	0.0936774	0.415932	-0.322255	-116.632	CHG	TG11g01907	intron	Transport protein SEC24
Chr11	1073459553	1073459983	431	0.134305	0.477433	-0.343128	-155.424	CHG	TG11g01931	intron	DUF155 domain-containing protein
Chr11	1081631622	1081632233	612	0.0219284	0.109463	-0.0875342	-918.093	CHH	TG11g01936	intron	tRNA pseudouridine(55) synthase
Chr11	1081690810	1081690928	119	0.366388	0.783542	-0.417154	-108.096	CHG	TG11g01936	intron	tRNA pseudouridine(55) synthase
Chr11	1088528284	1088529090	807	0.0216204	0.134301	-0.11268	-1717.2	CHH	TG11g01940	intron	SAC domain-containing protein
Chr11	1090621283	1090621489	207	0.182343	0.554664	-0.372321	-151.34	CHG	TG11g01942	intron	Alpha-(1,6)-fucosyltransferase
Chr11	1090739230	1090739525	296	0.214732	0.662793	-0.448062	-146.536	CHG	TG11g01942	intron	Alpha-(1,6)-fucosyltransferase
Chr11	1093512544	1093513271	728	0.0196807	0.161671	-0.14199	-1515.52	CHH	TG11g01944	intron	SAC domain-containing protein
Chr11	1093527808	1093528391	584	0.0197274	0.119499	-0.099772	-945.943	CHH	TG11g01944	intron	SAC domain-containing protein
Chr11	1093530478	1093531056	579	0.0327739	0.204393	-0.171619	-1335.91	CHH	TG11g01944	intron	SAC domain-containing protein
Chr11	1134191215	1134192520	1306	0.148676	0.702032	-0.553356	-502.74	CHG	TG11g01969	intron	t-SNARE coiled-coil homology domain-containing protein
Chr11	1134222073	1134222646	574	0.0355542	0.190622	-0.155068	-1212.03	CHH	TG11g01969	intron	t-SNARE coiled-coil homology domain-containing protein
Chr11	1134222932	1134224362	1431	0.0307183	0.242299	-0.211581	-3734.22	CHH	TG11g01969	intron	t-SNARE coiled-coil homology domain-containing protein
Chr11	1137094610	1137095043	434	0.0126854	0.0867558	-0.0740704	-869.877	CHH	TG11g01973	intron	Unknown protein
Chr11	1137104811	1137105241	431	0.0588746	0.305211	-0.246336	-141.316	CHG	TG11g01973	intron	Unknown protein
Chr11	1157219905	1157220009	105	0.76657	0.424581	0.341989	118.29	CHG	TG11g01983	promoter	Proliferating cell nuclear antigen
Chr11	1208745612	1208746118	507	0.0110679	0.104234	-0.0931656	-967.378	CHH	TG11g02015	intron	Rho GTPase-activating protein
Chr11	1228247332	1228247851	520	0.0740944	0.506135	-0.432041	-376.715	CHG	TG11g02031	intron	Transducin/WD40 repeat-like superfamily protein
Chr11	1228295837	1228296190	354	0.0185227	0.163415	-0.144892	-858.088	CHH	TG11g02031	intron	Transducin/WD40 repeat-like superfamily protein
Chr11	1228297581	1228298201	621	0.0310405	0.173743	-0.142703	-997.638	CHH	TG11g02031	intron	Transducin/WD40 repeat-like superfamily protein
Chr11	1228299237	1228299933	697	0.0169994	0.161095	-0.144096	-1230	CHH	TG11g02031	intron	Transducin/WD40 repeat-like superfamily protein
Chr11	1228301719	1228302466	748	0.0513457	0.19139	-0.140045	-1329.5	CHH	TG11g02031	intron	Transducin/WD40 repeat-like superfamily protein
Chr11	1257856863	1257857275	413	0.00540723	0.131811	-0.126404	-944.605	CHH	TG11g02061	intron	DUF2062 domain-containing protein
Chr11	1258299431	1258300467	1037	0.00456905	0.108582	-0.104013	-1877.13	CHH	TG11g02062	intron	Non-specific serine/threonine protein kinase
Chr11	1258317641	1258318154	514	0.0115199	0.0969821	-0.0854622	-885.957	CHH	TG11g02062	intron	Non-specific serine/threonine protein kinase
Chr11	1258373544	1258373980	437	0.0543394	0.581257	-0.526918	-160.386	CHG	TG11g02062	intron	Non-specific serine/threonine protein kinase
Chr11	1258482637	1258482915	279	0.644441	0.231954	0.412487	167.59	CHG	TG11g02063	intron	Non-specific serine/threonine protein kinase
Chr11	1258495557	1258495887	331	0.141676	0.771606	-0.62993	-365.542	CHG	TG11g02063	intron	Non-specific serine/threonine protein kinase
Chr11	1259714041	1259714842	802	0.10034	0.917202	-0.816862	-597.668	CHG	TG11g02067	promoter	Non-specific serine/threonine protein kinase
Chr11	1259714937	1259715297	361	0.222614	0.782112	-0.559497	-174.029	CHG	TG11g02067	promoter	Non-specific serine/threonine protein kinase
Chr11	1259737451	1259737594	144	0.550377	0.86139	-0.311013	-157.06	CHG	TG11g02067	intron	Non-specific serine/threonine protein kinase
Chr11	1259737493	1259737613	121	0.744096	0.975495	-0.231399	-174.843	CG	TG11g02067	intron	Non-specific serine/threonine protein kinase
Chr11	1259742141	1259742686	546	0.00677918	0.0723167	-0.0655375	-852.513	CHH	TG11g02067	intron	Non-specific serine/threonine protein kinase
Chr11	1265523635	1265523833	199	0.653819	0.891007	-0.237188	-254.072	CHG	TG11g02071	intron	DNA-directed RNA polymerase II subunit RPB7
Chr11	1266345480	1266345576	97	0.633816	0.93449	-0.300674	-73.5153	CG	TG11g02074	intron	Hydrolase
Chr11	1266419547	1266419781	235	0.564742	0.886816	-0.322074	-211.98	CHG	TG11g02074	intron	Hydrolase
Chr11	1269461265	1269461383	119	0.135117	0.80258	-0.667464	-114.808	CHG	TG11g02077	intron	G_PROTEIN_RECEP_F3_4 domain-containing protein
Chr11	1277496563	1277497065	503	0.00766064	0.101366	-0.0937057	-879.284	CHH	TG11g02084	intron	Mitochondrial fission 1 protein
Chr11	1283258797	1283258939	143	0.446249	0.836615	-0.390366	-105.349	CHG	TG11g02088	intron	ARID domain-containing protein
Chr11	1300230453	1300230668	216	0.612223	0.907814	-0.295591	-176.479	CHG	TG11g02100	intron	peptidyl-tRNA hydrolase ICT1, mitochondrial
Chr11	1342129370	1342129766	397	0.62121	0.0738766	0.547334	141.554	CHG	TG11g02142	promoter	Cytochrome P450
Chr11	1347982979	1347983071	93	0.950229	0.770553	0.179676	75.85	CG	TG11g02152	intron	Wd repeat-containing protein
Chr11	1347994222	1347994765	544	0.0214817	0.142891	-0.121409	-1136.4	CHH	TG11g02152	intron	Wd repeat-containing protein
Chr11	1348000206	1348000512	307	0.388731	0.794666	-0.405935	-183.33	CHG	TG11g02152	intron	Wd repeat-containing protein
Chr11	1348218563	1348218900	338	0.237266	0.684523	-0.447256	-189.937	CHG	TG11g02154	intron	DIS3-like exonuclease 1
Chr11	1348528225	1348528497	273	0.202173	0.621422	-0.419249	-172.048	CHG	TG11g02155	intron	DIS3-like exonuclease 1
Chr11	1348547612	1348548179	568	0.0152329	0.124313	-0.10908	-1093.68	CHH	TG11g02155	intron	DIS3-like exonuclease 1
Chr11	1348568739	1348569175	437	0.0116306	0.113409	-0.101778	-880.396	CHH	TG11g02155	intron	DIS3-like exonuclease 1
Chr11	1350843972	1350844198	227	0.770734	0.448521	0.322213	328.906	CG	TG11g02163	intron	Unknown protein
Chr11	1350844258	1350844361	104	0.646836	0.48355	0.163286	87.4387	CG	TG11g02163	intron	Unknown protein
Chr11	1350844707	1350844798	92	0.703341	0.532721	0.17062	82.996	CG	TG11g02163	intron	Unknown protein
Chr11	1350860715	1350861205	491	0.00798601	0.0779052	-0.0699192	-855.706	CHH	TG11g02163	intron	Unknown protein
Chr11	1352302280	1352302379	100	0.847832	0.969957	-0.122125	-106.681	CG	TG11g02166	promoter	organic cation/carnitine transporter 4
Chr11	1363238752	1363239630	879	0.0129953	0.113449	-0.100454	-1706.24	CHH	TG11g02179	intron	GMC_OxRdtase_N domain-containing protein
Chr11	1364370728	1364371022	295	0.131028	0.524854	-0.393826	-230.821	CHG	TG11g02183	intron	Lipid IV(A) 3-deoxy-D-manno-octulosonic acid transferase
Chr11	1364371079	1364371358	280	0.291786	0.705995	-0.414208	-249.331	CHG	TG11g02183	intron	Lipid IV(A) 3-deoxy-D-manno-octulosonic acid transferase
Chr11	1364489138	1364490090	953	0.396462	0.0421655	0.354297	434.79	CHG	TG11g02183	intron	Lipid IV(A) 3-deoxy-D-manno-octulosonic acid transferase
Chr11	1365822283	1365822780	498	0.00728264	0.146067	-0.138784	-1108.42	CHH	TG11g02185	intron	Protein kinase domain-containing protein
Chr11	1370168494	1370169457	964	0.0295447	0.161678	-0.132134	-2057.64	CHH	TG11g02194	intron	Kinesin-like protein
Chr11	1370204976	1370205220	245	0.121677	0.492341	-0.370664	-132.906	CHG	TG11g02194	intron	Kinesin-like protein
Chr11	1373906152	1373906509	358	0.161014	0.600619	-0.439605	-179.091	CHG	TG11g02197	intron	Phosphatidylinositol-3,5-bisphosphate 3-phosphatase
Chr11	1374059112	1374059179	68	0.985116	0.915343	0.0697731	85.0281	CG	TG11g02198	intron	Phosphatidylinositol-3-phosphatase myotubularin
Chr11	1374085738	1374087583	1846	0.222812	0.810926	-0.588114	-856.805	CHG	TG11g02198	intron	Phosphatidylinositol-3-phosphatase myotubularin
Chr11	1376903193	1376903487	295	0.291551	0.858326	-0.566775	-419.952	CHG	TG11g02208	intron	J domain-containing protein
Chr11	1384532226	1384532522	297	0.219171	0.79832	-0.579149	-204.179	CHG	TG11g02226	intron	Kinetochore protein SPC25
Chr11	1387072858	1387072975	118	0.691699	0.901289	-0.20959	-124.75	CHG	TG11g02233	intron	Unknown protein
Chr11	1388740986	1388741506	521	0.028927	0.140888	-0.111961	-988.819	CHH	TG11g02237	intron	Deubiquitinating enzyme MINDY-3
Chr11	1388787828	1388788154	327	0.291039	0.757062	-0.466024	-166.953	CHG	TG11g02237	intron	Deubiquitinating enzyme MINDY-3
Chr11	1389450846	1389451314	469	0.329787	0.893949	-0.564162	-246.321	CHG	TG11g02238	intron	O-methyltransferase
Chr11	1389470007	1389470446	440	0.0876122	0.757769	-0.670157	-320.043	CHG	TG11g02238	intron	O-methyltransferase
Chr11	1391160095	1391160145	51	0.0872942	0.0259545	0.0613398	62.1686	CG	TG11g02246	exon	L-lactate dehydrogenase
Chr11	1394656982	1394657165	184	0.53059	0.813233	-0.282643	-152.613	CHG	TG11g02254	intron	DUF3754 domain-containing protein
Chr11	1394663134	1394663993	860	0.013168	0.103055	-0.0898875	-1570.13	CHH	TG11g02254	intron	DUF3754 domain-containing protein
Chr11	1396183812	1396183960	149	0.42032	0.0781874	0.342133	85.7506	CG	TG11g02261	promoter	Receptor-like serine/threonine-protein kinase
Chr11	1396609865	1396610120	256	0.917412	0.538862	0.378551	81.0572	CG	TG11g02264	intron	Serine/arginine rich splicing factor, putative
Chr11	1396613077	1396613221	145	0.770061	0.982945	-0.212883	-211.265	CG	TG11g02264	intron	Serine/arginine rich splicing factor, putative
Chr11	1396620570	1396621360	791	0.0515156	0.20309	-0.151574	-1237.89	CHH	TG11g02264	intron	Serine/arginine rich splicing factor, putative
Chr11	1396621562	1396622314	753	0.0203426	0.179739	-0.159396	-1768.99	CHH	TG11g02264	intron	Serine/arginine rich splicing factor, putative
Chr11	1396629655	1396630795	1141	0.025929	0.23669	-0.210761	-2629.14	CHH	TG11g02264	intron	Serine/arginine rich splicing factor, putative
Chr11	1396631525	1396632245	721	0.0198497	0.137537	-0.117687	-1131.5	CHH	TG11g02264	intron	Serine/arginine rich splicing factor, putative
Chr11	1399690553	1399691043	491	0.0125055	0.129133	-0.116627	-1017.89	CHH	TG11g02275	promoter	Unknown protein
Chr11	1401052773	1401052987	215	0.668618	0.902136	-0.233519	-270.057	CHG	TG11g02280	intron	STI1 domain-containing protein
Chr11	1401077775	1401077854	80	0.977769	0.808711	0.169058	55.8497	CG	TG11g02280	intron	STI1 domain-containing protein
Chr11	1403409391	1403409611	221	0.093125	0.536982	-0.443857	-137.125	CHG	TG11g02290	intron	2-alkenal reductase (NADP(+)-dependent)
Chr11	1403409781	1403410174	394	0.0604978	0.603681	-0.543183	-152.241	CHG	TG11g02290	intron	2-alkenal reductase (NADP(+)-dependent)
Chr11	1406009178	1406009324	147	0.835157	0.476561	0.358596	140.429	CHG	TG11g02296	intron	Hydroxyproline-rich glycoprotein family protein
Chr11	1406321805	1406323028	1224	0.0261749	0.182016	-0.155841	-2668.24	CHH	TG11g02298	intron	synaptotagmin-4
Chr11	1406323659	1406324291	633	0.00920475	0.163296	-0.154092	-1714.02	CHH	TG11g02298	intron	synaptotagmin-4
Chr11	1406325690	1406326302	613	0.0136717	0.0954782	-0.0818065	-970.293	CHH	TG11g02298	intron	synaptotagmin-4
Chr11	1406327179	1406328059	881	0.0186723	0.128215	-0.109543	-1432.42	CHH	TG11g02298	intron	synaptotagmin-4
Chr11	1409793047	1409793937	891	0.0488467	0.209473	-0.160626	-2085.59	CHH	TG11g02310	intron	DNA-directed RNA polymerase
Chr11	1409794426	1409795571	1146	0.0225268	0.14868	-0.126153	-1899.38	CHH	TG11g02310	intron	DNA-directed RNA polymerase
Chr11	1410774152	1410774358	207	0.280182	0.762905	-0.482723	-122.266	CHG	TG11g02314	intron	BZIP domain-containing protein
Chr11	1416172129	1416172248	120	0.536556	0.860316	-0.32376	-115.763	CHG	TG11g02335	intron	DUF231 domain containing protein
Chr11	1416174302	1416174443	142	0.634074	0.867624	-0.23355	-122.99	CHG	TG11g02335	intron	DUF231 domain containing protein
Chr11	1421419722	1421419995	274	0.349149	0.851338	-0.502189	-161.99	CHG	TG11g02349	exon	Peptidase_M28 domain-containing protein
Chr11	1421419722	1421419995	274	0.349149	0.851338	-0.502189	-161.99	CHG	TG11g02349	intron	Peptidase_M28 domain-containing protein
Chr11	1426195894	1426196671	778	0.0164864	0.0955234	-0.0790371	-1207.82	CHH	TG11g02360	intron	protein ANTHESIS POMOTING FACTOR 1
Chr11	1427068232	1427068717	486	0.0120573	0.0867	-0.0746426	-861.787	CHH	TG11g02361	intron	short-chain dehydrogenase TIC 32, chloroplastic-like
Chr11	1427069113	1427069762	650	0.0145441	0.11208	-0.0975362	-930.298	CHH	TG11g02361	intron	short-chain dehydrogenase TIC 32, chloroplastic-like
Chr11	1427073244	1427073943	700	0.00759092	0.147469	-0.139878	-1241.36	CHH	TG11g02361	intron	short-chain dehydrogenase TIC 32, chloroplastic-like
Chr11	1427074424	1427074869	446	0.0123642	0.109704	-0.0973401	-1032.26	CHH	TG11g02361	intron	short-chain dehydrogenase TIC 32, chloroplastic-like
Chr11	1427983087	1427983313	227	0.718415	0.940275	-0.22186	-215.1	CHG	TG11g02365	intron	Short-chain dehydrogenase TIC 32, chloroplastic
Chr11	1428973292	1428974162	871	0.0227031	0.135564	-0.112861	-1568.16	CHH	TG11g02366	intron	O-fucosyltransferase family protein
[truncated: 6,319 more rows]
