# Supplementary material for: The Torreya grandis genome illuminates the origin and evolution of gymnosperm-specific sciadonic acid biosynthesis
Source: Nat Commun. 2023 Mar 10;14:1315. doi: 10.1038/s41467-023-37038-2 (PMC10006428; doi:10.1038/s41467-023-37038-2)
Supplement: Supplementary file 15 — Supplementary Data 12 [file 41467_2023_37038_MOESM15_ESM.xlsx]

## Sheet: Supplementary Data 12
Supplementary Data 12 Differentially methylated regions (DMRs) between stage 1 and stage 3. DMRs were called by DSS R package under P value threshold of 0.05 (two-sided Wald test with Benjamini-Hochberg correction). The parameter areaStat is the sum of the test statistics of all CpG sites within a DMR. Region with a larger absolute areaStat value is more likely to be a DMR.
#Chr	Start	End	Length	Stage3 methylation level	Stage1 methylation level	Difference of methylation level	AreaStat	Context	Overlapping gene	Overlapping region	Gene description
Chr1	4084869	4085732	864	0.0427658	0.318256	-0.275491	-2419.76	CHH	TG1g00009	intron	Transmembrane protein, putative
Chr1	4089553	4090062	510	0.033145	0.184004	-0.150859	-736.33	CHH	TG1g00009	intron	Transmembrane protein, putative
Chr1	4092336	4092935	600	0.0308285	0.212726	-0.181898	-1115.05	CHH	TG1g00009	intron	Transmembrane protein, putative
Chr1	4098248	4098710	463	0.0265377	0.120266	-0.0937285	-756.258	CHH	TG1g00009	intron	Transmembrane protein, putative
Chr1	4148404	4148868	465	0.0329654	0.145631	-0.112666	-889.704	CHH	TG1g00010	promoter	Unknown protein
Chr1	4148404	4148868	465	0.0329654	0.145631	-0.112666	-889.704	CHH	TG1g00009	intron	Transmembrane protein, putative
Chr1	6764418	6765200	783	0.0413766	0.214395	-0.173018	-1438.65	CHH	TG1g00019	intron	(rape) hypothetical protein
Chr1	6767360	6768447	1088	0.0394295	0.199101	-0.159672	-2153.76	CHH	TG1g00019	intron	(rape) hypothetical protein
Chr1	6769455	6769896	442	0.0362148	0.217907	-0.181693	-993.962	CHH	TG1g00019	intron	(rape) hypothetical protein
Chr1	6782926	6783725	800	0.0116538	0.164186	-0.152532	-1869.95	CHH	TG1g00019	intron	(rape) hypothetical protein
Chr1	6785607	6786463	857	0.0116867	0.140069	-0.128382	-1475.05	CHH	TG1g00019	intron	(rape) hypothetical protein
Chr1	6786537	6786897	361	0.0170528	0.191514	-0.174461	-682.809	CHH	TG1g00019	intron	(rape) hypothetical protein
Chr1	8752421	8753060	640	0.762979	0.104874	0.658105	365.044	CHG	TG1g00031	promoter	Cytochrome p450
Chr1	15019362	15019472	111	0.418692	0.0382012	0.380491	60.0169	CG	TG1g00048	exon	Pentatricopeptide repeat
Chr1	19019475	19019878	404	0.0387201	0.156725	-0.118005	-764.792	CHH	TG1g00050	intron	SNF1-related protein kinase regulatory subunit beta
Chr1	60407824	60407955	132	0.864186	0.673923	0.190263	142.378	CHG	TG1g00115	intron	(+)-neomenthol dehydrogenase-like
Chr1	63347373	63348951	1579	0.018168	0.17673	-0.158562	-2563.58	CHH	TG1g00132	intron	endoplasmic reticulum-Golgi intermediate compartment protein 3-like
Chr1	63349254	63350138	885	0.0242228	0.191902	-0.16768	-1333.95	CHH	TG1g00132	intron	endoplasmic reticulum-Golgi intermediate compartment protein 3-like
Chr1	63350355	63351205	851	0.0130165	0.140394	-0.127377	-1189.78	CHH	TG1g00132	intron	endoplasmic reticulum-Golgi intermediate compartment protein 3-like
Chr1	63351360	63351958	599	0.0117818	0.168803	-0.157021	-1016.32	CHH	TG1g00132	intron	endoplasmic reticulum-Golgi intermediate compartment protein 3-like
Chr1	63352376	63352989	614	0.0313425	0.185103	-0.15376	-1295.23	CHH	TG1g00132	intron	endoplasmic reticulum-Golgi intermediate compartment protein 3-like
Chr1	63465705	63466344	640	0.0448193	0.172485	-0.127666	-949.417	CHH	TG1g00133	intron	endoplasmic reticulum-Golgi intermediate compartment protein 3-like
Chr1	63474918	63475253	336	0.191958	0.517059	-0.325101	-169.127	CHG	TG1g00133	intron	endoplasmic reticulum-Golgi intermediate compartment protein 3-like
Chr1	67978819	67979273	455	0.532337	0.0732987	0.459038	223.203	CHG	TG1g00159	intron	Expansin
Chr1	72247326	72247622	297	0.61581	0.172209	0.443602	190.411	CHG	TG1g00181	promoter	Laccase
Chr1	73298400	73298465	66	0.437294	0.0411874	0.396107	41.2086	CG	TG1g00187	intron	Laccase
Chr1	73598701	73599068	368	0.106361	0.738899	-0.632538	-139.595	CHG	TG1g00189	intron	Laccase
Chr1	73959907	73960092	186	0.703178	0.115023	0.588154	169.289	CHG	TG1g00193	intron	Laccase
Chr1	74176739	74177011	273	0.715615	0.154212	0.561402	275.866	CHG	TG1g00194	intron	Laccase
Chr1	75922532	75922625	94	0.0395045	0.842042	-0.802538	-41.7041	CG	TG1g00200	intron	Histone deacetylase
Chr1	81570927	81571811	885	0.0117408	0.126854	-0.115113	-1496.66	CHH	TG1g00211	intron	ORM1 protein
Chr1	81573184	81574249	1066	0.0138583	0.147556	-0.133698	-1708	CHH	TG1g00211	intron	ORM1 protein
Chr1	81575092	81576152	1061	0.0158731	0.16537	-0.149497	-2501.93	CHH	TG1g00211	intron	ORM1 protein
Chr1	82025920	82026267	348	0.226475	0.603874	-0.377399	-381.855	CHG	TG1g00214	intron	Atp-dependent zn protease
Chr1	82090450	82091078	629	0.0113186	0.156826	-0.145507	-1374.48	CHH	TG1g00214	intron	Atp-dependent zn protease
Chr1	82096100	82096866	767	0.023413	0.117436	-0.0940232	-1299.64	CHH	TG1g00214	intron	Atp-dependent zn protease
Chr1	82594010	82594386	377	0.128501	0.384358	-0.255857	-162.516	CHG	TG1g00216	intron	HTH myb-type domain-containing protein
Chr1	84662241	84662466	226	0.897328	0.505645	0.391683	122.79	CHG	TG1g00222	intron	RING-type domain-containing protein
Chr1	84729825	84730111	287	0.103295	0.00280232	0.100492	679.188	CHH	TG1g00223	intron	DAO domain-containing protein
Chr1	85336622	85337427	806	0.0182975	0.135775	-0.117478	-1311.34	CHH	TG1g00229	intron	Chaperone protein DnaJ
Chr1	86116361	86116745	385	0.448792	0.81884	-0.370049	-215.85	CHG	TG1g00235	intron	RRM domain-containing protein
Chr1	87149069	87149838	770	0.0151755	0.160819	-0.145643	-1991.2	CHH	TG1g00243	intron	protein PLANT CADMIUM RESISTANCE 10
Chr1	87150064	87151431	1368	0.0111417	0.103564	-0.0924222	-2189.65	CHH	TG1g00243	intron	protein PLANT CADMIUM RESISTANCE 10
Chr1	87151675	87152294	620	0.0165164	0.128635	-0.112118	-916.389	CHH	TG1g00243	intron	protein PLANT CADMIUM RESISTANCE 10
Chr1	87153047	87154414	1368	0.0168285	0.132448	-0.115619	-3063.8	CHH	TG1g00243	intron	protein PLANT CADMIUM RESISTANCE 10
Chr1	87154705	87155290	586	0.0134231	0.124627	-0.111204	-880.072	CHH	TG1g00243	intron	protein PLANT CADMIUM RESISTANCE 10
Chr1	87156963	87157920	958	0.0140609	0.0919689	-0.077908	-1716.3	CHH	TG1g00243	intron	protein PLANT CADMIUM RESISTANCE 10
Chr1	87229338	87230281	944	0.0156228	0.121199	-0.105576	-1874.87	CHH	TG1g00245	intron	Omp85 domain-containing protein
Chr1	87653931	87654201	271	0.122061	0.436112	-0.314051	-283.871	CHG	TG1g00248	intron	RNA-binding protein
Chr1	88130414	88130714	301	0.00567871	0.0652405	-0.0595618	-697.988	CHH	TG1g00252	intron	Vacuolar protein-sorting-associated protein 36
Chr1	89543553	89543772	220	0.519807	0.808593	-0.288786	-188.226	CHG	TG1g00264	intron	guanine nucleotide exchange factor SPIKE 1
Chr1	90614082	90614144	63	0.966946	0.841739	0.125206	41.0034	CG	TG1g00268	intron	Phosphate transporter PHO1-like protein
Chr1	90636843	90637207	365	0.525588	0.82892	-0.303332	-175.121	CG	TG1g00268	intron	Phosphate transporter PHO1-like protein
Chr1	92367037	92367660	624	0.0513845	0.188988	-0.137603	-1039.19	CHH	TG1g00275	intron	Phosphate transporter PHO1
Chr1	92368300	92368842	543	0.0346209	0.146013	-0.111392	-851.615	CHH	TG1g00275	intron	Phosphate transporter PHO1
Chr1	92564386	92564620	235	0.581909	0.0997573	0.482152	231.436	CHG	TG1g00276	intron	Phosphate transporter PHO1-like protein
Chr1	92666450	92666661	212	0.276152	0.710914	-0.434761	-128.07	CHG	TG1g00276	intron	Phosphate transporter PHO1-like protein
Chr1	94856161	94856868	708	0.038421	0.197681	-0.15926	-1347.05	CHH	TG1g00284	intron	Phosphate transporter PHO1
Chr1	94857007	94857984	978	0.0430545	0.183195	-0.14014	-1833.69	CHH	TG1g00284	intron	Phosphate transporter PHO1
Chr1	95102473	95102601	129	0.598049	0.925226	-0.327177	-140.969	CHG	TG1g00285	intron	Phosphate transporter PHO1-like protein
Chr1	95218080	95218552	473	0.0522073	0.216123	-0.163915	-703.731	CHH	TG1g00286	intron	Phosphate transporter PHO1-like protein
Chr1	96728542	96728918	377	0.31433	0.941992	-0.627662	-154.094	CHG	TG1g00290	intron	anaphase-promoting complex subunit 6
Chr1	97107996	97108177	182	0.508608	0.811536	-0.302928	-134.027	CHG	TG1g00294	intron	ELMO domain-containing protein
Chr1	103229566	103229660	95	0.845727	0.387253	0.458474	37.4588	CG	TG1g00322	intron	Histone acetyltransferase
Chr1	103578740	103579255	516	0.0738268	0.415772	-0.341945	-321.843	CHG	TG1g00323	intron	Protein kinase
Chr1	103583791	103584129	339	0.318381	0.702088	-0.383707	-147.018	CHG	TG1g00323	intron	Protein kinase
Chr1	103584419	103584709	291	0.183103	0.715813	-0.53271	-152.587	CHG	TG1g00323	intron	Protein kinase
Chr1	103683204	103683458	255	0.155563	0.701118	-0.545555	-155.098	CHG	TG1g00324	intron	Protein kinase domain-containing protein
Chr1	103693943	103694658	716	0.0100341	0.0881683	-0.0781342	-1323.9	CHH	TG1g00324	intron	Protein kinase domain-containing protein
Chr1	104065605	104065977	373	0.101626	0.415396	-0.313771	-192.765	CHG	TG1g00325	intron	Protein kinase
Chr1	107823422	107823708	287	0.905904	0.0537146	0.852189	42.1677	CG	TG1g00335	intron	TMV resistance protein N-like
Chr1	111681887	111682991	1105	0.0218234	0.25294	-0.231116	-3322.74	CHH	TG1g00347	intron	Chaperone DnaK
Chr1	114898719	114898855	137	0.0372575	0.347181	-0.309923	-86.1357	CG	TG1g00355	promoter	Late embryogenesis abundant protein
Chr1	117209845	117210066	222	0.634187	0.878381	-0.244195	-163.58	CHG	TG1g00369	intron	Late embryogenesis abundant protein
Chr1	121544464	121544745	282	0.579604	0.129177	0.450427	219.564	CHG	TG1g00382	exon	Cytochrome P450
Chr1	121544464	121544745	282	0.579604	0.129177	0.450427	219.564	CHG	TG1g00382	TSS	Cytochrome P450
Chr1	121544464	121544745	282	0.579604	0.129177	0.450427	219.564	CHG	TG1g00382	promoter	Cytochrome P450
Chr1	121795293	121795364	72	0.0285262	0.434142	-0.405616	-63.9853	CG	TG1g00386	exon	Cytochrome P450, putative
Chr1	123702803	123702974	172	0.106387	0.381269	-0.274882	-129.512	CHG	TG1g00391	intron	Cytochrome p450
Chr1	127004039	127004277	239	0.726201	0.129638	0.596563	135.595	CG	TG1g00403	exon	Desiccation-related protein PCC13-62
Chr1	127004039	127004277	239	0.726201	0.129638	0.596563	135.595	CG	TG1g00403	intron	Desiccation-related protein PCC13-62
Chr1	127004198	127004577	380	0.527987	0.072548	0.455439	266.392	CHG	TG1g00403	intron	Desiccation-related protein PCC13-62
Chr1	130104186	130104455	270	0.650881	0.0531996	0.597682	336.873	CHG	TG1g00407	promoter	Desiccation-related protein PCC13-62-like protein
Chr1	135597573	135598138	566	0.107985	0.641307	-0.533322	-293.505	CHG	TG1g00431	intron	Protein HGH1 homolog
Chr1	137562148	137562630	483	0.0223745	0.116793	-0.0944183	-684.273	CHH	TG1g00447	intron	Glutathione hydrolase
Chr1	140149254	140149333	80	0.745684	0.10157	0.644114	67.8878	CG	TG1g00453	promoter	J domain-containing protein
Chr1	141445154	141445597	444	0.0426975	0.446341	-0.403643	-203.368	CHG	TG1g00456	intron	HTH La-type RNA-binding domain-containing protein
Chr1	142090768	142090946	179	0.377073	0.750813	-0.373739	-158.287	CHG	TG1g00458	intron	Transcription factor tga1
Chr1	152814905	152815307	403	0.266575	0.695628	-0.429054	-170.566	CHG	TG1g00485	intron	NF-kappa-B inhibitor-like protein 2 isoform 2
Chr1	152816643	152816725	83	0.661286	0.110344	0.550942	37.9302	CG	TG1g00485	intron	NF-kappa-B inhibitor-like protein 2 isoform 2
Chr1	160807874	160808454	581	0.0200571	0.167081	-0.147024	-1057.75	CHH	TG1g00508	intron	HIT domain-containing protein
Chr1	162793809	162793900	92	0.455795	0.10821	0.347584	46.0487	CG	TG1g00515	intron	cystathionine beta-lyase
Chr1	176137044	176137454	411	0.519176	0.175683	0.343493	254.633	CHG	TG1g00552	intron	Laccase
Chr1	176558083	176558408	326	0.596532	0.246218	0.350315	196.321	CHG	TG1g00554	intron	Laccase
Chr1	176861379	176861787	409	0.687751	0.161186	0.526565	349.707	CHG	TG1g00558	intron	Laccase
Chr1	176865880	176866185	306	0.519416	0.096856	0.42256	166.898	CHG	TG1g00558	intron	Laccase
Chr1	177780811	177781594	784	0.648788	0.166256	0.482532	387.711	CHG	TG1g00565	promoter	Cytochrome P450
Chr1	177785704	177786037	334	0.582134	0.0404089	0.541725	329.114	CHG	TG1g00566	promoter	RRM domain-containing protein
Chr1	178305416	178305566	151	0.886094	0.230219	0.655875	60.9076	CG	TG1g00568	promoter	Unknown protein
Chr1	186465875	186466495	621	0.787562	0.336817	0.450745	168.421	CHG	TG1g00583	intron	myeloid leukemia factor 1
Chr1	190077294	190077346	53	0.6337	0.959768	-0.326068	-65.9739	CG	TG1g00604	intron	Unknown protein
Chr1	191145970	191146160	191	0.511786	0.859175	-0.347389	-104.075	CG	TG1g00610	intron	Protein kinase C-like zinc finger protein
Chr1	193678372	193678887	516	0.00626244	0.133949	-0.127686	-910.452	CHH	TG1g00625	intron	18S rRNA aminocarboxypropyltransferase
Chr1	193760223	193760843	621	0.212975	0.803056	-0.590081	-479.669	CHG	TG1g00625	intron	18S rRNA aminocarboxypropyltransferase
Chr1	194465566	194465677	112	0.539386	0.152141	0.387245	64.186	CG	TG1g00629	promoter	SET domain-containing protein
Chr1	194465566	194465677	112	0.539386	0.152141	0.387245	64.186	CG	TG1g00628	intron	Receptor-like serine/threonine-protein kinase
Chr1	194467945	194468558	614	0.59638	0.054396	0.541984	586.9	CHG	TG1g00629	exon	SET domain-containing protein
Chr1	194467945	194468558	614	0.59638	0.054396	0.541984	586.9	CHG	TG1g00629	intron	SET domain-containing protein
Chr1	194472595	194473181	587	0.769465	0.228135	0.54133	604.877	CHG	TG1g00629	intron	SET domain-containing protein
Chr1	201582651	201582737	87	0.305565	0.0510016	0.254563	40.7425	CG	TG1g00652	intron	Heavy metal-associated isoprenylated plant protein
Chr1	201582948	201583050	103	0.467705	0.0389953	0.428709	52.4048	CG	TG1g00652	intron	Heavy metal-associated isoprenylated plant protein
Chr1	211273686	211273980	295	0.469125	0.110256	0.358869	293.551	CHG	TG1g00696	intron	L-ascorbate oxidase
Chr1	211280331	211280616	286	0.770696	0.277994	0.492701	136.107	CHG	TG1g00696	intron	L-ascorbate oxidase
Chr1	213605643	213605813	171	0.644539	0.156242	0.488297	286.663	CHG	TG1g00701	intron	L-ascorbate oxidase
Chr1	213687100	213687249	150	0.545919	0.0939953	0.451924	58.4276	CG	TG1g00702	intron	Subtilisin-like protease SBT1.1
Chr1	221426956	221427611	656	0.011516	0.125139	-0.113623	-1339	CHH	TG1g00725	intron	Protein kinase, putative
Chr1	222757348	222757420	73	0.757333	0.0367732	0.72056	130.903	CHG	TG1g00729	intron	Lactase-phlorizin hydrolase
Chr1	227013366	227013937	572	0.012829	0.0862485	-0.0734195	-776.54	CHH	TG1g00751	intron	DNA-directed RNA polymerase
Chr1	227014042	227014619	578	0.0242289	0.140005	-0.115776	-1210.52	CHH	TG1g00751	intron	DNA-directed RNA polymerase
Chr1	227014931	227015449	519	0.0161245	0.120233	-0.104109	-1173.5	CHH	TG1g00751	intron	DNA-directed RNA polymerase
Chr1	228202001	228202160	160	0.376055	0.911077	-0.535023	-152.161	CHG	TG1g00759	intron	Eukaryotic translation initiation factor 3 subunit C like
Chr1	228202962	228203245	284	0.142271	0.769895	-0.627624	-195.851	CHG	TG1g00759	intron	Eukaryotic translation initiation factor 3 subunit C like
Chr1	228852856	228853452	597	0.0113397	0.098887	-0.0875472	-962.901	CHH	TG1g00767	intron	Jacalin-type lectin domain-containing protein
Chr1	228876044	228876607	564	0.0298934	0.107504	-0.0776109	-896.463	CHH	TG1g00767	promoter	Jacalin-type lectin domain-containing protein
Chr1	231962091	231962501	411	0.0316519	0.141971	-0.11032	-836.602	CHH	TG1g00774	intron	translin-associated protein X
Chr1	238451184	238451275	92	0.414574	0.749963	-0.335389	-44.2417	CG	TG1g00798	intron	Cytochrome P450 family protein
Chr1	239023281	239023489	209	0.411762	0.102342	0.30942	118.223	CHG	TG1g00801	intron	Cytochrome P450 family protein
Chr1	239036202	239036645	444	0.706465	0.158894	0.547571	429.594	CHG	TG1g00801	exon	Cytochrome P450 family protein
Chr1	239036202	239036645	444	0.706465	0.158894	0.547571	429.594	CHG	TG1g00801	intron	Cytochrome P450 family protein
Chr1	239523078	239523587	510	0.478303	0.0826742	0.395629	411.173	CHG	TG1g00803	intron	Cytochrome P450
Chr1	241923712	241923838	127	0.0782433	0.477089	-0.398845	-131.676	CG	TG1g00816	intron	UDP-N-acetylmuramoyl-L-alanyl-D-glutamate--2, 6-diaminopimelate ligase
Chr1	243238956	243239137	182	0.352791	0.0664874	0.286304	194.448	CHG	TG1g00821	intron	Protein kinase domain-containing protein
Chr1	247279167	247279320	154	0.747313	0.928671	-0.181358	-171.259	CHG	TG1g00840	promoter	Unknown protein
Chr1	248562764	248563143	380	0.0275708	0.146059	-0.118488	-703.05	CHH	TG1g00846	intron	Unknown protein
Chr1	248564662	248565000	339	0.0502035	0.273863	-0.22366	-696.455	CHH	TG1g00846	intron	Unknown protein
Chr1	248594611	248595315	705	0.0243012	0.107984	-0.0836832	-1018.3	CHH	TG1g00846	intron	Unknown protein
Chr1	248596155	248597072	918	0.0269269	0.213743	-0.186816	-2097.35	CHH	TG1g00846	intron	Unknown protein
Chr1	248597207	248597733	527	0.0253216	0.230393	-0.205071	-1103.67	CHH	TG1g00846	intron	Unknown protein
Chr1	248597812	248599306	1495	0.0249653	0.215307	-0.190342	-2926.54	CHH	TG1g00846	intron	Unknown protein
Chr1	248599401	248600312	912	0.0310268	0.143964	-0.112937	-1214.28	CHH	TG1g00846	intron	Unknown protein
Chr1	248600454	248601469	1016	0.0173042	0.187716	-0.170411	-1784.41	CHH	TG1g00846	intron	Unknown protein
Chr1	248601959	248602630	672	0.0299493	0.161171	-0.131222	-1099.86	CHH	TG1g00846	intron	Unknown protein
Chr1	248602721	248603568	848	0.0184101	0.181272	-0.162862	-1857.94	CHH	TG1g00846	intron	Unknown protein
Chr1	248604135	248604394	260	0.376293	0.0917401	0.284553	200.167	CG	TG1g00846	intron	Unknown protein
Chr1	248604203	248604427	225	0.354657	0.0925949	0.262062	121.573	CHG	TG1g00846	intron	Unknown protein
Chr1	249593324	249593468	145	0.182156	0.0320857	0.150071	110.007	CG	TG1g00848	exon	Prohibitin
Chr1	249593324	249593468	145	0.182156	0.0320857	0.150071	110.007	CG	TG1g00848	intron	Prohibitin
Chr1	249593324	249593468	145	0.182156	0.0320857	0.150071	110.007	CG	TG1g00849	promoter	Subtilisin-like protease
Chr1	259791668	259792017	350	0.431928	0.0331848	0.398743	941.856	CHH	TG1g00881	intron	Glutamyl-tRNA(Gln) amidotransferase subunit A
Chr1	267433677	267433784	108	0.0954798	0.685668	-0.590189	-40.5389	CG	TG1g00919	promoter	transcription factor-like protein DPB
Chr1	271696112	271696299	188	0.698307	0.313798	0.384509	140.261	CHG	TG1g00932	intron	Serine protease
Chr1	271700715	271701082	368	0.662325	0.183708	0.478617	368.222	CHG	TG1g00932	intron	Serine protease
Chr1	273713349	273713533	185	0.36864	0.778733	-0.410093	-136.968	CHG	TG1g00938	intron	actin-related protein 9
Chr1	273728055	273728452	398	0.196498	0.569628	-0.37313	-161.112	CHG	TG1g00938	intron	actin-related protein 9
Chr1	273745180	273745929	750	0.00813064	0.0911704	-0.0830398	-1314.57	CHH	TG1g00938	intron	actin-related protein 9
Chr1	273854166	273854497	332	0.0170072	0.121675	-0.104668	-709.645	CHH	TG1g00938	intron	actin-related protein 9
Chr1	273854648	273855283	636	0.041607	0.172325	-0.130719	-1163.69	CHH	TG1g00938	intron	actin-related protein 9
Chr1	273863469	273864415	947	0.17527	0.781587	-0.606317	-1108.02	CHG	TG1g00938	intron	actin-related protein 9
Chr1	273914815	273915647	833	0.131201	0.56761	-0.436408	-293.63	CHG	TG1g00939	intron	Actin-related protein 9
Chr1	275977404	275978304	901	0.0248511	0.142682	-0.117831	-1551.33	CHH	TG1g00947	intron	4-alpha-glucanotransferase
Chr1	275979873	275980432	560	0.014403	0.111066	-0.0966631	-760.479	CHH	TG1g00947	intron	4-alpha-glucanotransferase
Chr1	275981542	275982613	1072	0.0146918	0.132118	-0.117427	-1768.11	CHH	TG1g00947	intron	4-alpha-glucanotransferase
Chr1	275985392	275986342	951	0.0184791	0.115426	-0.0969465	-1720.05	CHH	TG1g00947	intron	4-alpha-glucanotransferase
Chr1	276003969	276004305	337	0.312797	0.877783	-0.564986	-147.832	CHG	TG1g00947	intron	4-alpha-glucanotransferase
Chr1	276248640	276249106	467	0.00813567	0.125822	-0.117686	-859.745	CHH	TG1g00949	intron	4-alpha-glucanotransferase
Chr1	276250020	276250656	637	0.0215997	0.109318	-0.0877186	-862.755	CHH	TG1g00949	intron	4-alpha-glucanotransferase
Chr1	276253543	276254408	866	0.0473264	0.191045	-0.143719	-1377.02	CHH	TG1g00949	intron	4-alpha-glucanotransferase
Chr1	276254470	276255443	974	0.0303169	0.196015	-0.165698	-2115.88	CHH	TG1g00949	intron	4-alpha-glucanotransferase
Chr1	278746832	278747394	563	0.874649	0.263008	0.61164	409.94	CHG	TG1g00950	exon	Cyclin
Chr1	278746832	278747394	563	0.874649	0.263008	0.61164	409.94	CHG	TG1g00950	intron	Cyclin
Chr1	278747551	278748195	645	0.643844	0.0864721	0.557372	638.913	CHG	TG1g00950	intron	Cyclin
Chr1	278747551	278748195	645	0.643844	0.0864721	0.557372	638.913	CHG	TG1g00950	exon	Cyclin
Chr1	284266626	284266955	330	0.0206603	0.178409	-0.157748	-760.561	CHH	TG1g00969	intron	ADP-ribosylation factor GTPase-activating protein AGD12-like
Chr1	284267669	284269192	1524	0.0138651	0.180415	-0.166549	-3646.35	CHH	TG1g00969	intron	ADP-ribosylation factor GTPase-activating protein AGD12-like
Chr1	289156470	289156637	168	0.760045	0.340696	0.419349	168.505	CHG	TG1g00986	intron	Vacuolar protein sorting-associated protein 29
Chr1	289176517	289176707	191	0.759965	0.142373	0.617592	130.555	CHG	TG1g00986	intron	Vacuolar protein sorting-associated protein 29
Chr1	290349187	290349577	391	0.0387152	0.174233	-0.135518	-711.26	CHH	TG1g00988	intron	Vacuolar protein sorting-associated protein 29
Chr1	290557924	290558068	145	0.887667	0.231844	0.655823	205.666	CHG	TG1g00989	intron	Unknown protein
Chr1	290638626	290638682	57	0.479405	0.905343	-0.425938	-59.1917	CG	TG1g00991	promoter	Cytochrome c oxidase subunit 1
Chr1	294159979	294160265	287	0.209291	0.689065	-0.479773	-130.849	CHG	TG1g01004	intron	YL1_C domain-containing protein
Chr1	294194203	294194596	394	0.0251517	0.107874	-0.0827224	-714.479	CHH	TG1g01004	intron	YL1_C domain-containing protein
Chr1	294241179	294241641	463	0.0260165	0.119629	-0.0936124	-823.282	CHH	TG1g01004	intron	YL1_C domain-containing protein
Chr1	294278976	294280110	1135	0.0139707	0.123725	-0.109754	-2114.56	CHH	TG1g01004	intron	YL1_C domain-containing protein
Chr1	294281350	294281948	599	0.0180004	0.116136	-0.0981354	-863.635	CHH	TG1g01004	intron	YL1_C domain-containing protein
Chr1	294283685	294284201	517	0.019573	0.109463	-0.08989	-746.975	CHH	TG1g01004	intron	YL1_C domain-containing protein
Chr1	294285135	294285750	616	0.0147234	0.124621	-0.109897	-1227.73	CHH	TG1g01004	intron	YL1_C domain-containing protein
Chr1	296453521	296453972	452	0.0139758	0.129781	-0.115805	-916.955	CHH	TG1g01020	intron	S-acyltransferase
Chr1	296454923	296455628	706	0.0159776	0.125932	-0.109955	-1088.07	CHH	TG1g01020	intron	S-acyltransferase
Chr1	296458149	296459786	1638	0.0155646	0.164217	-0.148652	-3551.41	CHH	TG1g01020	intron	S-acyltransferase
Chr1	298959369	298959452	84	0.767052	0.928641	-0.161589	-79.6168	CG	TG1g01026	intron	Heat-inducible transcription repressor
Chr1	299262627	299262724	98	0.980545	0.728005	0.25254	86.5313	CG	TG1g01027	intron	Fatty acid hydroxylase domain-containing protein
Chr1	303452343	303452397	55	0.968247	0.790704	0.177544	45.1549	CG	TG1g01042	intron	Unknown protein
Chr1	305197101	305197479	379	0.0186818	0.124654	-0.105972	-699.71	CHH	TG1g01050	intron	Kinetochore protein NDC80
Chr1	305384286	305384885	600	0.0125313	0.0963918	-0.0838604	-1094.79	CHH	TG1g01051	intron	Glycos_transf_1 domain-containing protein
Chr1	305385773	305386555	783	0.0194248	0.182851	-0.163426	-1614.44	CHH	TG1g01051	intron	Glycos_transf_1 domain-containing protein
Chr1	305387612	305389626	2015	0.0213421	0.177963	-0.156621	-3595.14	CHH	TG1g01051	intron	Glycos_transf_1 domain-containing protein
Chr1	305389821	305391462	1642	0.0195103	0.181471	-0.161961	-3608.59	CHH	TG1g01051	intron	Glycos_transf_1 domain-containing protein
Chr1	305777305	305777930	626	0.389356	0.749758	-0.360402	-280.478	CHG	TG1g01052	intron	AAA domain-containing protein
Chr1	305814346	305814838	493	0.0264185	0.107707	-0.0812885	-919.21	CHH	TG1g01052	intron	AAA domain-containing protein
Chr1	305891236	305891427	192	0.445542	0.846101	-0.400558	-124.068	CHG	TG1g01052	intron	AAA domain-containing protein
Chr1	306303487	306303558	72	0.736555	0.0346527	0.701902	63.7705	CG	TG1g01056	promoter	BHLH domain-containing protein
Chr1	307499330	307499837	508	0.574828	0.178284	0.396544	361.614	CHG	TG1g01061	exon	Glycosyltransferase
Chr1	307499330	307499837	508	0.574828	0.178284	0.396544	361.614	CHG	TG1g01061	intron	Glycosyltransferase
Chr1	307702664	307703155	492	0.688814	0.201339	0.487475	348.783	CHG	TG1g01062	intron	Glycosyltransferase
Chr1	307703097	307703292	196	0.463528	0.0700599	0.393468	102.079	CG	TG1g01062	intron	Glycosyltransferase
Chr1	307703097	307703292	196	0.463528	0.0700599	0.393468	102.079	CG	TG1g01062	exon	Glycosyltransferase
Chr1	329295650	329296037	388	0.0351047	0.155541	-0.120437	-830.615	CHH	TG1g01114	intron	Unknown protein
Chr1	346007686	346008317	632	0.0397433	0.158345	-0.118601	-1186.08	CHH	TG1g01134	intron	FAD/NAD(P)-binding domain containing protein
Chr1	346081529	346081998	470	0.0057536	0.0951465	-0.0893929	-802.631	CHH	TG1g01134	intron	FAD/NAD(P)-binding domain containing protein
Chr1	346564615	346564694	80	0.973483	0.862461	0.111023	80.4309	CG	TG1g01136	intron	Unknown protein
Chr1	349714689	349715150	462	0.0170994	0.105913	-0.0888136	-911.342	CHH	TG1g01141	intron	Folate-binding protein YgfZ
Chr1	349761511	349761606	96	0.968159	0.767237	0.200922	72.9495	CG	TG1g01141	intron	Folate-binding protein YgfZ
Chr1	350545184	350545270	87	0.715836	0.947987	-0.232151	-94.132	CG	TG1g01146	intron	FHA domain-containing protein
Chr1	350557468	350557597	130	0.738949	0.964482	-0.225532	-128.188	CG	TG1g01146	intron	FHA domain-containing protein
Chr1	362034876	362035417	542	0.640337	0.188281	0.452057	296.249	CHG	TG1g01160	intron	Calcium-binding protein
Chr1	370822290	370822588	299	0.0257442	0.176629	-0.150885	-855.667	CHH	TG1g01193	intron	THUMP domain-containing protein 3
Chr1	370831771	370832289	519	0.0221991	0.143376	-0.121177	-815.82	CHH	TG1g01193	intron	THUMP domain-containing protein 3
Chr1	370833344	370833784	441	0.0269661	0.18805	-0.161084	-742.846	CHH	TG1g01193	intron	THUMP domain-containing protein 3
Chr1	370833970	370835160	1191	0.0566899	0.223203	-0.166513	-2204.77	CHH	TG1g01193	intron	THUMP domain-containing protein 3
Chr1	370836187	370837876	1690	0.0682842	0.25416	-0.185876	-2855.49	CHH	TG1g01193	intron	THUMP domain-containing protein 3
Chr1	370838725	370841315	2591	0.0690582	0.300544	-0.231485	-5731.3	CHH	TG1g01193	intron	THUMP domain-containing protein 3
Chr1	370841903	370842517	615	0.0729231	0.322576	-0.249653	-1132.19	CHH	TG1g01193	intron	THUMP domain-containing protein 3
Chr1	370848310	370848885	576	0.0592004	0.251354	-0.192153	-1135.54	CHH	TG1g01193	intron	THUMP domain-containing protein 3
Chr1	370861930	370862366	437	0.0236066	0.116825	-0.0932186	-792.247	CHH	TG1g01193	intron	THUMP domain-containing protein 3
Chr1	373489658	373490023	366	0.782486	0.377559	0.404927	177.684	CHG	TG1g01199	intron	Unknown protein
Chr1	373490460	373491154	695	0.113987	0.0116859	0.102302	1030.59	CHH	TG1g01199	intron	Unknown protein
Chr1	373494796	373495058	263	0.967177	0.594596	0.372581	138.713	CHG	TG1g01199	intron	Unknown protein
Chr1	381844453	381844687	235	0.44167	0.0404612	0.401209	120.636	CHG	TG1g01204	intron	Proteasome subunit beta
Chr1	405955339	405955834	496	0.0215605	0.136588	-0.115027	-856.57	CHH	TG1g01229	intron	CRM domain-containing protein
Chr1	405956150	405956581	432	0.0146322	0.0858218	-0.0711895	-803.31	CHH	TG1g01229	intron	CRM domain-containing protein
Chr1	421571839	421571975	137	0.474999	0.734739	-0.25974	-125.396	CHG	TG1g01264	intron	RNA helicase
Chr1	428072028	428072389	362	0.0889908	0.618846	-0.529855	-210.603	CHG	TG1g01289	intron	LysM peptidoglycan-binding domain-containing protein
Chr1	428625401	428625883	483	0.0166041	0.0994325	-0.0828285	-768.156	CHH	TG1g01293	intron	CAAX amino terminal protease
Chr1	428686462	428686799	338	0.0376609	0.495175	-0.457514	-157.047	CHG	TG1g01293	exon	CAAX amino terminal protease
Chr1	428686462	428686799	338	0.0376609	0.495175	-0.457514	-157.047	CHG	TG1g01293	intron	CAAX amino terminal protease
Chr1	428727447	428727776	330	0.194541	0.500195	-0.305655	-231.585	CHG	TG1g01294	TES	Unknown protein
Chr1	428727447	428727776	330	0.194541	0.500195	-0.305655	-231.585	CHG	TG1g01294	exon	Unknown protein
Chr1	428727447	428727776	330	0.194541	0.500195	-0.305655	-231.585	CHG	TG1g01294	intron	Unknown protein
Chr1	429022333	429022767	435	0.00635723	0.0750762	-0.0687189	-805.925	CHH	TG1g01295	intron	CAAX amino terminal protease
Chr1	429858048	429858760	713	0.0230377	0.134199	-0.111161	-1183.72	CHH	TG1g01298	intron	Sm-like protein LSM2
Chr1	430259770	430259843	74	0.609127	0.270723	0.338404	73.5644	CG	TG1g01301	promoter	Acetyl-CoA carboxytransferase
Chr1	434055973	434056047	75	0.609617	0.923288	-0.313671	-48.2182	CG	TG1g01311	promoter	Ent-copalyl diphosphate synthase
Chr1	435449410	435449964	555	0.0117285	0.115198	-0.10347	-840.343	CHH	TG1g01314	intron	Dormancy-associated protein homolog 3
Chr1	435453386	435453829	444	0.7278	0.0825903	0.64521	317.493	CHG	TG1g01314	intron	Dormancy-associated protein homolog 3
Chr1	435919778	435919866	89	0.5926	0.043331	0.549269	148.688	CHG	TG1g01316	intron	Copalyl diphosphate synthase
Chr1	448880182	448880769	588	0.610732	0.0980736	0.512658	642.799	CHG	TG1g01356	promoter	Gb3_synth domain-containing protein
Chr1	459545027	459545365	339	0.0453396	0.192691	-0.147352	-739.048	CHH	TG1g01377	intron	ATP-diphosphatase
Chr1	462746395	462746608	214	0.778039	0.36243	0.415608	206.823	CHG	TG1g01395	intron	Legumin
Chr1	462829124	462829220	97	0.81634	0.405435	0.410905	37.8317	CG	TG1g01398	exon	Legumin
Chr1	462829124	462829220	97	0.81634	0.405435	0.410905	37.8317	CG	TG1g01398	intron	Legumin
Chr1	462834377	462834623	247	0.775166	0.298677	0.476489	238.305	CHG	TG1g01398	intron	Legumin
Chr1	466303721	466304666	946	0.0141248	0.118615	-0.10449	-1564.04	CHH	TG1g01407	intron	Metallophos domain-containing protein
Chr1	466305608	466306209	602	0.00867378	0.113662	-0.104988	-899.715	CHH	TG1g01407	intron	Metallophos domain-containing protein
Chr1	466307550	466308648	1099	0.0167602	0.161846	-0.145086	-1753.47	CHH	TG1g01407	intron	Metallophos domain-containing protein
Chr1	466308963	466310739	1777	0.0212705	0.162106	-0.140835	-3346.71	CHH	TG1g01407	intron	Metallophos domain-containing protein
Chr1	466336912	466337691	780	0.010471	0.10515	-0.0946792	-1584.84	CHH	TG1g01407	intron	Metallophos domain-containing protein
Chr1	468591425	468591944	520	0.0622157	0.655724	-0.593508	-120.838	CHG	TG1g01411	intron	CX9C domain-containing protein
Chr1	470322224	470322617	394	0.222354	0.513926	-0.291572	-258.737	CHG	TG1g01415	intron	Protein phosphatase
Chr1	471692224	471693653	1430	0.0166927	0.167693	-0.151	-2660.38	CHH	TG1g01417	intron	Endoribonuclease e-like protein
Chr1	480818312	480818588	277	0.504494	0.123656	0.380837	173.131	CHG	TG1g01439	intron	Subtilisin-like protease
Chr1	480822645	480823141	497	0.623083	0.157501	0.465582	512.424	CHG	TG1g01439	intron	Subtilisin-like protease
Chr1	480933098	480933215	118	0.795141	0.2423	0.55284	136.232	CHG	TG1g01441	intron	Subtilisin-like protease
Chr1	481024000	481024204	205	0.64111	0.182835	0.458275	158.879	CHG	TG1g01444	intron	Subtilisin-like protease
Chr1	481371744	481372263	520	0.711197	0.179207	0.53199	513.294	CHG	TG1g01448	intron	Subtilisin-like protease
Chr1	481467582	481467994	413	0.601987	0.159226	0.442761	378.256	CHG	TG1g01449	intron	subtilisin-like protease SBT1.7
Chr1	490115971	490116194	224	0.588052	0.141302	0.44675	197.176	CHG	TG1g01470	intron	Protein PHYTOCHROME KINASE SUBSTRATE 4
Chr1	491043007	491043331	325	0.372625	0.0827463	0.289879	150.865	CHG	TG1g01472	intron	PDZ domain-containing protein
Chr1	491150758	491151337	580	0.0346443	0.155471	-0.120827	-1119.54	CHH	TG1g01473	intron	PDZ domain-containing protein
Chr1	499896415	499896710	296	0.535441	0.0534378	0.482003	200.063	CHG	TG1g01495	intron	Protein kinase domain-containing protein
Chr1	499900721	499900969	249	0.521743	0.0639809	0.457762	141.847	CHG	TG1g01495	intron	Protein kinase domain-containing protein
Chr1	500009701	500010266	566	0.672052	0.184384	0.487668	193.679	CHG	TG1g01496	intron	Protein kinase domain-containing protein
Chr1	500608957	500609066	110	0.515374	0.0826847	0.43269	56.4575	CG	TG1g01499	promoter	pre-mRNA-splicing factor SPF27 homolog
Chr1	500609001	500609581	581	0.235476	0.0211958	0.21428	1301.83	CHH	TG1g01499	promoter	pre-mRNA-splicing factor SPF27 homolog
Chr1	501548303	501549325	1023	0.0216154	0.115936	-0.0943202	-1863.59	CHH	TG1g01504	intron	VKc domain-containing protein
Chr1	501594144	501594591	448	0.83736	0.168888	0.668471	172.031	CHG	TG1g01504	intron	VKc domain-containing protein
Chr1	503312473	503312582	110	0.518927	0.0973947	0.421532	46.5278	CG	TG1g01510	promoter	tRNA modification GTPase MnmE
Chr1	503354994	503355866	873	0.188449	0.831501	-0.643052	-352.878	CHG	TG1g01510	intron	tRNA modification GTPase MnmE
Chr1	503364672	503364747	76	0.823087	0.520527	0.30256	46.0503	CG	TG1g01510	intron	tRNA modification GTPase MnmE
Chr1	503740655	503740898	244	0.668149	0.949544	-0.281395	-243.603	CHG	TG1g01513	promoter	LRRNT_2 domain-containing protein
Chr1	510992008	510992128	121	0.280495	0.879419	-0.598924	-75.1415	CG	TG1g01535	promoter	Unknown protein
Chr1	512589904	512590835	932	0.114182	0.286295	-0.172113	-1733.21	CHH	TG1g01538	intron	Unknown protein
Chr1	523178600	523179194	595	0.0211675	0.120299	-0.0991315	-833.719	CHH	TG1g01546	intron	Required for excision 1-B domain containing
Chr1	523179261	523180113	853	0.022065	0.123699	-0.101634	-1406.63	CHH	TG1g01546	intron	Required for excision 1-B domain containing
Chr1	523189632	523189958	327	0.267513	0.655514	-0.388001	-138.049	CHG	TG1g01546	intron	Required for excision 1-B domain containing
Chr1	525875152	525875904	753	0.00960975	0.0655719	-0.0559621	-1297.96	CHH	TG1g01554	intron	Aminotran_1_2 domain-containing protein
Chr1	525904004	525904638	635	0.209166	0.719549	-0.510383	-312.042	CHG	TG1g01554	intron	Aminotran_1_2 domain-containing protein
Chr1	526281691	526282220	530	0.604612	0.116075	0.488537	196.517	CHG	TG1g01558	intron	26S proteasome AAA-ATPase subunit family protein
Chr1	528200976	528201123	148	0.172457	0.653093	-0.480636	-137.011	CHG	TG1g01561	intron	C3H1-type domain-containing protein
Chr1	528205434	528205633	200	0.284521	0.851066	-0.566545	-149.809	CHG	TG1g01561	intron	C3H1-type domain-containing protein
Chr1	533829667	533830616	950	0.0227458	0.108797	-0.086051	-1635.65	CHH	TG1g01568	intron	ATP-binding ABC transporter
Chr1	533886799	533887277	479	0.0176358	0.0870302	-0.0693944	-740.15	CHH	TG1g01568	intron	ATP-binding ABC transporter
Chr1	541997033	541997234	202	0.458982	0.954921	-0.495939	-158.637	CHG	TG1g01587	intron	PHD-type domain-containing protein
Chr1	543901931	543902485	555	0.240467	0.758016	-0.517549	-181.468	CHG	TG1g01592	intron	Ribonuclease P
Chr1	543902609	543902825	217	0.256679	0.920803	-0.664125	-201.373	CHG	TG1g01592	intron	Ribonuclease P
Chr1	543947702	543948332	631	0.0243194	0.129299	-0.10498	-800.64	CHH	TG1g01592	intron	Ribonuclease P
Chr1	548107796	548108272	477	0.0409998	0.193725	-0.152725	-840.156	CHH	TG1g01601	intron	Glutamyl-tRNA (Gln) amidotransferase subunit A
Chr1	548109322	548109894	573	0.0565708	0.271579	-0.215008	-1208.26	CHH	TG1g01601	intron	Glutamyl-tRNA (Gln) amidotransferase subunit A
Chr1	548110292	548110934	643	0.0384182	0.168109	-0.129691	-1220.97	CHH	TG1g01601	intron	Glutamyl-tRNA (Gln) amidotransferase subunit A
Chr1	548111399	548111790	392	0.0345229	0.18359	-0.149067	-784.109	CHH	TG1g01601	intron	Glutamyl-tRNA (Gln) amidotransferase subunit A
Chr1	555984441	555984632	192	0.31577	0.831941	-0.516171	-194.778	CHG	TG1g01609	intron	Pyrophosphate--fructose 6-phosphate 1-phosphotransferase subunit beta
Chr1	556026668	556027046	379	0.0266283	0.116335	-0.0897067	-734.13	CHH	TG1g01609	intron	Pyrophosphate--fructose 6-phosphate 1-phosphotransferase subunit beta
Chr1	556027239	556028411	1173	0.0420246	0.182727	-0.140703	-2530.12	CHH	TG1g01609	intron	Pyrophosphate--fructose 6-phosphate 1-phosphotransferase subunit beta
Chr1	563378786	563378955	170	0.0467747	0.406601	-0.359827	-151.512	CHG	TG1g01616	promoter	(rape) hypothetical protein
Chr1	563476087	563476590	504	0.0250626	0.126177	-0.101114	-836.951	CHH	TG1g01618	intron	(rape) hypothetical protein
Chr1	564785005	564785238	234	0.169219	0.686472	-0.517254	-138.132	CHG	TG1g01621	intron	Ribosomal RNA-processing protein 43
Chr1	567897578	567897836	259	0.991195	0.873003	0.118192	141.804	CG	TG1g01625	intron	NADPH-dependent diflavin oxidoreductase 1
Chr1	567955275	567956015	741	0.0190355	0.151909	-0.132873	-1068.12	CHH	TG1g01625	intron	NADPH-dependent diflavin oxidoreductase 1
Chr1	567957867	567958290	424	0.0133207	0.16051	-0.14719	-702.741	CHH	TG1g01625	intron	NADPH-dependent diflavin oxidoreductase 1
Chr1	571596205	571596307	103	0.406954	0.0584495	0.348505	53.7563	CG	TG1g01626	promoter	Magnesium chelatase
Chr1	578287399	578287955	557	0.0143421	0.0891966	-0.0748545	-850.017	CHH	TG1g01633	intron	Haloacid dehalogenase-like hydrolase domain-containing protein 3
Chr1	578288605	578289626	1022	0.0159759	0.12676	-0.110784	-1552.64	CHH	TG1g01633	intron	Haloacid dehalogenase-like hydrolase domain-containing protein 3
Chr1	578289687	578290447	761	0.0229721	0.162994	-0.140021	-1153.65	CHH	TG1g01633	intron	Haloacid dehalogenase-like hydrolase domain-containing protein 3
Chr1	578292327	578293098	772	0.0211678	0.159081	-0.137913	-1155.46	CHH	TG1g01633	intron	Haloacid dehalogenase-like hydrolase domain-containing protein 3
Chr1	578293641	578294236	596	0.0159101	0.122585	-0.106675	-1144.33	CHH	TG1g01633	intron	Haloacid dehalogenase-like hydrolase domain-containing protein 3
Chr1	599953102	599953563	462	0.0353385	0.126354	-0.0910154	-750.843	CHH	TG1g01644	intron	LysM domain-containing protein
Chr1	614098619	614098848	230	0.224193	0.684548	-0.460355	-135.998	CHG	TG1g01652	intron	Unknown protein
Chr1	628151757	628152227	471	0.0157747	0.0911175	-0.0753428	-832.521	CHH	TG1g01666	intron	ELMO domain-containing protein
Chr1	638548381	638548878	498	0.0132101	0.112401	-0.0991905	-901.637	CHH	TG1g01672	promoter	histone-lysine N-methyltransferase ATXR6
Chr1	638666818	638667052	235	0.0307835	0.376397	-0.345613	-130.194	CHG	TG1g01673	intron	histone-lysine N-methyltransferase ATXR6-like
Chr1	659265522	659265967	446	0.241334	0.654899	-0.413565	-205.926	CHG	TG1g01681	intron	t-SNARE coiled-coil homology domain-containing protein
Chr1	663688260	663688436	177	0.389663	0.132982	0.256681	124.205	CG	TG1g01682	promoter	Solute carrier family 35 member F1-like
Chr1	664015742	664016673	932	0.0415456	0.199182	-0.157636	-1848.58	CHH	TG1g01685	intron	Solute carrier family 35 member F1
Chr1	666949426	666950708	1283	0.0219749	0.157111	-0.135136	-2426.96	CHH	TG1g01686	intron	Outer envelope protein 80 protein
Chr1	666953783	666954568	786	0.0192309	0.134421	-0.11519	-1215.84	CHH	TG1g01686	intron	Outer envelope protein 80 protein
Chr1	666955396	666955748	353	0.0117159	0.09775	-0.086034	-697.418	CHH	TG1g01686	intron	Outer envelope protein 80 protein
Chr1	672348445	672349395	951	0.0343882	0.454695	-0.420307	-418.784	CHG	TG1g01692	intron	ENT domain-containing protein
Chr1	696646438	696646887	450	0.0467637	0.433766	-0.387002	-143.075	CHG	TG1g01702	intron	Plant intracellular Ras-group-related LRR protein 6-like
Chr1	696760115	696760382	268	0.362466	0.716559	-0.354094	-162.931	CHG	TG1g01703	intron	Plant intracellular Ras-group-related LRR protein 6
Chr1	696799067	696799444	378	0.0177599	0.100869	-0.0831087	-750.724	CHH	TG1g01703	intron	Plant intracellular Ras-group-related LRR protein 6
Chr1	696839113	696839392	280	0.230673	0.843163	-0.612491	-141.02	CHG	TG1g01703	intron	Plant intracellular Ras-group-related LRR protein 6
Chr1	696889294	696889561	268	0.134973	0.695064	-0.560091	-129.933	CHG	TG1g01703	intron	Plant intracellular Ras-group-related LRR protein 6
Chr1	710128540	710128781	242	0.14718	0.670826	-0.523646	-122.88	CHG	TG1g01712	intron	COMM domain-containing protein
Chr1	710214934	710215407	474	0.0146842	0.138746	-0.124062	-1006.42	CHH	TG1g01713	intron	Unknown protein
Chr1	710239024	710239157	134	0.566833	0.0325557	0.534278	79.3234	CG	TG1g01713	promoter	Unknown protein
Chr1	728628154	728628535	382	0.225876	0.772495	-0.546619	-151.794	CHG	TG1g01724	intron	Protein kinase domain-containing protein
Chr1	728629423	728629785	363	0.0985082	0.749018	-0.65051	-254.255	CHG	TG1g01724	intron	Protein kinase domain-containing protein
Chr1	728687301	728687755	455	0.0774665	0.573824	-0.496358	-402.319	CHG	TG1g01724	intron	Protein kinase domain-containing protein
Chr1	731886025	731886461	437	0.0613717	0.4494	-0.388028	-256.402	CHG	TG1g01729	intron	MFS domain-containing protein
Chr1	736334193	736334259	67	0.879309	0.991834	-0.112525	-37.426	CG	TG1g01737	intron	RING-CH-type domain-containing protein
Chr1	746599160	746600396	1237	0.0181126	0.135179	-0.117067	-1922.48	CHH	TG1g01742	intron	Endonuclease III homolog
Chr1	746600683	746602207	1525	0.0215123	0.145198	-0.123686	-2909.3	CHH	TG1g01742	intron	Endonuclease III homolog
Chr1	746602307	746603025	719	0.0161556	0.14327	-0.127114	-1076.26	CHH	TG1g01742	intron	Endonuclease III homolog
Chr1	746605785	746606940	1156	0.0162513	0.152899	-0.136648	-1909.32	CHH	TG1g01742	intron	Endonuclease III homolog
Chr1	746607230	746609185	1956	0.0131554	0.123034	-0.109879	-3295.38	CHH	TG1g01742	intron	Endonuclease III homolog
Chr1	746611812	746612451	640	0.0156555	0.105985	-0.0903292	-858.804	CHH	TG1g01742	intron	Endonuclease III homolog
Chr1	746649237	746649663	427	0.909885	0.473707	0.436178	160.263	CHG	TG1g01742	intron	Endonuclease III homolog
Chr1	764259819	764260417	599	0.0100914	0.0782101	-0.0681186	-907.048	CHH	TG1g01751	intron	HEAT repeat-containing protein 5B
Chr1	778487636	778487834	199	0.229196	0.639355	-0.410158	-209.827	CHG	TG1g01757	intron	CXXC motif containing zinc binding protein
Chr1	790690600	790691681	1082	0.224251	0.790548	-0.566297	-283.099	CHG	TG1g01763	intron	Eukaryotic initiation factor 4A
Chr1	793321265	793321666	402	0.00892489	0.0641458	-0.0552209	-693.632	CHH	TG1g01764	intron	Eukaryotic initiation factor 4A
Chr1	809873622	809873842	221	0.0807285	0.480554	-0.399826	-196.985	CHG	TG1g01772	intron	insulin-degrading enzyme-like 1, peroxisomal
Chr1	822200850	822201323	474	0.0218414	0.114269	-0.0924278	-874.502	CHH	TG1g01775	intron	Clp R domain-containing protein
Chr1	822202749	822204382	1634	0.0183998	0.135843	-0.117443	-2548.83	CHH	TG1g01775	intron	Clp R domain-containing protein
Chr1	822206042	822206571	530	0.0165388	0.129902	-0.113363	-751.074	CHH	TG1g01775	intron	Clp R domain-containing protein
Chr1	822206964	822207492	529	0.0233782	0.0971392	-0.073761	-909.542	CHH	TG1g01775	intron	Clp R domain-containing protein
Chr1	824475963	824476137	175	0.106333	0.343646	-0.237313	-153.639	CHG	TG1g01777	intron	Metallopeptidase M24 family protein
Chr1	826168260	826168471	212	0.857608	0.299931	0.557677	157.575	CHG	TG1g01779	intron	ABC transporter domain-containing protein
Chr1	826265784	826266110	327	0.300734	0.780298	-0.479565	-201.341	CHG	TG1g01779	intron	ABC transporter domain-containing protein
Chr1	826267389	826267589	201	0.136967	0.827054	-0.690087	-161.379	CHG	TG1g01779	intron	ABC transporter domain-containing protein
Chr1	837774033	837774291	259	0.377497	0.855578	-0.478081	-162.458	CHG	TG1g01787	intron	Transcription elongation factor spt6
Chr1	841299946	841300509	564	0.0281193	0.142429	-0.114309	-928.559	CHH	TG1g01790	intron	RING-type domain-containing protein
Chr1	845455936	845456075	140	0.129437	0.665606	-0.536169	-152.43	CHG	TG1g01792	intron	Lysine-specific demethylase
Chr1	845458304	845459208	905	0.617289	0.289476	0.327812	202.6	CHG	TG1g01792	intron	Lysine-specific demethylase
Chr1	848311720	848312339	620	0.0237159	0.102777	-0.0790609	-1077.73	CHH	TG1g01795	intron	HTH myb-type domain-containing protein
Chr1	848313543	848314107	565	0.025004	0.158213	-0.133209	-969.933	CHH	TG1g01795	intron	HTH myb-type domain-containing protein
Chr1	848315981	848316669	689	0.0158317	0.138591	-0.122759	-891.875	CHH	TG1g01795	intron	HTH myb-type domain-containing protein
Chr1	848317826	848318147	322	0.025038	0.207445	-0.182407	-736.915	CHH	TG1g01795	intron	HTH myb-type domain-containing protein
Chr1	848318299	848318705	407	0.00869704	0.135837	-0.12714	-964.667	CHH	TG1g01795	intron	HTH myb-type domain-containing protein
Chr1	854755077	854755243	167	0.181603	0.758614	-0.577011	-52.0084	CG	TG1g01797	exon	Carboxyl-terminal-processing peptidase
Chr1	854755077	854755243	167	0.181603	0.758614	-0.577011	-52.0084	CG	TG1g01797	intron	Carboxyl-terminal-processing peptidase
Chr1	867074937	867075163	227	0.357437	0.84946	-0.492023	-145.187	CHG	TG1g01806	intron	Replication factor C subunit 1
Chr1	867081581	867082836	1256	0.0144358	0.124245	-0.109809	-2268.82	CHH	TG1g01806	intron	Replication factor C subunit 1
Chr1	867102709	867103303	595	0.011418	0.0828939	-0.0714759	-936.341	CHH	TG1g01806	intron	Replication factor C subunit 1
Chr1	870921423	870921716	294	0.873718	0.321676	0.552041	157.224	CHG	TG1g01811	intron	PUM-HD domain-containing protein
Chr1	880348015	880348311	297	0.0708772	0.495885	-0.425007	-128.953	CHG	TG1g01814	intron	Aquaporin SIP1.1
Chr1	898949812	898949921	110	0.77521	0.0455024	0.729708	167.826	CG	TG1g01825	promoter	Replication factor C subunit 1
Chr1	898984594	898985288	695	0.0278794	0.147485	-0.119606	-1337.76	CHH	TG1g01825	intron	Replication factor C subunit 1
Chr1	898996356	898996607	252	0.272445	0.834973	-0.562528	-279.548	CHG	TG1g01825	intron	Replication factor C subunit 1
Chr1	901577808	901578121	314	0.956162	0.424322	0.53184	118.454	CG	TG1g01826	intron	3-oxoacyl-[acyl-carrier-protein] reductase
Chr1	901601805	901602092	288	0.19184	0.658661	-0.46682	-133.441	CHG	TG1g01826	intron	3-oxoacyl-[acyl-carrier-protein] reductase
Chr1	901750426	901750565	140	0.649933	0.935351	-0.285417	-38.9176	CG	TG1g01827	intron	3-oxoacyl-[acyl-carrier-protein] reductase
Chr1	901815074	901815617	544	0.0221251	0.103694	-0.0815684	-1042.86	CHH	TG1g01827	intron	3-oxoacyl-[acyl-carrier-protein] reductase
Chr1	914550205	914551101	897	0.0150755	0.128552	-0.113476	-1655.14	CHH	TG1g01832	intron	E3 ubiquitin-protein ligase RKP
Chr1	914551292	914551920	629	0.0180486	0.125729	-0.10768	-912.682	CHH	TG1g01832	intron	E3 ubiquitin-protein ligase RKP
Chr1	914587442	914587509	68	0.85742	0.978412	-0.120991	-56.7292	CG	TG1g01832	intron	E3 ubiquitin-protein ligase RKP
Chr1	914596178	914596837	660	0.0101717	0.14666	-0.136488	-1341.63	CHH	TG1g01832	intron	E3 ubiquitin-protein ligase RKP
Chr1	914596991	914597691	701	0.023728	0.126729	-0.103001	-979.904	CHH	TG1g01832	intron	E3 ubiquitin-protein ligase RKP
Chr1	919816666	919816999	334	0.208095	0.91081	-0.702715	-320.432	CHG	TG1g01836	intron	HRDC domain-containing protein
Chr1	925197328	925197762	435	0.0707467	0.415519	-0.344772	-232.396	CHG	TG1g01838	intron	SREBP regulating gene protein
Chr1	925208442	925208803	362	0.0443453	0.312514	-0.268168	-239.213	CHG	TG1g01838	intron	SREBP regulating gene protein
Chr1	925209792	925210056	265	0.745747	0.350632	0.395115	125.368	CHG	TG1g01838	intron	SREBP regulating gene protein
Chr1	925210306	925210648	343	0.780789	0.304953	0.475836	138.142	CHG	TG1g01838	intron	SREBP regulating gene protein
Chr1	925306373	925306555	183	0.720062	0.440628	0.279434	125.451	CHG	TG1g01838	intron	SREBP regulating gene protein
Chr1	931511849	931512311	463	0.0110151	0.0948144	-0.0837994	-868.526	CHH	TG1g01840	intron	AUGMIN subunit 5
Chr1	942785389	942785610	222	0.618759	0.226387	0.392372	141.664	CHG	TG1g01848	intron	PHD finger protein 6
Chr1	950506318	950506738	421	0.0147464	0.0797593	-0.0650128	-694.296	CHH	TG1g01854	intron	protein FAM133 isoform X1
Chr1	950507655	950508343	689	0.0236039	0.105808	-0.0822041	-1283.51	CHH	TG1g01854	intron	protein FAM133 isoform X1
Chr1	954622603	954623080	478	0.319066	0.690669	-0.371603	-162.896	CHG	TG1g01855	intron	Protein kinase domain-containing protein
Chr1	956782850	956783428	579	0.0182094	0.11314	-0.094931	-1103.87	CHH	TG1g01858	intron	Pentatricopeptide repeat-containing protein
Chr1	956785290	956785785	496	0.0187864	0.153337	-0.13455	-770.462	CHH	TG1g01858	intron	Pentatricopeptide repeat-containing protein
Chr1	956787432	956788219	788	0.0207474	0.188232	-0.167484	-1378.71	CHH	TG1g01858	intron	Pentatricopeptide repeat-containing protein
Chr1	956788364	956788861	498	0.0139867	0.138471	-0.124484	-843.344	CHH	TG1g01858	intron	Pentatricopeptide repeat-containing protein
Chr1	956789328	956789806	479	0.0319648	0.174627	-0.142662	-871.375	CHH	TG1g01858	intron	Pentatricopeptide repeat-containing protein
Chr1	956791080	956792261	1182	0.0242434	0.197558	-0.173315	-2004.56	CHH	TG1g01858	intron	Pentatricopeptide repeat-containing protein
Chr1	956793457	956794142	686	0.0300796	0.216599	-0.18652	-1238.26	CHH	TG1g01858	intron	Pentatricopeptide repeat-containing protein
Chr1	956794540	956795389	850	0.0284378	0.160661	-0.132223	-1262.47	CHH	TG1g01858	intron	Pentatricopeptide repeat-containing protein
Chr1	956795611	956796087	477	0.00526859	0.0873455	-0.0820769	-846.915	CHH	TG1g01858	intron	Pentatricopeptide repeat-containing protein
Chr1	987845422	987845818	397	0.0214038	0.0989868	-0.077583	-737.626	CHH	TG1g01874	intron	Epimerase domain-containing protein
Chr1	987954737	987954920	184	0.182225	0.733508	-0.551283	-134.003	CHG	TG1g01875	intron	Epimerase domain-containing protein
Chr1	987986756	987987406	651	0.773634	0.171854	0.60178	266.964	CHG	TG1g01875	intron	Epimerase domain-containing protein
Chr1	995821921	995822453	533	0.0332105	0.168327	-0.135117	-1013.78	CHH	TG1g01879	intron	ABC transporter domain-containing protein
Chr1	995827520	995829072	1553	0.040231	0.185943	-0.145712	-2819.26	CHH	TG1g01879	intron	ABC transporter domain-containing protein
Chr1	1002342409	1002343696	1288	0.0216964	0.123991	-0.102294	-2259.28	CHH	TG1g01880	intron	RAB6A-GEF complex partner protein 2
Chr1	1009306083	1009306273	191	0.0795119	0.878008	-0.798496	-185.205	CHG	TG1g01885	intron	glutathione S-transferase T1-like
Chr1	1009306469	1009306870	402	0.466421	0.876951	-0.410531	-269.367	CHG	TG1g01885	intron	glutathione S-transferase T1-like
Chr1	1009359353	1009359626	274	0.780342	0.0757336	0.704608	184.544	CHG	TG1g01885	intron	glutathione S-transferase T1-like
Chr1	1012520324	1012520904	581	0.00787078	0.0915997	-0.0837289	-897.245	CHH	TG1g01889	intron	Protein farnesyltransferase/geranylgeranyltransferase type-1 subunit alpha
Chr1	1032315450	1032315869	420	0.474646	0.0667688	0.407878	177.35	CHG	TG1g01903	intron	Protein OBERON
Chr1	1043243232	1043243682	451	0.144239	0.0158301	0.128409	951.292	CHH	TG1g01908	promoter	UV-B-induced protein At3g17800, chloroplastic-like
Chr1	1043243405	1043243723	319	0.766164	0.364555	0.401609	235.999	CHG	TG1g01908	promoter	UV-B-induced protein At3g17800, chloroplastic-like
Chr1	1068265682	1068265990	309	0.824724	0.357586	0.467138	185.449	CHG	TG1g01929	intron	Histone deacetylase domain-containing protein
Chr1	1077503331	1077503845	515	0.0138997	0.115694	-0.101794	-957.456	CHH	TG1g01931	intron	SKP1-like protein 21
Chr1	1077503916	1077504263	348	0.0119614	0.0995371	-0.0875757	-702.691	CHH	TG1g01931	intron	SKP1-like protein 21
Chr1	1089319781	1089319832	52	0.983676	0.877044	0.106632	41.8533	CG	TG1g01938	intron	protein EFR3 homolog B isoform X2
Chr1	1105450817	1105450918	102	0.444647	0.0262597	0.418387	44.5301	CG	TG1g01946	exon	Polygalacturonase
Chr1	1105450817	1105450918	102	0.444647	0.0262597	0.418387	44.5301	CG	TG1g01946	intron	Polygalacturonase
Chr1	1113995902	1113995991	90	0.852362	0.988197	-0.135835	-58.0239	CG	TG1g01952	intron	protein FAR-RED ELONGATED HYPOCOTYL 1-like
Chr1	1116782644	1116783684	1041	0.0290709	0.113379	-0.0843082	-1647.15	CHH	TG1g01953	intron	Peptidase_S15 domain-containing protein
Chr1	1120023582	1120024080	499	0.0202072	0.123502	-0.103295	-983.091	CHH	TG1g01956	intron	Protein decapping 5
Chr1	1120038010	1120038164	155	0.505852	0.81389	-0.308038	-129.067	CHG	TG1g01956	intron	Protein decapping 5
Chr1	1127503907	1127504241	335	0.243357	0.837082	-0.593726	-266.815	CHG	TG1g01964	intron	Ribosome-recycling factor, chloroplastic
Chr1	1133513127	1133513547	421	0.0191755	0.122603	-0.103428	-802.231	CHH	TG1g01966	intron	CCT-alpha
Chr1	1133513698	1133514291	594	0.0313348	0.124974	-0.0936395	-917.164	CHH	TG1g01966	intron	CCT-alpha
Chr1	1138805611	1138806383	773	0.144227	0.583377	-0.43915	-407.493	CHG	TG1g01967	intron	Chloride channel protein
Chr1	1138807909	1138808111	203	0.637052	0.156001	0.481052	160.741	CHG	TG1g01967	intron	Chloride channel protein
Chr1	1138867444	1138867765	322	0.314962	0.746589	-0.431626	-150.317	CHG	TG1g01967	intron	Chloride channel protein
Chr1	1141541167	1141541852	686	0.222323	0.803441	-0.581118	-349.049	CHG	TG1g01969	intron	NOT2_3_5 domain-containing protein
Chr1	1143090359	1143090679	321	0.747563	0.271574	0.475989	117.824	CHG	TG1g01970	intron	NOT2_3_5 domain-containing protein
Chr1	1149129158	1149129528	371	0.0198298	0.123426	-0.103596	-813.869	CHH	TG1g01974	intron	TLC domain-containing protein
Chr1	1156867704	1156868137	434	0.030954	0.153126	-0.122172	-868.867	CHH	TG1g01983	intron	Peptidyl-prolyl cis-trans isomerase G
Chr1	1162846565	1162846738	174	0.749266	0.335294	0.413973	140.195	CHG	TG1g01986	intron	Unknown protein
Chr1	1173070830	1173071150	321	0.358086	0.893885	-0.535799	-188.374	CHG	TG1g01994	intron	DNA excision repair protein ERCC-1
Chr1	1173102420	1173102699	280	0.0490162	0.300067	-0.251051	-127.203	CHG	TG1g01994	intron	DNA excision repair protein ERCC-1
Chr1	1173102795	1173103176	382	0.0367471	0.308295	-0.271548	-209.544	CHG	TG1g01994	intron	DNA excision repair protein ERCC-1
Chr1	1173103246	1173103948	703	0.0573975	0.383057	-0.325659	-328.082	CHG	TG1g01994	intron	DNA excision repair protein ERCC-1
Chr1	1194772219	1194772286	68	0.379421	0.133929	0.245492	41.0855	CG	TG1g02010	promoter	Unknown protein
Chr1	1196885113	1196885638	526	0.0141063	0.0970585	-0.0829523	-882.904	CHH	TG1g02013	intron	Peroxin-5
Chr1	1196886095	1196887059	965	0.0202065	0.17889	-0.158683	-1716.59	CHH	TG1g02013	intron	Peroxin-5
Chr1	1196890854	1196891409	556	0.0157666	0.0964969	-0.0807303	-801.272	CHH	TG1g02013	intron	Peroxin-5
Chr1	1196914136	1196914345	210	0.759896	0.258012	0.501884	130.279	CHG	TG1g02013	intron	Peroxin-5
Chr1	1196959640	1196960594	955	0.123157	0.766418	-0.643262	-547.195	CHG	TG1g02013	intron	Peroxin-5
Chr1	1197152836	1197153439	604	0.0176574	0.113308	-0.0956507	-897.866	CHH	TG1g02015	intron	Peroxin-5
Chr1	1197153654	1197154442	789	0.00975905	0.152703	-0.142944	-1240.48	CHH	TG1g02015	intron	Peroxin-5
Chr1	1197154925	1197155431	507	0.0172958	0.135517	-0.118221	-849.98	CHH	TG1g02015	intron	Peroxin-5
Chr1	1197157468	1197158558	1091	0.0141741	0.123807	-0.109633	-2100.04	CHH	TG1g02015	intron	Peroxin-5
Chr1	1202135897	1202136987	1091	0.0139555	0.140221	-0.126266	-2089.37	CHH	TG1g02016	intron	Peroxin-5
Chr1	1202140089	1202140603	515	0.0104868	0.155058	-0.144572	-930.41	CHH	TG1g02016	intron	Peroxin-5
Chr1	1202262843	1202263303	461	0.0862197	0.828777	-0.742558	-147.862	CHG	TG1g02017	intron	Alpha-amylase
Chr1	1202311212	1202311408	197	0.405524	0.870565	-0.465041	-118.133	CHG	TG1g02018	intron	Peroxin-5
Chr1	1202350115	1202350949	835	0.0164565	0.115624	-0.0991675	-1566.45	CHH	TG1g02018	intron	Peroxin-5
Chr1	1202416525	1202417077	553	0.0170086	0.133997	-0.116988	-963.368	CHH	TG1g02018	intron	Peroxin-5
Chr1	1209336823	1209337203	381	0.0227889	0.1098	-0.0870109	-679.919	CHH	TG1g02032	intron	Protein TAB2 homolog, chloroplastic
Chr1	1211711467	1211711918	452	0.0296719	0.139219	-0.109547	-737.87	CHH	TG1g02037	intron	Protein DETOXIFICATION
Chr1	1215076680	1215077146	467	0.0326704	0.129913	-0.0972426	-809.929	CHH	TG1g02041	intron	ApaG domain-containing protein
Chr1	1233245628	1233246269	642	0.0199811	0.125025	-0.105043	-1257.09	CHH	TG1g02057	intron	gamma-secretase subunit APH1-like
Chr1	1233385166	1233385844	679	0.220928	0.785842	-0.564913	-340.168	CHG	TG1g02058	intron	Unknown protein
Chr1	1233385166	1233385844	679	0.220928	0.785842	-0.564913	-340.168	CHG	TG1g02058	exon	Unknown protein
Chr1	1269028259	1269028850	592	0.0292686	0.144812	-0.115543	-823.88	CHH	TG1g02086	intron	Ethylene receptor
Chr1	1270049167	1270049254	88	0.964003	0.824335	0.139667	129.233	CG	TG1g02089	intron	PHD finger protein ALFIN-LIKE
Chr1	1272562602	1272562888	287	0.751518	0.210037	0.541481	176.844	CHG	TG1g02094	promoter	Lactamase_B domain-containing protein
Chr1	1272744542	1272744966	425	0.0796474	0.474245	-0.394598	-166.583	CHG	TG1g02095	intron	Lactamase_B domain-containing protein
Chr1	1274466990	1274467345	356	0.05121	0.372401	-0.321191	-204.366	CHG	TG1g02098	intron	DNA-binding protein SMUBP-2
Chr1	1275439489	1275440068	580	0.033956	0.130977	-0.097021	-1043.92	CHH	TG1g02100	intron	UBX domain-containing protein
Chr1	1286758050	1286758236	187	0.290472	0.749891	-0.459418	-227.056	CHG	TG1g02111	intron	Histone-lysine N-methyltransferase
Chr1	1288946720	1288946927	208	0.887325	0.132284	0.755042	128.399	CHG	TG1g02114	intron	Histone-lysine N-methyltransferase
Chr1	1288958206	1288958993	788	0.0156109	0.108551	-0.0929398	-1418.6	CHH	TG1g02114	intron	Histone-lysine N-methyltransferase
Chr1	1288959175	1288959525	351	0.0213695	0.132439	-0.11107	-771.778	CHH	TG1g02114	intron	Histone-lysine N-methyltransferase
Chr1	1289755759	1289756045	287	0.0608468	0.780438	-0.719591	-142.17	CHG	TG1g02115	intron	Transcription factor 25
Chr1	1289775399	1289775818	420	0.08561	0.724812	-0.639202	-202.49	CHG	TG1g02115	intron	Transcription factor 25
Chr1	1290358520	1290358793	274	0.717876	0.23127	0.486606	121.123	CHG	TG1g02117	promoter	Pentatricopeptide repeat-containing protein mitochondrial
Chr1	1290358596	1290358752	157	0.733417	0.21412	0.519297	133.204	CG	TG1g02117	promoter	Pentatricopeptide repeat-containing protein mitochondrial
Chr1	1296990112	1296990693	582	0.0261553	0.418792	-0.392636	-154.876	CHG	TG1g02126	intron	Transcription initiation factor TFIIB
Chr1	1296996180	1296996426	247	0.288018	0.746498	-0.45848	-141.534	CHG	TG1g02126	intron	Transcription initiation factor TFIIB
Chr1	1299453057	1299453562	506	0.0175648	0.0939733	-0.0764084	-778.829	CHH	TG1g02128	intron	lariat debranching enzyme
Chr1	1300705085	1300705285	201	0.128445	0.446127	-0.317682	-130.13	CHG	TG1g02130	intron	Defective in cullin neddylation protein
Chr1	1300719079	1300719341	263	0.673608	0.106332	0.567276	130.2	CHG	TG1g02130	intron	Defective in cullin neddylation protein
Chr1	1300734660	1300735229	570	0.00710753	0.0768867	-0.0697791	-875.104	CHH	TG1g02130	intron	Defective in cullin neddylation protein
Chr1	1303004371	1303004885	515	0.270182	0.700797	-0.430615	-228.269	CHG	TG1g02138	intron	EGF-like domain-containing protein
Chr1	1307493421	1307493641	221	0.763483	0.967019	-0.203535	-146.293	CHG	TG1g02150	intron	Xanthine dehydrogenase
Chr1	1312598605	1312598971	367	0.0174263	0.13085	-0.113424	-717.199	CHH	TG1g02155	intron	Isocitrate lyase
Chr1	1312602513	1312603195	683	0.0162724	0.104159	-0.0878863	-870.865	CHH	TG1g02155	intron	Isocitrate lyase
Chr1	1316890229	1316890875	647	0.017223	0.111466	-0.0942434	-1081.25	CHH	TG1g02165	intron	ASCH domain-containing protein
Chr1	1316992140	1316992247	108	0.114406	0.757476	-0.64307	-183.458	CHG	TG1g02165	intron	ASCH domain-containing protein
Chr1	1317477821	1317478213	393	0.00894197	0.10039	-0.0914477	-834.195	CHH	TG1g02166	intron	Ribose-5-phosphate isomerase A
Chr1	1319161326	1319162059	734	0.0131494	0.0916106	-0.0784612	-1275.64	CHH	TG1g02172	intron	Pentatricopeptide repeat (PPR) superfamily protein
Chr1	1319214404	1319215026	623	0.0215212	0.138052	-0.116531	-1477.46	CHH	TG1g02172	intron	Pentatricopeptide repeat (PPR) superfamily protein
Chr1	1321713064	1321713280	217	0.876395	0.25284	0.623555	159.415	CHG	TG1g02179	intron	SET domain-containing protein
Chr1	1321713303	1321713406	104	0.328774	0.0670489	0.261725	59.6075	CG	TG1g02179	intron	SET domain-containing protein
Chr1	1323399907	1323400469	563	0.553579	0.0603447	0.493234	307.207	CHG	TG1g02182	exon	Xyloglucan endotransglucosylase/hydrolase
Chr1	1323399907	1323400469	563	0.553579	0.0603447	0.493234	307.207	CHG	TG1g02182	intron	Xyloglucan endotransglucosylase/hydrolase
Chr1	1324272284	1324272437	154	0.0328886	0.283508	-0.250619	-74.2694	CG	TG1g02185	promoter	SET domain-containing protein
Chr1	1324605258	1324605339	82	0.695553	0.071621	0.623932	146.058	CHG	TG1g02188	intron	SET domain-containing protein
Chr1	1326694665	1326695057	393	0.0150114	0.133458	-0.118447	-739.433	CHH	TG1g02195	intron	JmjC domain-containing protein
Chr1	1327442810	1327442896	87	0.89131	0.47324	0.41807	40.7496	CG	TG1g02200	intron	ARM repeat superfamily protein, putative
Chr1	1328489966	1328490631	666	0.0214371	0.196037	-0.174599	-1374.4	CHH	TG1g02205	intron	Transducin/WD40 repeat-like superfamily protein, putative isoform 2
Chr1	1328491105	1328491748	644	0.0211415	0.144299	-0.123158	-1094.95	CHH	TG1g02205	intron	Transducin/WD40 repeat-like superfamily protein, putative isoform 2
Chr1	1328492773	1328493743	971	0.046692	0.177915	-0.131223	-1536.89	CHH	TG1g02205	intron	Transducin/WD40 repeat-like superfamily protein, putative isoform 2
Chr1	1328551159	1328551442	284	0.166574	0.596734	-0.43016	-119.71	CHG	TG1g02205	intron	Transducin/WD40 repeat-like superfamily protein, putative isoform 2
Chr1	1328636325	1328636688	364	0.0680689	0.413684	-0.345616	-141.579	CHG	TG1g02206	intron	Transducin/WD40 repeat superfamily protein
Chr1	1328652978	1328653155	178	0.498574	0.791872	-0.293298	-138.754	CHG	TG1g02206	intron	Transducin/WD40 repeat superfamily protein
Chr1	1328654251	1328654316	66	0.988338	0.869286	0.119052	56.1645	CG	TG1g02206	intron	Transducin/WD40 repeat superfamily protein
Chr1	1334165937	1334166378	442	0.00760146	0.10274	-0.0951384	-811.248	CHH	TG1g02209	intron	Protein farnesyltransferase subunit beta
Chr1	1344247740	1344248095	356	0.531695	0.0588481	0.472847	372.312	CHG	TG1g02239	intron	Receptor-like serine/threonine-protein kinase
Chr1	1344801033	1344801139	107	0.438325	0.20723	0.231095	103.613	CG	TG1g02244	intron	Cysteine-rich receptor-like protein kinase
Chr1	1346775302	1346775527	226	0.774371	0.418958	0.355413	144.744	CHG	TG1g02253	promoter	Unknown protein
Chr1	1352136344	1352136897	554	0.00901537	0.0982989	-0.0892836	-1034.5	CHH	TG1g02265	intron	UDP-N-acetylmuramoylalanine--D-glutamate ligase-like protein
Chr1	1352142482	1352143330	849	0.0341847	0.150874	-0.11669	-1467.55	CHH	TG1g02265	intron	UDP-N-acetylmuramoylalanine--D-glutamate ligase-like protein
Chr1	1352143465	1352144561	1097	0.0206775	0.167624	-0.146946	-1937.47	CHH	TG1g02265	intron	UDP-N-acetylmuramoylalanine--D-glutamate ligase-like protein
Chr1	1352145208	1352145848	641	0.0251719	0.137396	-0.112224	-1021.72	CHH	TG1g02265	intron	UDP-N-acetylmuramoylalanine--D-glutamate ligase-like protein
Chr1	1352147830	1352148301	472	0.0208256	0.145302	-0.124477	-795.185	CHH	TG1g02265	intron	UDP-N-acetylmuramoylalanine--D-glutamate ligase-like protein
Chr1	1352148746	1352149884	1139	0.0139505	0.121557	-0.107607	-2213.81	CHH	TG1g02265	intron	UDP-N-acetylmuramoylalanine--D-glutamate ligase-like protein
Chr1	1352256118	1352256531	414	0.035378	0.143507	-0.108129	-687.742	CHH	TG1g02266	intron	UDP-N-acetylmuramoylalanine--D-glutamate ligase-like protein
Chr1	1352288163	1352290228	2066	0.0162816	0.138137	-0.121856	-3886.49	CHH	TG1g02266	intron	UDP-N-acetylmuramoylalanine--D-glutamate ligase-like protein
Chr1	1352290800	1352291446	647	0.0192914	0.126909	-0.107617	-936.966	CHH	TG1g02266	intron	UDP-N-acetylmuramoylalanine--D-glutamate ligase-like protein
Chr1	1352292186	1352292686	501	0.0156479	0.117221	-0.101573	-737.591	CHH	TG1g02266	intron	UDP-N-acetylmuramoylalanine--D-glutamate ligase-like protein
Chr1	1361109866	1361110016	151	0.741855	0.226279	0.515577	122.077	CHG	TG1g02275	intron	Cornichon
Chr1	1365029509	1365029948	440	0.0106998	0.146114	-0.135414	-989.675	CHH	TG1g02287	intron	Glycoside hydrolase, family 28
Chr1	1365031232	1365032848	1617	0.0188444	0.166714	-0.14787	-2595.25	CHH	TG1g02287	intron	Glycoside hydrolase, family 28
Chr1	1365033078	1365034008	931	0.0158561	0.160751	-0.144895	-1533.47	CHH	TG1g02287	intron	Glycoside hydrolase, family 28
Chr1	1365035572	1365036573	1002	0.0094531	0.159172	-0.149719	-2226.37	CHH	TG1g02287	intron	Glycoside hydrolase, family 28
Chr1	1365048114	1365048660	547	0.0250802	0.146846	-0.121766	-979.828	CHH	TG1g02287	intron	Glycoside hydrolase, family 28
Chr1	1365056271	1365056697	427	0.017304	0.154154	-0.13685	-969.521	CHH	TG1g02287	intron	Glycoside hydrolase, family 28
Chr1	1379840252	1379840531	280	0.484577	0.0729228	0.411654	282.037	CHG	TG1g02304	TES	GATA-type domain-containing protein
Chr1	1379840252	1379840531	280	0.484577	0.0729228	0.411654	282.037	CHG	TG1g02304	exon	GATA-type domain-containing protein
Chr1	1379840252	1379840531	280	0.484577	0.0729228	0.411654	282.037	CHG	TG1g02304	intron	GATA-type domain-containing protein
Chr1	1379947666	1379948832	1167	0.415127	0.0430458	0.372082	792.879	CHG	TG1g02305	TES	GATA-type domain-containing protein
Chr1	1379947666	1379948832	1167	0.415127	0.0430458	0.372082	792.879	CHG	TG1g02305	exon	GATA-type domain-containing protein
Chr1	1379947666	1379948832	1167	0.415127	0.0430458	0.372082	792.879	CHG	TG1g02305	intron	GATA-type domain-containing protein
Chr1	1379950323	1379950563	241	0.667363	0.217824	0.44954	240.749	CHG	TG1g02305	promoter	GATA-type domain-containing protein
Chr1	1379950534	1379950680	147	0.601159	0.200344	0.400815	82.5515	CG	TG1g02305	promoter	GATA-type domain-containing protein
Chr1	1381876986	1381877795	810	0.0767991	0.00829738	0.0685017	1083.68	CHH	TG1g02308	promoter	GATA-type domain-containing protein
Chr1	1381877368	1381877622	255	0.377689	0.0806017	0.297088	128.485	CHG	TG1g02308	promoter	GATA-type domain-containing protein
Chr1	1381877549	1381877686	138	0.364267	0.168679	0.195588	74.2842	CG	TG1g02308	promoter	GATA-type domain-containing protein
Chr1	1381877742	1381877968	227	0.256595	0.0615252	0.195069	134.895	CHG	TG1g02308	promoter	GATA-type domain-containing protein
Chr1	1381878210	1381878762	553	0.554372	0.0746639	0.479708	612.957	CHG	TG1g02308	promoter	GATA-type domain-containing protein
Chr1	1381878421	1381878567	147	0.535409	0.0754552	0.459954	93.2133	CG	TG1g02308	promoter	GATA-type domain-containing protein
Chr1	1381879858	1381880202	345	0.558668	0.160672	0.397996	117.572	CHG	TG1g02308	intron	GATA-type domain-containing protein
Chr1	1381879858	1381880202	345	0.558668	0.160672	0.397996	117.572	CHG	TG1g02308	exon	GATA-type domain-containing protein
Chr1	1381880441	1381880845	405	0.642861	0.112382	0.530479	468.182	CHG	TG1g02308	exon	GATA-type domain-containing protein
Chr1	1381880441	1381880845	405	0.642861	0.112382	0.530479	468.182	CHG	TG1g02308	TES	GATA-type domain-containing protein
Chr1	1386000790	1386001212	423	0.0900885	0.536933	-0.446844	-346.43	CHG	TG1g02318	intron	G-patch domain containing protein
Chr1	1386063696	1386064410	715	0.145158	0.814176	-0.669018	-549.39	CHG	TG1g02318	intron	G-patch domain containing protein
Chr1	1386070991	1386071723	733	0.0182369	0.11394	-0.0957036	-1418.03	CHH	TG1g02318	intron	G-patch domain containing protein
Chr1	1386072104	1386072429	326	0.0115498	0.139075	-0.127525	-687.761	CHH	TG1g02318	intron	G-patch domain containing protein
Chr1	1386072935	1386073954	1020	0.0207287	0.211011	-0.190283	-2001.56	CHH	TG1g02318	intron	G-patch domain containing protein
Chr1	1393875882	1393876078	197	0.807079	0.53598	0.271099	129.04	CHG	TG1g02332	intron	Unknown protein
Chr1	1398143520	1398143998	479	0.0206002	0.109443	-0.0888423	-791.658	CHH	TG1g02340	intron	Hydroxyisourate hydrolase
Chr1	1399616550	1399616850	301	0.0203425	0.115975	-0.0956324	-704.853	CHH	TG1g02345	intron	GTP 3',8-cyclase
Chr1	1399699999	1399700262	264	0.0860804	0.49936	-0.41328	-153.814	CHG	TG1g02346	intron	GTP 3',8-cyclase
Chr1	1409449026	1409449142	117	0.856607	0.988694	-0.132087	-67.3459	CG	TG1g02366	promoter	Cysteine-rich receptor-like protein kinase
Chr1	1410444298	1410444401	104	0.386465	0.128722	0.257744	74.3423	CG	TG1g02371	intron	Cysteine-rich receptor-kinase-like protein
Chr1	1410444535	1410444781	247	0.393668	0.123409	0.270258	272.655	CHG	TG1g02371	intron	Cysteine-rich receptor-kinase-like protein
Chr1	1410445843	1410446368	526	0.546777	0.119523	0.427253	421.502	CHG	TG1g02371	intron	Cysteine-rich receptor-kinase-like protein
Chr1	1410445843	1410446368	526	0.546777	0.119523	0.427253	421.502	CHG	TG1g02371	exon	Cysteine-rich receptor-kinase-like protein
Chr1	1410446435	1410446633	199	0.288735	0.0257538	0.262981	71.1922	CG	TG1g02371	intron	Cysteine-rich receptor-kinase-like protein
Chr1	1410446435	1410446633	199	0.288735	0.0257538	0.262981	71.1922	CG	TG1g02371	exon	Cysteine-rich receptor-kinase-like protein
Chr1	1412474351	1412474431	81	0.286791	0.067222	0.219569	49.0168	CG	TG1g02380	exon	Amine oxidase
Chr1	1413937555	1413938193	639	0.0234697	0.165631	-0.142162	-1417.51	CHH	TG1g02382	intron	PAP_fibrillin domain-containing protein
Chr1	1414153466	1414154019	554	0.0179852	0.116482	-0.0984973	-801.372	CHH	TG1g02383	intron	PAP_fibrillin domain-containing protein
Chr1	1414428165	1414428537	373	0.00623296	0.155022	-0.148789	-717.295	CHH	TG1g02385	intron	(rape) hypothetical protein
Chr1	1415448217	1415448608	392	0.310252	0.79475	-0.484498	-132.049	CHG	TG1g02390	intron	protein N-terminal asparagine amidohydrolase family protein
Chr1	1417324219	1417324384	166	0.708684	0.0485559	0.660128	199.84	CHG	TG1g02403	intron	Kinase family protein
Chr1	1417328207	1417328575	369	0.545341	0.101634	0.443707	219.554	CHG	TG1g02403	intron	Kinase family protein
Chr1	1417870594	1417870867	274	0.384064	0.0741271	0.309937	179.029	CHG	TG1g02409	intron	ATP-dependent DNA helicase 2 subunit KU80
Chr1	1417955950	1417956454	505	0.0209218	0.105394	-0.0844723	-817.646	CHH	TG1g02409	intron	ATP-dependent DNA helicase 2 subunit KU80
Chr1	1418988551	1418988961	411	0.065111	0.582775	-0.517664	-333.813	CHG	TG1g02412	intron	XS domain-containing protein
Chr1	1419011332	1419011491	160	0.974043	0.773076	0.200967	272.875	CG	TG1g02412	intron	XS domain-containing protein
Chr1	1419015379	1419015954	576	0.0261068	0.154325	-0.128218	-1187.95	CHH	TG1g02412	intron	XS domain-containing protein
Chr1	1421094574	1421094981	408	0.250181	0.791524	-0.541342	-133.011	CHG	TG1g02419	intron	Pyruvate kinase
Chr1	1421105863	1421106518	656	0.465898	0.905493	-0.439595	-148.973	CHG	TG1g02419	intron	Pyruvate kinase
Chr1	1421119072	1421119578	507	0.316371	0.800767	-0.484396	-191.807	CHG	TG1g02419	intron	Pyruvate kinase
Chr1	1427031037	1427031779	743	0.025987	0.162607	-0.13662	-1497.57	CHH	TG1g02426	intron	CW-type zinc finger protein
Chr1	1427464152	1427464700	549	0.0146072	0.113786	-0.0991788	-1185.24	CHH	TG1g02427	intron	WD repeat-containing protein 55
Chr1	1428150003	1428150941	939	0.0206738	0.102519	-0.0818457	-1567.73	CHH	TG1g02429	intron	SWI/SNF complex subunit SWI3B
Chr1	1428624168	1428624471	304	0.336606	0.692025	-0.355419	-141.942	CHG	TG1g02430	intron	Trafficking protein particle complex subunit 11
Chr1	1434411527	1434411779	253	0.315293	0.0594705	0.255823	122.773	CHG	TG1g02450	intron	Epimerase domain-containing protein
Chr1	1434411531	1434411642	112	0.382348	0.0444762	0.337872	69.7331	CG	TG1g02450	intron	Epimerase domain-containing protein
Chr1	1434437718	1434438107	390	0.129528	0.622266	-0.492738	-126.597	CHG	TG1g02450	intron	Epimerase domain-containing protein
Chr1	1434452365	1434453262	898	0.023604	0.132469	-0.108865	-1698.68	CHH	TG1g02450	intron	Epimerase domain-containing protein
Chr1	1440890174	1440890385	212	0.0670367	0.299946	-0.232909	-106.227	CG	TG1g02465	intron	Plastid movement impaired 2
Chr1	1452941797	1452944350	2554	0.0518022	0.237684	-0.185882	-4683.53	CHH	TG1g02483	intron	Serine/threonine-protein phosphatase
Chr1	1452948195	1452949094	900	0.0162277	0.133772	-0.117544	-1730.07	CHH	TG1g02483	intron	Serine/threonine-protein phosphatase
Chr1	1452975823	1452976277	455	0.0142323	0.126955	-0.112722	-860.442	CHH	TG1g02483	intron	Serine/threonine-protein phosphatase
Chr1	1452976619	1452977339	721	0.0204542	0.116873	-0.0964191	-1167.34	CHH	TG1g02483	intron	Serine/threonine-protein phosphatase
Chr1	1457225732	1457226480	749	0.0215797	0.147245	-0.125665	-1526.46	CHH	TG1g02490	intron	BTB domain-containing protein
Chr1	1457975528	1457975718	191	0.377937	0.0725722	0.305365	132.512	CHG	TG1g02492	intron	Very-long-chain (3R)-3-hydroxyacyl-CoA dehydratase
Chr1	1458474675	1458475031	357	0.303526	0.696547	-0.393021	-179.503	CHG	TG1g02495	intron	Oxidoreductase/transition metal ion-binding protein (DUF3531)
Chr1	1458799476	1458799574	99	0.318622	0.0358242	0.282798	57.3818	CG	TG1g02498	promoter	Phosphoribosylformylglycinamidine synthase
Chr1	1459106661	1459107430	770	0.114925	0.610351	-0.495425	-540.533	CHG	TG1g02500	intron	Zeta-carotene desaturase
Chr1	1459130811	1459131124	314	0.470131	0.10692	0.363212	312.908	CG	TG1g02500	intron	Zeta-carotene desaturase
Chr1	1459130856	1459131162	307	0.34554	0.0654445	0.280095	232.221	CHG	TG1g02500	intron	Zeta-carotene desaturase
Chr1	1459139733	1459139937	205	0.166783	0.80656	-0.639776	-174.378	CHG	TG1g02500	intron	Zeta-carotene desaturase
Chr1	1459788537	1459788758	222	0.126658	0.952493	-0.825836	-194.136	CHG	TG1g02501	intron	Cytochrome P450
Chr1	1459797465	1459797576	112	0.900286	0.0645861	0.835699	62.2059	CG	TG1g02501	intron	Cytochrome P450
Chr1	1459831819	1459832159	341	0.490776	0.142389	0.348388	260.061	CHG	TG1g02501	intron	Cytochrome P450
Chr1	1461241552	1461241919	368	0.889724	0.245296	0.644428	298.934	CHG	TG1g02509	intron	Cytochrome P450, putative
Chr1	1463623619	1463624174	556	0.014818	0.0987693	-0.0839513	-1087.13	CHH	TG1g02520	intron	Trafficking protein particle complex subunit 8
Chr1	1466944345	1466944853	509	0.64404	0.192126	0.451914	463.743	CHG	TG1g02531	intron	GMC_OxRdtase_N domain-containing protein
Chr1	1466948762	1466949289	528	0.478809	0.0809651	0.397844	293.56	CHG	TG1g02531	intron	GMC_OxRdtase_N domain-containing protein
Chr1	1470915370	1470915961	592	0.526179	0.116192	0.409987	357.669	CHG	TG1g02544	promoter	RRM domain-containing protein
Chr1	1478022830	1478022972	143	0.57167	0.167672	0.403998	70.6725	CG	TG1g02554	exon	Unknown protein
Chr1	1478022830	1478022972	143	0.57167	0.167672	0.403998	70.6725	CG	TG1g02554	intron	Unknown protein
Chr1	1478122047	1478123536	1490	0.0189785	0.125484	-0.106505	-2536.65	CHH	TG1g02555	intron	Non-specific serine/threonine protein kinase
Chr1	1478124335	1478124939	605	0.0239375	0.135943	-0.112006	-927.282	CHH	TG1g02555	intron	Non-specific serine/threonine protein kinase
Chr1	1478125057	1478125498	442	0.0173883	0.136246	-0.118858	-724.8	CHH	TG1g02555	intron	Non-specific serine/threonine protein kinase
Chr1	1478126454	1478126926	473	0.0190781	0.117204	-0.0981257	-685.727	CHH	TG1g02555	intron	Non-specific serine/threonine protein kinase
Chr1	1483951848	1483952579	732	0.0788671	0.403405	-0.324538	-362.657	CHG	TG1g02570	intron	Mediator of RNA polymerase II transcription subunit
Chr1	1484442572	1484442838	267	0.0584714	0.363477	-0.305005	-209.057	CHG	TG1g02571	intron	Dolichyl-phosphate beta-glucosyltransferase
Chr1	1486304321	1486305061	741	0.781966	0.188126	0.59384	698.781	CHG	TG1g02580	intron	TSA: Wollemia nobilis Ref_Wollemi_Transcript_15544_1520 transcribed RNA sequence
Chr1	1486308447	1486309028	582	0.784799	0.1976	0.587199	708.779	CHG	TG1g02580	intron	TSA: Wollemia nobilis Ref_Wollemi_Transcript_15544_1520 transcribed RNA sequence
Chr1	1505669949	1505670405	457	0.042225	0.201959	-0.159734	-834.078	CHH	TG1g02617	intron	UDP-N-acetylmuramoyl-L-alanyl-D-glutamate--2,6-diaminopimelate ligase
Chr1	1505672855	1505673347	493	0.0240492	0.156761	-0.132712	-727.264	CHH	TG1g02617	intron	UDP-N-acetylmuramoyl-L-alanyl-D-glutamate--2,6-diaminopimelate ligase
Chr1	1523546423	1523546595	173	0.518449	0.144228	0.374221	135.788	CHG	TG1g02636	intron	Unknown protein
Chr1	1523556501	1523557069	569	0.0273483	0.128129	-0.10078	-1128.13	CHH	TG1g02636	intron	Unknown protein
Chr1	1523557852	1523558743	892	0.0267887	0.185967	-0.159179	-1460.9	CHH	TG1g02636	intron	Unknown protein
Chr1	1527940118	1527940202	85	0.202094	0.851673	-0.649579	-131.177	CHG	TG1g02647	intron	SpoU_methylase domain-containing protein
Chr1	1528043384	1528043904	521	0.0570897	0.192941	-0.135851	-851.56	CHH	TG1g02648	TES	Unknown protein
Chr1	1528043384	1528043904	521	0.0570897	0.192941	-0.135851	-851.56	CHH	TG1g02648	exon	Unknown protein
Chr1	1528043384	1528043904	521	0.0570897	0.192941	-0.135851	-851.56	CHH	TG1g02648	intron	Unknown protein
Chr1	1528146139	1528146711	573	0.00450652	0.20173	-0.197223	-1180.38	CHH	TG1g02649	TES	Unknown protein
Chr1	1528146139	1528146711	573	0.00450652	0.20173	-0.197223	-1180.38	CHH	TG1g02649	exon	Unknown protein
Chr1	1528175207	1528176317	1111	0.00849665	0.172854	-0.164358	-2321.15	CHH	TG1g02650	TES	Unknown protein
Chr1	1528175207	1528176317	1111	0.00849665	0.172854	-0.164358	-2321.15	CHH	TG1g02650	exon	Unknown protein
Chr1	1528267393	1528267704	312	0.591605	0.13048	0.461125	243.953	CHG	TG1g02651	intron	Cysteine proteinase
Chr1	1530453048	1530453546	499	0.0096596	0.131176	-0.121516	-943.099	CHH	TG1g02664	intron	FHA domain-containing protein
Chr1	1533822404	1533822823	420	0.0181867	0.124469	-0.106282	-724.336	CHH	TG1g02675	intron	EXS domain-containing protein
Chr1	1533855418	1533855799	382	0.203711	0.789252	-0.585541	-258.016	CHG	TG1g02675	intron	EXS domain-containing protein
Chr1	1534056378	1534056819	442	0.0178294	0.117571	-0.0997411	-705.143	CHH	TG1g02676	intron	Ubiquitin-like domain-containing protein
Chr1	1541797956	1541798167	212	0.736566	0.0398695	0.696697	270.84	CHG	TG1g02699	promoter	SAGA-associated factor 11
Chr1	1546724430	1546725006	577	0.0901389	0.276151	-0.186012	-1106.92	CHH	TG1g02712	intron	PGG domain-containing protein
Chr1	1546728149	1546728594	446	0.0250539	0.130629	-0.105575	-864.534	CHH	TG1g02712	intron	PGG domain-containing protein
Chr1	1546728749	1546729269	521	0.0277244	0.150819	-0.123094	-1032.04	CHH	TG1g02712	intron	PGG domain-containing protein
Chr1	1546729466	1546731174	1709	0.0645285	0.239864	-0.175335	-3769.2	CHH	TG1g02712	intron	PGG domain-containing protein
Chr1	1546731712	1546732535	824	0.0441403	0.212822	-0.168681	-1251.76	CHH	TG1g02712	intron	PGG domain-containing protein
Chr1	1547136416	1547136484	69	0.0394748	0.706271	-0.666796	-44.9708	CG	TG1g02714	intron	Homeobox-leucine zipper protein like
Chr1	1547154139	1547154604	466	0.017979	0.110945	-0.0929658	-804.277	CHH	TG1g02715	intron	RNA polymerase I-specific transcription initiation factor RRN3-like
Chr1	1549080434	1549080780	347	0.549273	0.119216	0.430057	207.004	CHG	TG1g02721	intron	PGG domain-containing protein
Chr1	1549102299	1549102395	97	0.110705	0.572445	-0.46174	-42.3834	CG	TG1g02721	intron	PGG domain-containing protein
Chr1	1549357112	1549357369	258	0.664749	0.267484	0.397265	207.534	CHG	TG1g02723	intron	PGG domain-containing protein
Chr1	1550596128	1550596599	472	0.016068	0.113102	-0.0970336	-897.303	CHH	TG1g02728	intron	PUA domain-containing protein
Chr1	1550646656	1550646857	202	0.389328	0.828388	-0.43906	-158.375	CHG	TG1g02728	intron	PUA domain-containing protein
Chr1	1552994337	1552994702	366	0.696124	0.0474839	0.64864	327.211	CHG	TG1g02741	promoter	PGG domain-containing protein
Chr1	1554196320	1554196497	178	0.138517	0.61345	-0.474933	-144.921	CHG	TG1g02747	intron	Detected protein of confused Function
Chr1	1554198884	1554199069	186	0.116423	0.491173	-0.374751	-121.61	CHG	TG1g02747	intron	Detected protein of confused Function
Chr1	1554319589	1554319708	120	0.715106	0.240501	0.474605	128.433	CHG	TG1g02749	intron	DELLA protein
Chr1	1561990596	1561990778	183	0.455072	0.157807	0.297265	139.765	CHG	TG1g02777	intron	Fumarate hydratase
Chr1	1566578818	1566579374	557	0.0356618	0.147623	-0.111961	-810.086	CHH	TG1g02789	intron	Low-density receptor-like protein
Chr1	1568241804	1568242100	297	0.572591	0.0739206	0.49867	186.899	CHG	TG1g02798	intron	Ribosomal protein S1
Chr1	1568308791	1568309651	861	0.0254052	0.404928	-0.379523	-264.303	CHG	TG1g02799	promoter	Unknown protein
Chr1	1568308791	1568309651	861	0.0254052	0.404928	-0.379523	-264.303	CHG	TG1g02799	TSS	Unknown protein
Chr1	1568308791	1568309651	861	0.0254052	0.404928	-0.379523	-264.303	CHG	TG1g02799	exon	Unknown protein
Chr1	1568308791	1568309651	861	0.0254052	0.404928	-0.379523	-264.303	CHG	TG1g02799	intron	Unknown protein
Chr1	1568308791	1568309651	861	0.0254052	0.404928	-0.379523	-264.303	CHG	TG1g02799	TES	Unknown protein
Chr1	1568425071	1568425625	555	0.0369367	0.195295	-0.158358	-819.197	CHH	TG1g02801	intron	Unknown protein
Chr1	1568425768	1568426353	586	0.0390632	0.162161	-0.123098	-905.693	CHH	TG1g02801	intron	Unknown protein
Chr1	1568427538	1568428628	1091	0.0470158	0.207342	-0.160326	-1558.76	CHH	TG1g02801	intron	Unknown protein
Chr1	1568429954	1568430471	518	0.0278704	0.139845	-0.111974	-973.375	CHH	TG1g02801	intron	Unknown protein
Chr1	1568717962	1568718505	544	0.015872	0.0865303	-0.0706583	-965.11	CHH	TG1g02805	intron	BHLH domain-containing protein
Chr1	1568719504	1568720156	653	0.01441	0.0912541	-0.076844	-837.298	CHH	TG1g02805	intron	BHLH domain-containing protein
Chr1	1568723965	1568724735	771	0.0178134	0.127197	-0.109384	-1530.9	CHH	TG1g02805	intron	BHLH domain-containing protein
Chr1	1568730852	1568731190	339	0.265335	0.793913	-0.528578	-196.448	CHG	TG1g02805	intron	BHLH domain-containing protein
Chr1	1568731489	1568731800	312	0.171683	0.827091	-0.655408	-277.546	CHG	TG1g02805	intron	BHLH domain-containing protein
Chr1	1568731913	1568732300	388	0.125229	0.767148	-0.641919	-288.259	CHG	TG1g02805	intron	BHLH domain-containing protein
Chr1	1568816669	1568817042	374	0.313388	0.0526322	0.260756	213.877	CHG	TG1g02805	intron	BHLH domain-containing protein
Chr1	1568878358	1568878657	300	0.809092	0.286197	0.522895	195.035	CHG	TG1g02807	intron	Histone H2B
Chr1	1568967808	1568967950	143	0.303881	0.0628681	0.241013	116.519	CG	TG1g02808	promoter	Histone H2B
Chr1	1571694581	1571695294	714	0.643625	0.0608415	0.582784	503.847	CHG	TG1g02824	intron	Carbonic anhydrase
Chr1	1571694581	1571695294	714	0.643625	0.0608415	0.582784	503.847	CHG	TG1g02824	exon	Carbonic anhydrase
Chr1	1571694581	1571695294	714	0.643625	0.0608415	0.582784	503.847	CHG	TG1g02824	TSS	Carbonic anhydrase
Chr1	1571694581	1571695294	714	0.643625	0.0608415	0.582784	503.847	CHG	TG1g02824	promoter	Carbonic anhydrase
Chr1	1572850249	1572850312	64	0.886817	0.97603	-0.0892136	-40.0621	CG	TG1g02840	intron	Unknown protein
Chr1	1573956825	1573957332	508	0.0139688	0.122762	-0.108793	-875.154	CHH	TG1g02844	intron	Proton pump-interactor 1
Chr1	1584202073	1584202370	298	0.780001	0.0779496	0.702052	429.813	CHG	TG1g02863	intron	Inorganic phosphate transporter 1-1
Chr1	1584336272	1584336596	325	0.711221	0.212645	0.498576	224.043	CHG	TG1g02868	intron	TSA: Wollemia nobilis Ref_Wollemi_Transcript_13345_1954 transcribed RNA sequence
Chr1	1584995137	1584995668	532	0.658225	0.0721754	0.586049	700.48	CHG	TG1g02874	intron	Inorganic phosphate transporter 1-1
Chr1	1585145192	1585145345	154	0.827453	0.529282	0.298172	132.786	CHG	TG1g02879	intron	Dirigent protein
Chr1	1591397503	1591397586	84	0.832016	0.956797	-0.124781	-105.909	CG	TG1g02905	intron	Unknown protein
Chr1	1598458904	1598458979	76	0.0292161	0.374878	-0.345662	-60.9057	CG	TG1g02913	exon	Cytokinin dehydrogenase
Chr1	1598458904	1598458979	76	0.0292161	0.374878	-0.345662	-60.9057	CG	TG1g02913	TES	Cytokinin dehydrogenase
Chr1	1601022355	1601022732	378	0.509689	0.0597561	0.449933	129.656	CHG	TG1g02924	intron	Abhydrolase_3 domain-containing protein
Chr1	1603245206	1603245365	160	0.401323	0.0479802	0.353343	247.959	CG	TG1g02935	promoter	Xyloglucan endotransglucosylase/hydrolase
Chr1	1603489991	1603490266	276	0.364028	0.870711	-0.506683	-127.443	CHG	TG1g02936	intron	Chitin-binding type-1 domain-containing protein
Chr1	1607541455	1607541690	236	0.0440918	0.416224	-0.372132	-147.693	CHG	TG1g02944	intron	Magnesium transporter
Chr1	1607960327	1607960564	238	0.0820671	0.626783	-0.544716	-192.043	CHG	TG1g02945	intron	Magnesium transporter
Chr1	1609339214	1609339894	681	0.0106594	0.113944	-0.103285	-1112.36	CHH	TG1g02947	intron	PCI domain-containing protein
Chr1	1613970335	1613970405	71	0.978512	0.817734	0.160778	60.4739	CG	TG1g02961	intron	CULLIN_2 domain-containing protein
Chr1	1613991165	1613991233	69	0.906883	0.0542476	0.852636	88.0108	CG	TG1g02961	intron	CULLIN_2 domain-containing protein
Chr1	1615390682	1615390752	71	0.911978	0.167976	0.744002	37.862	CG	TG1g02967	exon	Fe2OG dioxygenase domain-containing protein
Chr1	1615390682	1615390752	71	0.911978	0.167976	0.744002	37.862	CG	TG1g02967	intron	Fe2OG dioxygenase domain-containing protein
Chr1	1615392719	1615392947	229	0.522751	0.0341887	0.488563	222.823	CHG	TG1g02967	intron	Fe2OG dioxygenase domain-containing protein
Chr1	1615434442	1615434589	148	0.357964	0.049481	0.308483	118.009	CHG	TG1g02968	intron	Fe2OG dioxygenase domain-containing protein
Chr1	1619861731	1619861879	149	0.814473	0.223754	0.590719	164.653	CHG	TG1g02988	intron	Fe2OG dioxygenase domain-containing protein
Chr1	1619862689	1619862913	225	0.432576	0.100613	0.331963	199.463	CHG	TG1g02988	intron	Fe2OG dioxygenase domain-containing protein
Chr1	1620992777	1620994721	1945	0.752753	0.0846663	0.668087	2393.79	CHG	TG1g02991	TES	Cyclin
Chr1	1620992777	1620994721	1945	0.752753	0.0846663	0.668087	2393.79	CHG	TG1g02991	exon	Cyclin
Chr1	1620992777	1620994721	1945	0.752753	0.0846663	0.668087	2393.79	CHG	TG1g02991	intron	Cyclin
Chr1	1620994194	1620994452	259	0.836822	0.16245	0.674371	63.8777	CG	TG1g02991	exon	Cyclin
Chr1	1620994194	1620994452	259	0.836822	0.16245	0.674371	63.8777	CG	TG1g02991	intron	Cyclin
Chr1	1620995533	1620995752	220	0.738464	0.0796177	0.658846	200.714	CG	TG1g02991	promoter	Cyclin
Chr1	1622185288	1622185578	291	0.469845	0.0274566	0.442388	140.299	CHG	TG1g02998	promoter	Fe2OG dioxygenase domain-containing protein
Chr1	1622185298	1622185516	219	0.512078	0.0343721	0.477706	80.9957	CG	TG1g02998	promoter	Fe2OG dioxygenase domain-containing protein
Chr1	1625150237	1625150423	187	0.988093	0.536162	0.451932	38.1508	CG	TG1g03009	promoter	Transcription factor bhlh
Chr1	1627599338	1627599661	324	0.480569	0.905687	-0.425119	-133.205	CHG	TG1g03014	intron	Sec3-PIP2_bind domain-containing protein
Chr1	1627973624	1627973742	119	0.971719	0.673837	0.297881	37.46	CG	TG1g03016	intron	Long-chain-fatty-acid--CoA ligase
Chr1	1629744178	1629744590	413	0.622411	0.18392	0.43849	255.573	CHG	TG1g03033	promoter	17.1 kDa class II heat shock protein-like
Chr1	1629744178	1629744590	413	0.622411	0.18392	0.43849	255.573	CHG	TG1g03034	promoter	Lipase_3 domain-containing protein
Chr1	1629744178	1629744590	413	0.622411	0.18392	0.43849	255.573	CHG	TG1g03035	intron	Vacuolar iron transporter family protein
Chr1	1629748673	1629749085	413	0.541958	0.139322	0.402637	244.37	CHG	TG1g03035	intron	Vacuolar iron transporter family protein
Chr1	1632661761	1632662281	521	0.130436	0.522859	-0.392423	-228.724	CHG	TG1g03049	intron	Double-strand break repair protein
Chr1	1632662616	1632662853	238	0.0646698	0.461114	-0.396444	-120.856	CHG	TG1g03049	intron	Double-strand break repair protein
Chr1	1636626638	1636626842	205	0.199861	0.884444	-0.684584	-228.118	CHG	TG1g03073	exon	Cyclin
Chr1	1636626638	1636626842	205	0.199861	0.884444	-0.684584	-228.118	CHG	TG1g03073	intron	Cyclin
Chr1	1636626763	1636627293	531	0.267656	0.984923	-0.717267	-87.9066	CG	TG1g03073	exon	Cyclin
Chr1	1636626763	1636627293	531	0.267656	0.984923	-0.717267	-87.9066	CG	TG1g03073	intron	Cyclin
Chr1	1637939814	1637940086	273	0.0618413	0.814746	-0.752905	-141.874	CHG	TG1g03078	intron	Unknown protein
Chr1	1640991423	1640991963	541	0.388478	0.85892	-0.470442	-159.566	CHG	TG1g03088	intron	cold-regulated 413-plasma membrane 2
Chr1	1642083040	1642083254	215	0.569333	0.0934077	0.475925	200.2	CHG	TG1g03090	intron	GDSL esterase/lipase
Chr1	1642320960	1642321211	252	0.581703	0.188862	0.392841	142.83	CHG	TG1g03092	intron	GDSL esterase/lipase
Chr1	1642948253	1642948406	154	0.840358	0.411385	0.428973	147.169	CHG	TG1g03100	intron	GDSL esterase/lipase
Chr1	1647697287	1647697610	324	0.456756	0.0763871	0.380369	239.996	CHG	TG1g03114	intron	GDSL esterase/lipase
Chr1	1647897540	1647897640	101	0.312943	0.039307	0.273636	52.6383	CG	TG1g03115	intron	GDSL esterase/lipase
Chr1	1656311827	1656312889	1063	0.0370391	0.202664	-0.165625	-2234.8	CHH	TG1g03131	intron	Protein kinase domain-containing protein
Chr1	1656314144	1656314661	518	0.0576871	0.212173	-0.154486	-889.669	CHH	TG1g03131	intron	Protein kinase domain-containing protein
Chr1	1657571082	1657571303	222	0.0500771	0.263712	-0.213635	-144.756	CHG	TG1g03134	intron	Unknown protein
Chr1	1663462149	1663462361	213	0.106941	0.527588	-0.420647	-137.757	CHG	TG1g03157	intron	NAD(P)-bd_dom domain-containing protein
Chr1	1664966109	1664966958	850	0.0147856	0.128631	-0.113845	-1338.48	CHH	TG1g03167	intron	Protein kinase
Chr1	1665805755	1665806617	863	0.0108109	0.101989	-0.091178	-1348.35	CHH	TG1g03169	intron	mRNA guanylyltransferase
Chr1	1665806943	1665807636	694	0.0132315	0.198065	-0.184834	-1305.45	CHH	TG1g03169	intron	mRNA guanylyltransferase
Chr1	1665809625	1665810270	646	0.017058	0.114548	-0.0974899	-761.953	CHH	TG1g03169	intron	mRNA guanylyltransferase
Chr1	1665810604	1665811702	1099	0.0138775	0.155701	-0.141823	-1816.98	CHH	TG1g03169	intron	mRNA guanylyltransferase
Chr1	1665812102	1665812677	576	0.0132305	0.106077	-0.0928464	-1062.96	CHH	TG1g03169	intron	mRNA guanylyltransferase
Chr1	1668053872	1668054165	294	0.174642	0.717467	-0.542825	-230.656	CHG	TG1g03179	intron	LIM zinc-binding domain-containing protein
Chr1	1671667007	1671667294	288	0.590437	0.105021	0.485416	349.263	CHG	TG1g03191	intron	Fe2OG dioxygenase domain-containing protein
Chr1	1671703353	1671703635	283	0.0500894	0.614688	-0.564599	-159.377	CHG	TG1g03191	intron	Fe2OG dioxygenase domain-containing protein
Chr1	1683542358	1683542676	319	0.452871	0.109942	0.342929	92.0285	CG	TG1g03249	intron	Methyltransferase
Chr1	1683552352	1683552528	177	0.189719	0.574486	-0.384767	-125.491	CHG	TG1g03249	intron	Methyltransferase
Chr1	1683851714	1683852262	549	0.0138641	0.124157	-0.110292	-866.306	CHH	TG1g03252	intron	Stromal processing peptidase, chloroplastic
Chr1	1683913052	1683913239	188	0.190483	0.582459	-0.391976	-126.949	CHG	TG1g03252	intron	Stromal processing peptidase, chloroplastic
Chr1	1684726801	1684727154	354	0.0811352	0.487699	-0.406564	-250.382	CHG	TG1g03254	intron	Tafazzin family protein
Chr1	1684727609	1684728112	504	0.0143024	0.098295	-0.0839926	-931.464	CHH	TG1g03254	intron	Tafazzin family protein
Chr1	1687092149	1687092622	474	0.00536187	0.0969178	-0.0915559	-853.622	CHH	TG1g03269	intron	Lon peptidase n-terminal domain and ring finger protein
Chr1	1687118610	1687118724	115	0.792524	0.117296	0.675229	72.84	CG	TG1g03269	intron	Lon peptidase n-terminal domain and ring finger protein
Chr1	1688334043	1688334397	355	0.416101	0.870299	-0.454197	-234.034	CHG	TG1g03273	intron	ATG8-interacting protein 1
Chr1	1691354603	1691355219	617	0.110853	0.442663	-0.33181	-226.874	CHG	TG1g03287	intron	Histone-lysine N-methyltransferase
Chr1	1693937208	1693937391	184	0.551172	0.03641	0.514762	160.944	CHG	TG1g03292	intron	UVR domain
Chr1	1695884550	1695884659	110	0.0689482	0.331235	-0.262286	-78.3657	CG	TG1g03309	promoter	MAPK kinase substrate protein At1g80180
Chr1	1697959518	1697959696	179	0.437533	0.052519	0.385014	155.285	CHG	TG1g03320	intron	Cytochrome P450
Chr1	1697964647	1697964943	297	0.532072	0.0552878	0.476784	180.098	CHG	TG1g03320	intron	Cytochrome P450
Chr1	1698528403	1698528609	207	0.875162	0.512163	0.362999	151.649	CHG	TG1g03328	intron	Cytochrome P450
Chr1	1708206367	1708207350	984	0.0239651	0.124991	-0.101026	-1771.25	CHH	TG1g03347	intron	Peroxisomal nicotinamide adenine dinucleotide carrier
Chr1	1709914333	1709914591	259	0.775939	0.256875	0.519064	305.361	CHG	TG1g03353	promoter	Acyl transferase/acyl hydrolase/lysophospholipase superfamily protein
Chr1	1710964041	1710964744	704	0.599861	0.195134	0.404728	585.679	CHG	TG1g03360	exon	Patatin
Chr1	1710964041	1710964744	704	0.599861	0.195134	0.404728	585.679	CHG	TG1g03360	intron	Patatin
Chr1	1714245009	1714245496	488	0.0139499	0.114476	-0.100526	-943.476	CHH	TG1g03372	intron	DUF676 domain-containing protein
Chr1	1714724144	1714724235	92	0.938896	0.192882	0.746014	80.9587	CG	TG1g03379	intron	Unknown protein
Chr1	1714729543	1714729852	310	0.666953	0.121071	0.545883	162.916	CHG	TG1g03379	intron	Unknown protein
Chr1	1715245241	1715245910	670	0.0150792	0.166264	-0.151185	-1768.12	CHH	TG1g03381	intron	Rav1p_C domain-containing protein
Chr1	1718165829	1718165892	64	0.929315	0.206718	0.722597	42.2047	CG	TG1g03396	intron	Carrier domain-containing protein
Chr1	1718181381	1718181468	88	0.250359	0.0554903	0.194869	78.1231	CG	TG1g03396	exon	Carrier domain-containing protein
Chr1	1724660140	1724660541	402	0.064928	0.23424	-0.169311	-811.815	CHH	TG1g03411	intron	DNA topoisomerase 6 subunit B
Chr1	1724662268	1724662371	104	0.974923	0.842755	0.132168	139.881	CG	TG1g03411	intron	DNA topoisomerase 6 subunit B
Chr1	1728355564	1728356819	1256	0.575479	0.0431748	0.532304	724.498	CHG	TG1g03423	TES	Pentatricopeptide repeat-containing protein
Chr1	1728355564	1728356819	1256	0.575479	0.0431748	0.532304	724.498	CHG	TG1g03423	exon	Pentatricopeptide repeat-containing protein
Chr1	1728705906	1728705963	58	0.0581194	0.810998	-0.752879	-38.7467	CG	TG1g03425	intron	GFO_IDH_MocA_C domain-containing protein
Chr1	1728715238	1728715763	526	0.161276	0.766416	-0.60514	-396.397	CHG	TG1g03425	intron	GFO_IDH_MocA_C domain-containing protein
Chr1	1728730692	1728731018	327	0.328693	0.747705	-0.419011	-144.341	CHG	TG1g03425	intron	GFO_IDH_MocA_C domain-containing protein
Chr1	1729800924	1729801084	161	0.817995	0.255035	0.56296	87.1765	CG	TG1g03430	promoter	Glycosyltransferase
Chr1	1731825803	1731826119	317	0.715226	0.115485	0.599741	163.841	CHG	TG1g03448	intron	Glycosyltransferase
Chr1	1732501931	1732502025	95	0.654571	0.839878	-0.185307	-56.8487	CG	TG1g03458	promoter	Xyloglucan endotransglucosylase/hydrolase
Chr1	1733528667	1733528817	151	0.652573	0.10554	0.547033	141.645	CHG	TG1g03477	intron	Xyloglucan endotransglucosylase/hydrolase
Chr1	1736611810	1736611893	84	0.927091	0.826442	0.100649	60.3553	CG	TG1g03500	intron	Xyloglucan endotransglucosylase/hydrolase
Chr1	1736842611	1736843192	582	0.6369	0.157788	0.479112	566.154	CHG	TG1g03501	exon	Glycosyltransferase
Chr1	1736842611	1736843192	582	0.6369	0.157788	0.479112	566.154	CHG	TG1g03501	intron	Glycosyltransferase
Chr1	1737621091	1737621189	99	0.150602	0.0262263	0.124376	82.7715	CG	TG1g03512	exon	Cytochrome P450
Chr1	1737621091	1737621189	99	0.150602	0.0262263	0.124376	82.7715	CG	TG1g03512	TES	Cytochrome P450
Chr1	1739125001	1739125390	390	0.0213159	0.125718	-0.104402	-689.963	CHH	TG1g03522	promoter	Cytochrome P450 family protein
Chr1	1742131840	1742132075	236	0.534572	0.977787	-0.443214	-48.2118	CG	TG1g03536	exon	Unknown protein
Chr1	1742131840	1742132075	236	0.534572	0.977787	-0.443214	-48.2118	CG	TG1g03536	intron	Unknown protein
Chr1	1742280363	1742280520	158	0.0487542	0.620756	-0.572002	-74.216	CG	TG1g03538	exon	DYW_deaminase domain-containing protein
Chr1	1742618671	1742619188	518	0.246769	0.0557202	0.191049	697.564	CHH	TG1g03541	promoter	Elongation factor P
Chr1	1742634108	1742634565	458	0.0107047	0.0839367	-0.073232	-719.32	CHH	TG1g03541	intron	Elongation factor P
Chr1	1742775293	1742775653	361	0.230533	0.689463	-0.45893	-234.805	CHG	TG1g03543	intron	Elongation factor P
Chr1	1743238240	1743238984	745	0.186999	0.762255	-0.575256	-286.316	CHG	TG1g03547	intron	Isoleucyl-tRNA synthetase
Chr1	1744347658	1744347753	96	0.735775	0.0469387	0.688836	129.745	CG	TG1g03554	intron	UPF0496 protein
Chr1	1744418277	1744418351	75	0.666311	0.0858271	0.580484	40.7829	CG	TG1g03556	promoter	UPF0496 protein 1
Chr1	1745132002	1745132833	832	0.124981	0.857027	-0.732045	-620.78	CHG	TG1g03559	intron	Unknown protein
Chr1	1752291146	1752291365	220	0.0472637	0.299192	-0.251928	-119.502	CHG	TG1g03578	intron	BHLH domain-containing protein
Chr1	1752291146	1752291365	220	0.0472637	0.299192	-0.251928	-119.502	CHG	TG1g03579	promoter	ketose-bisphosphate aldolase class-II family protein
Chr1	1752334865	1752335363	499	0.654614	0.234725	0.419889	309.317	CHG	TG1g03580	intron	STAS domain-containing protein
Chr1	1753602586	1753603079	494	0.017766	0.116332	-0.0985661	-998.27	CHH	TG1g03587	intron	MAT1 domain-containing protein
Chr1	1753603649	1753604337	689	0.013794	0.132633	-0.118839	-1012.26	CHH	TG1g03587	intron	MAT1 domain-containing protein
Chr1	1753604420	1753604908	489	0.0133556	0.122459	-0.109104	-734.654	CHH	TG1g03587	intron	MAT1 domain-containing protein
Chr1	1753605140	1753605729	590	0.0143996	0.137717	-0.123317	-885.409	CHH	TG1g03587	intron	MAT1 domain-containing protein
Chr1	1753608620	1753609063	444	0.0116315	0.130938	-0.119307	-725.088	CHH	TG1g03587	intron	MAT1 domain-containing protein
Chr1	1753609142	1753609865	724	0.013657	0.184577	-0.17092	-1907.11	CHH	TG1g03587	intron	MAT1 domain-containing protein
Chr1	1755633637	1755634655	1019	0.0217868	0.139209	-0.117422	-1491.52	CHH	TG1g03596	intron	Core-2/I-branching beta-1,6-N-acetylglucosaminyltransferase family protein
Chr1	1755634707	1755635324	618	0.0180616	0.15536	-0.137298	-952.505	CHH	TG1g03596	intron	Core-2/I-branching beta-1,6-N-acetylglucosaminyltransferase family protein
Chr1	1755763845	1755764105	261	0.119531	0.455037	-0.335506	-143.591	CG	TG1g03599	promoter	Core-2/I-branching beta-1,6-N-acetylglucosaminyltransferase family protein
Chr1	1757405387	1757405717	331	0.332593	0.753295	-0.420702	-135.626	CHG	TG1g03608	intron	zinc protease PQQL-like
Chr1	1757426524	1757426728	205	0.357115	0.729146	-0.372031	-134.173	CHG	TG1g03608	intron	zinc protease PQQL-like
Chr1	1757453534	1757453655	122	0.834119	0.97951	-0.145391	-67.6181	CG	TG1g03608	intron	zinc protease PQQL-like
Chr1	1757481533	1757482544	1012	0.0220032	0.133926	-0.111923	-1805.52	CHH	TG1g03608	intron	zinc protease PQQL-like
Chr1	1757482789	1757484338	1550	0.0131148	0.135741	-0.122627	-2340.72	CHH	TG1g03608	intron	zinc protease PQQL-like
Chr1	1757494243	1757494312	70	0.979609	0.874443	0.105166	39.113	CG	TG1g03608	intron	zinc protease PQQL-like
Chr1	1757916853	1757917020	168	0.499017	0.0873715	0.411645	202.516	CHG	TG1g03609	intron	zinc protease PQQL-like
Chr1	1757916853	1757917020	168	0.499017	0.0873715	0.411645	202.516	CHG	TG1g03609	exon	zinc protease PQQL-like
Chr1	1758061001	1758061434	434	0.0066278	0.0821222	-0.0754943	-715.463	CHH	TG1g03610	intron	Zinc protease pqql-like
Chr1	1762950475	1762950838	364	0.186161	0.767878	-0.581717	-202.693	CHG	TG1g03638	intron	Myelin-associated oligodendrocyte basic protein
Chr1	1762998802	1762998953	152	0.922125	0.620847	0.301278	60.5324	CG	TG1g03638	intron	Myelin-associated oligodendrocyte basic protein
Chr1	1767136593	1767137392	800	0.120262	0.0177764	0.102485	1493.58	CHH	TG1g03654	intron	TIR domain-containing protein
Chr1	1769184773	1769185210	438	0.305583	0.0359993	0.269583	182.37	CHG	TG1g03661	promoter	inorganic pyrophosphatase 2-like
Chr1	1772074468	1772074605	138	0.271913	0.604146	-0.332233	-59.6303	CG	TG1g03666	intron	RmlD_sub_bind domain-containing protein
Chr1	1772820703	1772820948	246	0.972437	0.366586	0.605851	84.3393	CG	TG1g03668	intron	PMR5N domain-containing protein
Chr1	1780721707	1780722095	389	0.191048	0.654953	-0.463905	-151.789	CHG	TG1g03704	intron	Fibronectin type-III domain-containing protein
Chr1	1780736068	1780736489	422	0.0137108	0.0977687	-0.0840579	-736.96	CHH	TG1g03704	intron	Fibronectin type-III domain-containing protein
Chr1	1780736792	1780737021	230	0.0461865	0.318619	-0.272432	-123.115	CHG	TG1g03704	intron	Fibronectin type-III domain-containing protein
Chr1	1781004900	1781005498	599	0.071017	0.240174	-0.169157	-1193.24	CHH	TG1g03708	intron	Unknown protein
Chr1	1781530009	1781530165	157	0.263001	0.685489	-0.422488	-190.637	CHG	TG1g03710	intron	GTP-binding protein Era
Chr1	1781562485	1781562829	345	0.133615	0.687003	-0.553387	-191.398	CHG	TG1g03710	intron	GTP-binding protein Era
Chr1	1783201964	1783202130	167	0.602435	0.0537876	0.548647	112.982	CG	TG1g03717	promoter	Unknown protein
Chr1	1783213054	1783213499	446	0.0108657	0.0948979	-0.0840322	-690.77	CHH	TG1g03717	intron	Unknown protein
Chr1	1783236948	1783237691	744	0.0280725	0.109028	-0.0809555	-1312.96	CHH	TG1g03717	intron	Unknown protein
Chr1	1783238025	1783238819	795	0.0349493	0.151735	-0.116785	-1468.84	CHH	TG1g03717	intron	Unknown protein
Chr1	1783239919	1783240322	404	0.0353821	0.219307	-0.183925	-851.245	CHH	TG1g03717	intron	Unknown protein
Chr1	1783245029	1783245548	520	0.0423862	0.159235	-0.116849	-861.973	CHH	TG1g03717	intron	Unknown protein
Chr1	1783246047	1783246815	769	0.0426463	0.18324	-0.140593	-1628.48	CHH	TG1g03717	intron	Unknown protein
Chr1	1784662689	1784662804	116	0.0487441	0.646251	-0.597507	-166.059	CG	TG1g03724	exon	GMC_OxRdtase_N domain-containing protein
Chr1	1784662689	1784662804	116	0.0487441	0.646251	-0.597507	-166.059	CG	TG1g03724	TSS	GMC_OxRdtase_N domain-containing protein
Chr1	1784662689	1784662804	116	0.0487441	0.646251	-0.597507	-166.059	CG	TG1g03724	promoter	GMC_OxRdtase_N domain-containing protein
Chr1	1789384297	1789384430	134	0.659414	0.257302	0.402112	140.844	CHG	TG1g03737	intron	Protein DETOXIFICATION
Chr1	1789389002	1789389188	187	0.615435	0.236839	0.378596	135.141	CHG	TG1g03737	intron	Protein DETOXIFICATION
Chr1	1791829698	1791829962	265	0.355105	0.911615	-0.55651	-148.015	CHG	TG1g03751	intron	PITH domain-containing protein
Chr1	1791846487	1791846683	197	0.974345	0.76021	0.214134	186.22	CG	TG1g03751	intron	PITH domain-containing protein
Chr1	1794977649	1794978884	1236	0.214808	0.0440387	0.17077	2489.62	CHH	TG1g03764	promoter	Unknown protein
Chr1	1794979318	1794979917	600	0.204557	0.0194954	0.185062	1398.96	CHH	TG1g03764	promoter	Unknown protein
Chr1	1795019142	1795019691	550	0.344149	0.0229092	0.32124	1890.15	CHH	TG1g03765	promoter	Unknown protein
Chr1	1795973437	1795974013	577	0.0193899	0.107207	-0.0878176	-801.766	CHH	TG1g03769	intron	DAO domain-containing protein
Chr1	1796395025	1796396007	983	0.0224664	0.1635	-0.141034	-2354.43	CHH	TG1g03772	intron	Zn-dependent aspartyl aminopeptidase
Chr1	1796397041	1796397497	457	0.0222847	0.149172	-0.126888	-785.961	CHH	TG1g03772	intron	Zn-dependent aspartyl aminopeptidase
Chr1	1796398734	1796401161	2428	0.0173327	0.152806	-0.135473	-4207.39	CHH	TG1g03772	intron	Zn-dependent aspartyl aminopeptidase
Chr1	1796401220	1796402122	903	0.0192659	0.154645	-0.135379	-1879.04	CHH	TG1g03772	intron	Zn-dependent aspartyl aminopeptidase
Chr1	1796446814	1796447357	544	0.0249817	0.172756	-0.147775	-1534.55	CHH	TG1g03772	intron	Zn-dependent aspartyl aminopeptidase
Chr1	1796475906	1796476012	107	0.111561	0.788785	-0.677224	-146.939	CHG	TG1g03772	intron	Zn-dependent aspartyl aminopeptidase
Chr1	1802379087	1802379140	54	0.820151	0.974993	-0.154842	-43.0138	CG	TG1g03790	intron	Transferase, transferring glycosyl groups protein
Chr1	1803507203	1803507269	67	0.842415	0.987572	-0.145156	-52.7261	CG	TG1g03792	intron	malonyl-CoA decarboxylase family protein
Chr1	1812013731	1812014994	1264	0.017039	0.135565	-0.118526	-2830.42	CHH	TG1g03830	intron	Ribosome production factor 2 homolog
Chr1	1812015068	1812016018	951	0.0115112	0.122864	-0.111353	-1687.85	CHH	TG1g03830	intron	Ribosome production factor 2 homolog
Chr1	1812016119	1812016921	803	0.0178392	0.118687	-0.100848	-1071.88	CHH	TG1g03830	intron	Ribosome production factor 2 homolog
Chr1	1812017952	1812019366	1415	0.0167986	0.129601	-0.112803	-2188.66	CHH	TG1g03830	intron	Ribosome production factor 2 homolog
Chr1	1812020396	1812021210	815	0.0183974	0.12539	-0.106993	-1791.68	CHH	TG1g03830	intron	Ribosome production factor 2 homolog
Chr1	1817936944	1817937433	490	0.55809	0.06836	0.48973	174.54	CHG	TG1g03853	promoter	Oligopeptide transporter
Chr1	1818425994	1818426401	408	0.660981	0.0809277	0.580053	194.096	CHG	TG1g03855	intron	Oligopeptide transporter
Chr1	1818433617	1818433686	70	0.990678	0.713863	0.276814	56.2401	CG	TG1g03855	exon	Oligopeptide transporter
Chr1	1821408640	1821408939	300	0.0954382	0.504603	-0.409165	-150.673	CHG	TG1g03864	intron	CHD3-type chromatin-remodeling factor PICKLE
Chr1	1821695422	1821695672	251	0.401241	0.744403	-0.343162	-232.38	CHG	TG1g03865	intron	CHD3-type chromatin-remodeling factor PICKLE
Chr1	1821697907	1821698265	359	0.182278	0.556699	-0.374421	-188.084	CHG	TG1g03865	intron	CHD3-type chromatin-remodeling factor PICKLE
Chr1	1821703639	1821704096	458	0.17545	0.805834	-0.630384	-129.955	CHG	TG1g03865	intron	CHD3-type chromatin-remodeling factor PICKLE
Chr1	1821742469	1821742693	225	0.184584	0.593009	-0.408425	-118.662	CHG	TG1g03865	intron	CHD3-type chromatin-remodeling factor PICKLE
Chr1	1824027359	1824027702	344	0.123363	0.613033	-0.489671	-152.578	CHG	TG1g03873	intron	Charged multivesicular body protein 5
Chr10	873768	874285	518	0.025922	0.1359	-0.109978	-759.01	CHH	TG10g00001	intron	CNH domain-containing protein
Chr10	4821246	4822975	1730	0.0156245	0.119323	-0.103698	-3060.14	CHH	TG10g00004	intron	AB hydrolase-1 domain-containing protein
Chr10	4826875	4828230	1356	0.0182173	0.100881	-0.0826633	-2096.39	CHH	TG10g00004	intron	AB hydrolase-1 domain-containing protein
Chr10	6479197	6479389	193	0.426227	0.864044	-0.437817	-117.405	CHG	TG10g00010	intron	YacP-like NYN domain protein
Chr10	6504103	6504287	185	0.4348	0.11622	0.31858	118.877	CHG	TG10g00010	intron	YacP-like NYN domain protein
Chr10	7581163	7581593	431	0.028003	0.169633	-0.14163	-899.879	CHH	TG10g00013	intron	Unknown protein
Chr10	12125504	12125973	470	0.0120023	0.111809	-0.0998071	-759.885	CHH	TG10g00030	intron	mediator of RNA polymerase II transcription subunit 28
Chr10	12468005	12468810	806	0.0101711	0.132336	-0.122165	-1590.36	CHH	TG10g00031	intron	Alba domain-containing protein
Chr10	12469287	12470462	1176	0.0223512	0.163809	-0.141458	-1925.63	CHH	TG10g00031	intron	Alba domain-containing protein
Chr10	12470557	12471297	741	0.0180997	0.13824	-0.120141	-1172.93	CHH	TG10g00031	intron	Alba domain-containing protein
Chr10	12471884	12474718	2835	0.0196455	0.138803	-0.119157	-4786.79	CHH	TG10g00031	intron	Alba domain-containing protein
Chr10	16438462	16438761	300	0.291455	0.828741	-0.537286	-264.435	CHG	TG10g00039	intron	Kynurenine 3-monooxygenase, putative
Chr10	20350044	20350584	541	0.0204604	0.137278	-0.116818	-895.102	CHH	TG10g00052	intron	Unknown protein
Chr10	20355024	20355428	405	0.0385227	0.220344	-0.181821	-752.972	CHH	TG10g00052	intron	Unknown protein
Chr10	20362311	20362809	499	0.0350537	0.151973	-0.11692	-718.958	CHH	TG10g00052	intron	Unknown protein
Chr10	20372668	20372736	69	0.899544	0.238831	0.660712	68.9112	CG	TG10g00053	promoter	TMV resistance protein N-like
Chr10	20372668	20372736	69	0.899544	0.238831	0.660712	68.9112	CG	TG10g00054	promoter	Unknown protein
Chr10	23512913	23513648	736	0.0179274	0.118425	-0.100498	-1561.8	CHH	TG10g00068	intron	Signal recognition particle 54 kDa protein
Chr10	23520011	23521065	1055	0.0165852	0.123908	-0.107323	-1685.3	CHH	TG10g00068	intron	Signal recognition particle 54 kDa protein
Chr10	23521143	23521746	604	0.0178618	0.145098	-0.127236	-819.312	CHH	TG10g00068	intron	Signal recognition particle 54 kDa protein
Chr10	23599854	23600329	476	0.0152995	0.102073	-0.0867732	-841.036	CHH	TG10g00068	intron	Signal recognition particle 54 kDa protein
Chr10	23600393	23600879	487	0.0257303	0.123109	-0.097379	-892.781	CHH	TG10g00068	intron	Signal recognition particle 54 kDa protein
Chr10	23659465	23660471	1007	0.019854	0.120231	-0.100377	-1641.24	CHH	TG10g00068	intron	Signal recognition particle 54 kDa protein
Chr10	24001875	24002271	397	0.0150516	0.104821	-0.0897689	-720.168	CHH	TG10g00071	intron	2-phosphoglycerate kinase
Chr10	24055916	24056142	227	0.154199	0.628231	-0.474032	-148.091	CHG	TG10g00071	intron	2-phosphoglycerate kinase
Chr10	40557394	40557785	392	0.370365	0.811983	-0.441618	-133.238	CHG	TG10g00105	intron	Importin N-terminal domain-containing protein
Chr10	40688535	40688899	365	0.169056	0.533011	-0.363955	-147.865	CHG	TG10g00106	intron	Importin N-terminal domain-containing protein
Chr10	45163708	45164475	768	0.278134	0.880951	-0.602817	-699.769	CHG	TG10g00112	intron	Clp R domain-containing protein
Chr10	45164739	45165009	271	0.396649	0.867745	-0.471096	-150.55	CHG	TG10g00112	intron	Clp R domain-containing protein
Chr10	45166800	45167006	207	0.177658	0.441967	-0.264309	-160.219	CHG	TG10g00112	intron	Clp R domain-containing protein
Chr10	45233175	45233803	629	0.0187903	0.107423	-0.0886325	-1275.44	CHH	TG10g00112	intron	Clp R domain-containing protein
Chr10	45237538	45238815	1278	0.0154845	0.124621	-0.109137	-2202.41	CHH	TG10g00112	intron	Clp R domain-containing protein
Chr10	47061252	47061356	105	0.730946	0.982238	-0.251292	-59.3385	CG	TG10g00115	intron	Telomeric repeat-binding factor
Chr10	47760125	47760979	855	0.331157	0.0263669	0.30479	808.996	CHG	TG10g00117	exon	tonoplast dicarboxylate transporter
Chr10	47760125	47760979	855	0.331157	0.0263669	0.30479	808.996	CHG	TG10g00117	intron	tonoplast dicarboxylate transporter
Chr10	47760245	47760335	91	0.548683	0.135479	0.413204	40.4852	CG	TG10g00117	intron	tonoplast dicarboxylate transporter
Chr10	47760245	47760335	91	0.548683	0.135479	0.413204	40.4852	CG	TG10g00117	exon	tonoplast dicarboxylate transporter
Chr10	48572133	48572608	476	0.24507	0.786494	-0.541424	-326.624	CHG	TG10g00123	promoter	NYN domain
Chr10	52471190	52471670	481	0.0242404	0.156221	-0.131981	-885.841	CHH	TG10g00129	intron	Unknown protein
Chr10	52473794	52473887	94	0.548327	0.353276	0.195051	60.6124	CG	TG10g00129	intron	Unknown protein
Chr10	52482168	52482342	175	0.47912	0.789227	-0.310107	-120.768	CHG	TG10g00129	intron	Unknown protein
Chr10	52574571	52574841	271	0.941224	0.308205	0.633018	263.36	CHG	TG10g00129	intron	Unknown protein
Chr10	53578487	53578742	256	0.314585	0.818296	-0.503711	-145.178	CHG	TG10g00131	intron	Kinase family protein
Chr10	69343664	69344220	557	0.0271586	0.175213	-0.148054	-1168.86	CHH	TG10g00164	intron	Protein jagunal 1
Chr10	77954537	77955130	594	0.0191837	0.118762	-0.0995782	-984.484	CHH	TG10g00182	intron	BPL/LPL catalytic domain-containing protein
Chr10	78006571	78007103	533	0.0326204	0.162306	-0.129686	-925.82	CHH	TG10g00182	intron	BPL/LPL catalytic domain-containing protein
Chr10	78007726	78008353	628	0.0276331	0.178236	-0.150603	-1347.87	CHH	TG10g00182	intron	BPL/LPL catalytic domain-containing protein
Chr10	78840885	78841051	167	0.643764	0.0673487	0.576415	165.58	CHG	TG10g00187	intron	Pleiotropic drug resistance transporter 1
Chr10	79965381	79965766	386	0.0120188	0.0894409	-0.0774221	-698.174	CHH	TG10g00194	intron	Pleiotropic drug resistance abc transporter
Chr10	83510282	83510374	93	0.600858	0.285751	0.315106	43.6198	CG	TG10g00204	intron	Protein SUPPRESSOR OF GENE SILENCING 3
Chr10	83998683	83999710	1028	0.0495964	0.183122	-0.133526	-1775	CHH	TG10g00205	promoter	TOPLESS-related 2
Chr10	84094939	84095177	239	0.0881377	0.417388	-0.32925	-123.73	CHG	TG10g00207	intron	Mitotic checkpoint protein BUB3
Chr10	106671779	106671918	140	0.897132	0.979752	-0.0826203	-124.959	CG	TG10g00263	intron	RING-type domain-containing protein
Chr10	106898278	106898444	167	0.214797	0.810282	-0.595485	-144.815	CHG	TG10g00264	intron	Zinc finger protein like
Chr10	108432573	108432649	77	0.166053	0.645206	-0.479154	-56.0244	CG	TG10g00267	promoter	Chloride channel protein
Chr10	108437350	108437915	566	0.0323296	0.190406	-0.158077	-1149.67	CHH	TG10g00267	intron	Chloride channel protein
Chr10	110329701	110329788	88	0.401798	0.873087	-0.471289	-48.9682	CG	TG10g00270	intron	embryo defective 1703
Chr10	110393670	110393864	195	0.427244	0.879613	-0.452369	-132.649	CHG	TG10g00270	intron	embryo defective 1703
Chr10	110436178	110436365	188	0.769724	0.34495	0.424773	122.329	CHG	TG10g00270	intron	embryo defective 1703
Chr10	116501294	116501796	503	0.0254628	0.210131	-0.184668	-1073.01	CHH	TG10g00287	intron	ATP-dependent RNA helicase
Chr10	116509048	116509715	668	0.0395489	0.17094	-0.131391	-1027.12	CHH	TG10g00287	intron	ATP-dependent RNA helicase
Chr10	118416096	118416660	565	0.795639	0.284628	0.511011	161.48	CHG	TG10g00294	intron	V-type proton ATPase subunit a
Chr10	118459387	118461367	1981	0.0171777	0.135561	-0.118383	-3383.63	CHH	TG10g00294	intron	V-type proton ATPase subunit a
Chr10	118461931	118463367	1437	0.0218393	0.141731	-0.119892	-1925.4	CHH	TG10g00294	intron	V-type proton ATPase subunit a
Chr10	118464176	118465812	1637	0.0169526	0.176891	-0.159938	-2978	CHH	TG10g00294	intron	V-type proton ATPase subunit a
Chr10	118466026	118466559	534	0.0208296	0.180315	-0.159485	-1190.88	CHH	TG10g00294	intron	V-type proton ATPase subunit a
Chr10	118516981	118517249	269	0.441301	0.8571	-0.415798	-143.93	CHG	TG10g00294	intron	V-type proton ATPase subunit a
Chr10	118764569	118764918	350	0.58032	0.176743	0.403577	226.965	CHG	TG10g00296	promoter	Unknown protein
Chr10	119039014	119039976	963	0.0109545	0.140645	-0.129691	-2318.38	CHH	TG10g00297	intron	APO protein 4
Chr10	119040087	119040537	451	0.0207607	0.115228	-0.094467	-704.696	CHH	TG10g00297	intron	APO protein 4
Chr10	119042646	119043568	923	0.0168288	0.0999325	-0.0831037	-1670.81	CHH	TG10g00297	intron	APO protein 4
Chr10	119051116	119051621	506	0.0231627	0.10726	-0.0840975	-734.012	CHH	TG10g00297	intron	APO protein 4
Chr10	119058509	119059615	1107	0.021021	0.112517	-0.0914956	-1815.72	CHH	TG10g00297	intron	APO protein 4
Chr10	119059862	119060808	947	0.0254072	0.128868	-0.103461	-1417.14	CHH	TG10g00297	intron	APO protein 4
Chr10	119061074	119062408	1335	0.0188764	0.13883	-0.119953	-2380.06	CHH	TG10g00297	intron	APO protein 4
Chr10	119062905	119064412	1508	0.0242867	0.158568	-0.134282	-2651.7	CHH	TG10g00297	intron	APO protein 4
Chr10	119064489	119065560	1072	0.0224557	0.142815	-0.12036	-2147.91	CHH	TG10g00297	intron	APO protein 4
Chr10	119568019	119568125	107	0.331654	0.778851	-0.447197	-122.407	CHG	TG10g00302	intron	DDB1- and CUL4-associated factor 8-like
Chr10	121786947	121787238	292	0.0377711	0.394481	-0.35671	-122.497	CHG	TG10g00312	intron	Phosphatidate cytidylyltransferase
Chr10	123312399	123312792	394	0.0796425	0.79857	-0.718928	-614.48	CHG	TG10g00319	intron	Non-specific serine/threonine protein kinase
Chr10	123321188	123322324	1137	0.0233448	0.169602	-0.146258	-2644.1	CHH	TG10g00319	intron	Non-specific serine/threonine protein kinase
Chr10	123322526	123323486	961	0.0287161	0.163941	-0.135225	-1371.17	CHH	TG10g00319	intron	Non-specific serine/threonine protein kinase
Chr10	123324662	123326144	1483	0.0185852	0.181057	-0.162472	-2671.43	CHH	TG10g00319	intron	Non-specific serine/threonine protein kinase
Chr10	123326356	123326776	421	0.0305293	0.185691	-0.155162	-800.355	CHH	TG10g00319	intron	Non-specific serine/threonine protein kinase
Chr10	123326988	123328398	1411	0.0248638	0.151705	-0.126841	-2308.62	CHH	TG10g00319	intron	Non-specific serine/threonine protein kinase
Chr10	123402608	123402827	220	0.127073	0.49041	-0.363337	-132.63	CHG	TG10g00319	intron	Non-specific serine/threonine protein kinase
Chr10	123404253	123404505	253	0.0573202	0.553726	-0.496406	-174.724	CHG	TG10g00319	intron	Non-specific serine/threonine protein kinase
Chr10	123421124	123421598	475	0.0172414	0.125781	-0.108539	-824.959	CHH	TG10g00319	intron	Non-specific serine/threonine protein kinase
Chr10	123529664	123529928	265	0.0635818	0.720863	-0.657281	-246.974	CHG	TG10g00320	intron	Non-specific serine/threonine protein kinase
Chr10	124022985	124023154	170	0.199029	0.706986	-0.507957	-123.089	CHG	TG10g00321	intron	4-hydroxy-tetrahydrodipicolinate reductase
Chr10	124530170	124530537	368	0.0715832	0.639692	-0.568109	-174.517	CHG	TG10g00325	promoter	Protein DETOXIFICATION
Chr10	126192655	126192793	139	0.333912	0.742569	-0.408657	-143.1	CHG	TG10g00332	intron	J domain-containing protein
Chr10	126217459	126217847	389	0.0158706	0.148616	-0.132745	-689.917	CHH	TG10g00332	intron	J domain-containing protein
Chr10	126218222	126218818	597	0.0235649	0.14461	-0.121045	-968.426	CHH	TG10g00332	intron	J domain-containing protein
Chr10	126220937	126222031	1095	0.0141139	0.120996	-0.106882	-1703.32	CHH	TG10g00332	intron	J domain-containing protein
Chr10	126222303	126222960	658	0.0234154	0.174207	-0.150791	-1177.9	CHH	TG10g00332	intron	J domain-containing protein
Chr10	126269573	126270304	732	0.0251317	0.127959	-0.102827	-1241.28	CHH	TG10g00332	intron	J domain-containing protein
Chr10	126270928	126271315	388	0.0178287	0.101116	-0.083287	-713.136	CHH	TG10g00332	intron	J domain-containing protein
Chr10	139611359	139611612	254	0.330253	0.795636	-0.465383	-120.697	CHG	TG10g00348	intron	Pentatricopeptide repeat-containing protein family
Chr10	139915685	139915744	60	0.870399	0.989483	-0.119084	-40.0666	CG	TG10g00350	intron	Protein kinase domain-containing protein
Chr10	140105181	140105548	368	0.181354	0.0124837	0.16887	1076.98	CHH	TG10g00351	intron	Class IV aminotransferase
Chr10	154938383	154939077	695	0.0164171	0.163518	-0.147101	-1469.6	CHH	TG10g00371	intron	DUF155 domain-containing protein
Chr10	158100757	158101633	877	0.782541	0.117088	0.665453	611.341	CHG	TG10g00379	intron	Ran-binding protein
Chr10	158436776	158437099	324	0.133648	0.839909	-0.706261	-279.156	CHG	TG10g00380	intron	Ran-binding protein 10-like protein
Chr10	161796053	161796365	313	0.147077	0.853677	-0.7066	-338.578	CHG	TG10g00382	intron	Ran-binding protein 10-like protein
Chr10	161836197	161836368	172	0.924319	0.555239	0.36908	130.682	CHG	TG10g00382	intron	Ran-binding protein 10-like protein
Chr10	161837445	161837715	271	0.0695511	0.575949	-0.506398	-180.277	CHG	TG10g00382	intron	Ran-binding protein 10-like protein
Chr10	162681734	162682110	377	0.0780398	0.858089	-0.78005	-372.821	CHG	TG10g00385	intron	Lon N-terminal domain-containing protein
Chr10	162683720	162683874	155	0.978652	0.871423	0.107229	85.3194	CG	TG10g00385	intron	Lon N-terminal domain-containing protein
Chr10	164923667	164923969	303	0.0761321	0.573977	-0.497845	-152.058	CHG	TG10g00391	intron	Ran-binding protein 10-like protein
Chr10	165492042	165492343	302	0.0557808	0.282895	-0.227115	-678.883	CHH	TG10g00393	intron	Abhydrolase_3 domain-containing protein
Chr10	167200991	167201661	671	0.0543397	0.728813	-0.674473	-643.998	CHG	TG10g00400	intron	Arginine/serine-rich splicing factor, putative
Chr10	167208182	167208473	292	0.814333	0.32436	0.489973	155.725	CHG	TG10g00400	intron	Arginine/serine-rich splicing factor, putative
Chr10	167209002	167209416	415	0.635204	0.0767389	0.558465	271.295	CHG	TG10g00400	intron	Arginine/serine-rich splicing factor, putative
Chr10	167219232	167219701	470	0.221312	0.0364849	0.184827	809.904	CHH	TG10g00400	promoter	Arginine/serine-rich splicing factor, putative
Chr10	174058736	174059374	639	0.556441	0.14747	0.408971	462.566	CHG	TG10g00410	intron	S5A_REDUCTASE domain-containing protein
Chr10	174062176	174062405	230	0.856681	0.352661	0.50402	126.807	CHG	TG10g00410	intron	S5A_REDUCTASE domain-containing protein
Chr10	174062641	174062926	286	0.786658	0.495816	0.290842	168.419	CHG	TG10g00410	intron	S5A_REDUCTASE domain-containing protein
Chr10	174062978	174063533	556	0.533	0.110358	0.422642	281.189	CHG	TG10g00410	intron	S5A_REDUCTASE domain-containing protein
Chr10	177926391	177926796	406	0.00916062	0.129299	-0.120138	-792.567	CHH	TG10g00418	intron	ATP-dependent Clp protease ATP-binding subunit clpX-like
Chr10	177930611	177931389	779	0.0250687	0.135928	-0.11086	-1260.13	CHH	TG10g00418	intron	ATP-dependent Clp protease ATP-binding subunit clpX-like
Chr10	180699926	180700211	286	0.175306	0.589079	-0.413773	-126.357	CHG	TG10g00436	intron	Altered inheritance of mitochondria protein 32
Chr10	183091265	183091398	134	0.99227	0.213868	0.778402	42.6848	CG	TG10g00453	intron	nuclear pore complex protein GP210
Chr10	183091930	183093264	1335	0.0339633	0.159882	-0.125919	-1964.97	CHH	TG10g00453	intron	nuclear pore complex protein GP210
Chr10	183095355	183095609	255	0.681368	0.23801	0.443358	203.494	CG	TG10g00453	promoter	nuclear pore complex protein GP210
Chr10	184302712	184303156	445	0.102601	0.594628	-0.492027	-140.393	CHG	TG10g00458	intron	PLDc_N domain-containing protein
Chr10	184304582	184304888	307	0.101396	0.547065	-0.445669	-187.219	CHG	TG10g00458	intron	PLDc_N domain-containing protein
Chr10	184317265	184317816	552	0.0190551	0.164889	-0.145834	-1148.99	CHH	TG10g00458	intron	PLDc_N domain-containing protein
Chr10	189863134	189863571	438	0.149377	0.644878	-0.495501	-197.437	CHG	TG10g00464	intron	NAD(P)-binding Rossmann-fold superfamily protein
Chr10	190332404	190332845	442	0.204091	0.587243	-0.383152	-209.935	CHG	TG10g00467	intron	PH domain-containing protein
Chr10	190503834	190504279	446	0.0166995	0.098273	-0.0815735	-794.204	CHH	TG10g00469	intron	Glycerophosphodiester phosphodiesterase
Chr10	190504356	190505054	699	0.0143181	0.104533	-0.0902145	-1085.93	CHH	TG10g00469	intron	Glycerophosphodiester phosphodiesterase
Chr10	190506429	190507718	1290	0.019732	0.160595	-0.140863	-1860.85	CHH	TG10g00469	intron	Glycerophosphodiester phosphodiesterase
Chr10	190508251	190508977	727	0.0164645	0.136885	-0.12042	-949.281	CHH	TG10g00469	intron	Glycerophosphodiester phosphodiesterase
Chr10	190509041	190509631	591	0.0112608	0.174418	-0.163157	-1090.41	CHH	TG10g00469	intron	Glycerophosphodiester phosphodiesterase
Chr10	190510376	190510969	594	0.013311	0.114862	-0.101551	-923.77	CHH	TG10g00469	intron	Glycerophosphodiester phosphodiesterase
Chr10	190535735	190536325	591	0.0158551	0.175194	-0.159338	-1321.58	CHH	TG10g00469	intron	Glycerophosphodiester phosphodiesterase
Chr10	190536454	190537134	681	0.0154755	0.129899	-0.114423	-1103.29	CHH	TG10g00469	intron	Glycerophosphodiester phosphodiesterase
Chr10	190537291	190537945	655	0.0141495	0.13771	-0.12356	-1053.18	CHH	TG10g00469	intron	Glycerophosphodiester phosphodiesterase
Chr10	190584794	190585728	935	0.011336	0.12255	-0.111214	-1881.28	CHH	TG10g00469	intron	Glycerophosphodiester phosphodiesterase
Chr10	190586338	190587329	992	0.017654	0.155181	-0.137527	-1489.79	CHH	TG10g00469	intron	Glycerophosphodiester phosphodiesterase
Chr10	190587469	190588304	836	0.0146244	0.162191	-0.147567	-1274.57	CHH	TG10g00469	intron	Glycerophosphodiester phosphodiesterase
Chr10	190589674	190590575	902	0.0192139	0.214096	-0.194882	-1675.39	CHH	TG10g00469	intron	Glycerophosphodiester phosphodiesterase
Chr10	190590789	190592147	1359	0.0137361	0.119396	-0.10566	-2461.39	CHH	TG10g00469	intron	Glycerophosphodiester phosphodiesterase
Chr10	192263865	192264273	409	0.233552	0.706156	-0.472604	-302.399	CHG	TG10g00475	intron	Lactamase_B domain-containing protein
Chr10	192802481	192803030	550	0.623501	0.0840343	0.539467	556.5	CHG	TG10g00477	promoter	VQ domain-containing protein
Chr10	196494612	196494888	277	0.400027	0.0682995	0.331728	167.631	CHG	TG10g00489	intron	VQ domain-containing protein
Chr10	197218308	197218644	337	0.198345	0.692517	-0.494172	-151.105	CHG	TG10g00498	intron	SAWADEE domain-containing protein
Chr10	197222656	197223034	379	0.0435562	0.214847	-0.171291	-779.576	CHH	TG10g00498	intron	SAWADEE domain-containing protein
Chr10	197229034	197229625	592	0.0305221	0.111133	-0.0806108	-922.078	CHH	TG10g00498	intron	SAWADEE domain-containing protein
Chr10	197376367	197377181	815	0.673462	0.128757	0.544705	382.962	CHG	TG10g00500	intron	Unknown protein
Chr10	197376602	197377279	678	0.181319	0.036773	0.144546	1606.67	CHH	TG10g00500	intron	Unknown protein
Chr10	198076518	198077028	511	0.0153323	0.100626	-0.0852937	-839.328	CHH	TG10g00505	intron	AvrRpt-cleavage domain-containing protein
Chr10	205998436	205998521	86	0.985678	0.849063	0.136615	88.6133	CG	TG10g00522	promoter	Elongation of very long chain fatty acids protein
Chr10	209967274	209967340	67	0.687911	0.98981	-0.301899	-42.3513	CG	TG10g00527	intron	Structural maintenance of chromosomes protein
Chr10	209978635	209979266	632	0.223912	0.652504	-0.428592	-259.398	CHG	TG10g00527	intron	Structural maintenance of chromosomes protein
Chr10	209985003	209985920	918	0.117192	0.802984	-0.685792	-758.343	CHG	TG10g00527	intron	Structural maintenance of chromosomes protein
Chr10	210007647	210007972	326	0.232168	0.849773	-0.617605	-156.584	CHG	TG10g00527	intron	Structural maintenance of chromosomes protein
Chr10	211457658	211458109	452	0.0262302	0.116728	-0.090498	-693.278	CHH	TG10g00532	intron	Cir_N domain-containing protein
Chr10	211981992	211982237	246	0.110604	0.52346	-0.412856	-122.651	CHG	TG10g00534	intron	Mitochondrial inner membrane protease ATP23
Chr10	212033496	212033989	494	0.378801	0.826866	-0.448065	-203.843	CHG	TG10g00534	intron	Mitochondrial inner membrane protease ATP23
Chr10	212093013	212094163	1151	0.0185859	0.205487	-0.186901	-2308.76	CHH	TG10g00535	intron	PHD finger family protein
Chr10	212098690	212099450	761	0.0313429	0.12943	-0.0980876	-1175.94	CHH	TG10g00535	intron	PHD finger family protein
Chr10	212103560	212104768	1209	0.0270383	0.218743	-0.191705	-2454.8	CHH	TG10g00535	intron	PHD finger family protein
Chr10	217717958	217718387	430	0.328953	0.719437	-0.390484	-130.638	CHG	TG10g00544	intron	Sucrose-phosphatase
Chr10	218928189	218928354	166	0.138402	0.579255	-0.440852	-191.501	CHG	TG10g00547	intron	Protein kinase domain-containing protein
Chr10	220580721	220581116	396	0.0129375	0.113136	-0.100199	-771.649	CHH	TG10g00551	intron	Oxysterol-binding protein, PH domain-like protein
Chr10	220581423	220581983	561	0.00970413	0.0924498	-0.0827456	-816.889	CHH	TG10g00551	intron	Oxysterol-binding protein, PH domain-like protein
Chr10	220583248	220583797	550	0.0186774	0.176894	-0.158216	-918.491	CHH	TG10g00551	intron	Oxysterol-binding protein, PH domain-like protein
Chr10	220585934	220586498	565	0.0276077	0.14833	-0.120723	-903.196	CHH	TG10g00551	intron	Oxysterol-binding protein, PH domain-like protein
Chr10	220586879	220587851	973	0.0274374	0.213098	-0.18566	-2137.64	CHH	TG10g00551	intron	Oxysterol-binding protein, PH domain-like protein
Chr10	220629612	220629719	108	0.657467	0.883813	-0.226347	-55.0261	CG	TG10g00552	intron	Unknown protein
Chr10	221507426	221507504	79	0.577696	0.943771	-0.366074	-68.7275	CG	TG10g00559	intron	Actin family
Chr10	222973244	222973494	251	0.427739	0.050253	0.377486	205.18	CHG	TG10g00565	intron	Cucumisin-like protein
Chr10	223054786	223054843	58	0.0368687	0.536194	-0.499326	-38.1664	CG	TG10g00565	intron	Cucumisin-like protein
Chr10	224057224	224057576	353	0.685996	0.0530148	0.632981	122.664	CHG	TG10g00576	intron	centromere-associated protein E isoform X1
Chr10	224703787	224704368	582	0.15392	0.724403	-0.570483	-437.579	CHG	TG10g00579	intron	integrator complex subunit 2
Chr10	225211797	225212175	379	0.796425	0.256879	0.539546	234.461	CHG	TG10g00583	intron	growth-regulating factor 4
Chr10	225211797	225212175	379	0.796425	0.256879	0.539546	234.461	CHG	TG10g00583	exon	growth-regulating factor 4
Chr10	225212377	225212748	372	0.268956	0.036463	0.232493	918.542	CHH	TG10g00583	exon	growth-regulating factor 4
Chr10	225212377	225212748	372	0.268956	0.036463	0.232493	918.542	CHH	TG10g00583	TSS	growth-regulating factor 4
Chr10	225212377	225212748	372	0.268956	0.036463	0.232493	918.542	CHH	TG10g00583	promoter	growth-regulating factor 4
Chr10	225701577	225701792	216	0.233991	0.760428	-0.526437	-171.159	CHG	TG10g00585	intron	RNA helicase
Chr10	226853161	226853341	181	0.729852	0.23693	0.492921	144.976	CHG	TG10g00589	exon	Unknown protein
Chr10	227792644	227792759	116	0.33191	0.675553	-0.343643	-104.851	CG	TG10g00594	intron	Unknown protein
Chr10	230001783	230001844	62	0.951388	0.719327	0.232061	41.9209	CG	TG10g00599	intron	3-dehydroquinate synthase
Chr10	235143786	235143946	161	0.95654	0.680832	0.275707	182.713	CHG	TG10g00608	intron	Protein kinase domain-containing protein
Chr10	240472946	240473001	56	0.682226	0.892469	-0.210243	-37.564	CG	TG10g00622	exon	Protein GIGANTEA
Chr10	246347505	246347626	122	0.319195	0.0455429	0.273652	54.0319	CG	TG10g00635	promoter	WRKY domain-containing protein
Chr10	260136317	260136895	579	0.451808	0.153875	0.297933	269.48	CHG	TG10g00659	intron	ABC-type xenobiotic transporter
Chr10	265815000	265815355	356	0.53936	0.171656	0.367704	156.664	CHG	TG10g00674	intron	O-fucosyltransferase family protein
Chr10	267055109	267055359	251	0.263738	0.855471	-0.591733	-170.398	CHG	TG10g00680	intron	Unknown protein
Chr10	269649035	269649824	790	0.226149	0.812518	-0.586369	-476.929	CHG	TG10g00689	intron	S-adenosylmethionine carrier 1, chloroplastic/mitochondrial
Chr10	269724418	269724573	156	0.169831	0.421276	-0.251445	-121.325	CHG	TG10g00689	intron	S-adenosylmethionine carrier 1, chloroplastic/mitochondrial
Chr10	269931500	269932004	505	0.4452	0.749135	-0.303935	-263.181	CHG	TG10g00691	intron	Unknown protein
Chr10	270084027	270084220	194	0.247952	0.86072	-0.612768	-122.235	CHG	TG10g00693	intron	Unknown protein
Chr10	270316028	270316728	701	0.0213418	0.139911	-0.118569	-1215.58	CHH	TG10g00695	intron	Pentatricopeptide repeat-containing protein, chloroplastic
Chr10	285742423	285742586	164	0.363647	0.714099	-0.350452	-131.822	CHG	TG10g00720	intron	Protein NDH-DEPENDENT CYCLIC ELECTRON FLOW 5
Chr10	295570736	295570937	202	0.612984	0.0586569	0.554327	129.215	CHG	TG10g00754	intron	CRS2-associated factor 1, chloroplastic
Chr10	295596848	295597252	405	0.200832	0.85386	-0.653027	-303.623	CHG	TG10g00754	intron	CRS2-associated factor 1, chloroplastic
Chr10	295597330	295597828	499	0.196602	0.851083	-0.654481	-346.389	CHG	TG10g00754	intron	CRS2-associated factor 1, chloroplastic
Chr10	299703238	299703390	153	0.617771	0.0455595	0.572211	147.171	CHG	TG10g00765	intron	Expansin-B16
Chr10	311913122	311913728	607	0.62894	0.183895	0.445046	305.316	CHG	TG10g00790	intron	ABC transporter domain-containing protein
Chr10	311915098	311915299	202	0.73824	0.280734	0.457506	128.353	CHG	TG10g00790	intron	ABC transporter domain-containing protein
Chr10	315238156	315238628	473	0.0304626	0.110065	-0.0796019	-754.154	CHH	TG10g00799	intron	Katanin p80 WD40 repeat-containing subunit B1 homolog
Chr10	321793271	321793524	254	0.214162	0.558432	-0.344271	-148.657	CHG	TG10g00816	intron	PUA domain-containing protein
Chr10	321800639	321801129	491	0.371293	0.783342	-0.412049	-215.994	CHG	TG10g00816	intron	PUA domain-containing protein
Chr10	325790303	325790678	376	0.866591	0.437635	0.428957	193.173	CHG	TG10g00822	intron	Vacuolar cation/proton exchanger
Chr10	327340633	327341235	603	0.00962833	0.098936	-0.0893077	-936.644	CHH	TG10g00834	intron	sterol 3-beta-glucosyltransferase
Chr10	330569603	330569738	136	0.785926	0.9632	-0.177274	-68.596	CG	TG10g00843	intron	Protein kinase domain-containing protein
Chr10	330662246	330662618	373	0.234523	0.872242	-0.637719	-427.357	CHG	TG10g00843	intron	Protein kinase domain-containing protein
Chr10	330672180	330672510	331	0.165564	0.773881	-0.608318	-177.209	CHG	TG10g00843	intron	Protein kinase domain-containing protein
Chr10	337363539	337363886	348	0.109247	0.880647	-0.771399	-254.847	CHG	TG10g00868	intron	RING-type domain-containing protein
Chr10	338401580	338402615	1036	0.182989	0.0425622	0.140426	2392.94	CHH	TG10g00871	intron	Unknown protein
Chr10	340323593	340323791	199	0.936515	0.470891	0.465624	141.309	CHG	TG10g00883	intron	PUM-HD domain-containing protein
Chr10	340332048	340332494	447	0.176837	0.764603	-0.587766	-178.414	CHG	TG10g00883	intron	PUM-HD domain-containing protein
Chr10	340837046	340837489	444	0.0340919	0.139034	-0.104942	-808.333	CHH	TG10g00886	intron	GTPase Der
Chr10	341480561	341481291	731	0.0124201	0.105866	-0.0934459	-1464.64	CHH	TG10g00888	intron	polyribonucleotide nucleotidyltransferase, putative
Chr10	341482161	341482829	669	0.0207976	0.114745	-0.0939471	-906.088	CHH	TG10g00888	intron	polyribonucleotide nucleotidyltransferase, putative
Chr10	341484495	341485146	652	0.0181527	0.100429	-0.0822759	-794.526	CHH	TG10g00888	intron	polyribonucleotide nucleotidyltransferase, putative
Chr10	341485299	341486935	1637	0.021414	0.137891	-0.116477	-2326.85	CHH	TG10g00888	intron	polyribonucleotide nucleotidyltransferase, putative
Chr10	341487216	341487643	428	0.0103296	0.106925	-0.0965953	-763.551	CHH	TG10g00888	intron	polyribonucleotide nucleotidyltransferase, putative
Chr10	341730898	341731368	471	0.0224723	0.092122	-0.0696497	-858.749	CHH	TG10g00889	intron	polyribonucleotide nucleotidyltransferase, putative
Chr10	341980454	341980916	463	0.182415	0.575493	-0.393078	-168.776	CHG	TG10g00891	intron	Transmembrane protein
Chr10	342839908	342840403	496	0.0270368	0.161657	-0.13462	-1083.91	CHH	TG10g00895	intron	BZIP domain-containing protein
Chr10	342853587	342854088	502	0.0463649	0.199631	-0.153266	-866.28	CHH	TG10g00895	intron	BZIP domain-containing protein
Chr10	343049653	343050040	388	0.0105126	0.124662	-0.114149	-720.271	CHH	TG10g00897	intron	Isochorismate synthase
Chr10	349642704	349642925	222	0.496088	0.055332	0.440756	182.18	CHG	TG10g00911	intron	Unknown protein
Chr10	361308481	361308610	130	0.750059	0.198827	0.551232	62.6549	CG	TG10g00925	promoter	DUF4005 domain-containing protein
Chr10	361534736	361534884	149	0.482149	0.12597	0.356179	121.296	CHG	TG10g00926	intron	BTB-POZ and MATH domain 4
Chr10	362270507	362270559	53	0.901301	0.987017	-0.0857154	-47.3083	CG	TG10g00930	intron	Peptidase M50 family protein
Chr10	362294611	362295432	822	0.113768	0.693179	-0.579411	-527.648	CHG	TG10g00930	intron	Peptidase M50 family protein
Chr10	367090916	367091287	372	0.48303	0.0949872	0.388043	177.902	CHG	TG10g00951	promoter	C2H2-type domain-containing protein
Chr10	369257294	369257593	300	0.683435	0.105539	0.577896	233.472	CHG	TG10g00957	intron	ABC transporter domain-containing protein
Chr10	370215044	370215134	91	0.983356	0.865382	0.117974	49.4126	CG	TG10g00960	intron	ABC transporter domain-containing protein
Chr10	370882524	370882747	224	0.0577263	0.614304	-0.556578	-148.865	CHG	TG10g00962	intron	ABC transporter domain-containing protein
Chr10	370956880	370957379	500	0.161835	0.677164	-0.515329	-195.855	CHG	TG10g00962	intron	ABC transporter domain-containing protein
Chr10	375518646	375519147	502	0.016759	0.125282	-0.108523	-1022.85	CHH	TG10g00978	intron	RING/FYVE/PHD zinc finger superfamily protein
Chr10	375525761	375526202	442	0.0344167	0.139922	-0.105505	-845.362	CHH	TG10g00978	intron	RING/FYVE/PHD zinc finger superfamily protein
Chr10	376620389	376620601	213	0.788386	0.311885	0.476501	202.756	CHG	TG10g00985	intron	MYB transcription factor
Chr10	376813574	376813744	171	0.751969	0.143572	0.608396	160.326	CHG	TG10g00987	intron	SNF1-related protein kinase regulatory subunit gamma-1-like
Chr10	377044251	377044908	658	0.0239816	0.156768	-0.132786	-1474.52	CHH	TG10g00989	intron	protein CHROMOSOME TRANSMISSION FIDELITY 7
Chr10	377045413	377046651	1239	0.0271969	0.150167	-0.12297	-1873.74	CHH	TG10g00989	intron	protein CHROMOSOME TRANSMISSION FIDELITY 7
Chr10	377046705	377047489	785	0.0209547	0.16069	-0.139736	-1220.77	CHH	TG10g00989	intron	protein CHROMOSOME TRANSMISSION FIDELITY 7
Chr10	377050774	377051158	385	0.021237	0.147524	-0.126287	-753.644	CHH	TG10g00989	intron	protein CHROMOSOME TRANSMISSION FIDELITY 7
Chr10	380813622	380813901	280	0.665848	0.15385	0.511998	293.944	CHG	TG10g01012	promoter	SERPIN domain-containing protein
Chr10	381266142	381266319	178	0.109734	0.844393	-0.734659	-75.5807	CG	TG10g01014	intron	WD repeat-containing protein
Chr10	381266658	381266751	94	0.950113	0.233593	0.716521	47.6615	CG	TG10g01014	intron	WD repeat-containing protein
Chr10	381964620	381965102	483	0.516466	0.103012	0.413454	317.994	CHG	TG10g01026	intron	SERPIN domain-containing protein
Chr10	382434731	382434952	222	0.657985	0.141184	0.516801	119.559	CHG	TG10g01027	intron	Unknown protein
Chr10	386079991	386080388	398	0.0415678	0.207335	-0.165767	-878.775	CHH	TG10g01037	intron	Unknown protein
Chr10	397359699	397360034	336	0.0383875	0.382165	-0.343778	-327.841	CHG	TG10g01060	promoter	AA_permease_C domain-containing protein
Chr10	398017372	398017521	150	0.921318	0.581825	0.339493	264.308	CG	TG10g01062	intron	T-complex protein 1 subunit gamma
Chr10	398371860	398372505	646	0.0206669	0.0943397	-0.0736728	-968.091	CHH	TG10g01063	intron	acylaminoacyl-peptidase-related
Chr10	398551567	398551990	424	0.0458829	0.73141	-0.685527	-357.875	CHG	TG10g01064	intron	Acylaminoacyl-peptidase
Chr10	398656420	398657018	599	0.0227182	0.144181	-0.121463	-1181.81	CHH	TG10g01065	intron	Acylaminoacyl-peptidase
Chr10	398694446	398694908	463	0.0109476	0.0766015	-0.065654	-678.529	CHH	TG10g01065	intron	Acylaminoacyl-peptidase
Chr10	398743192	398743392	201	0.408101	0.738924	-0.330823	-153.696	CHG	TG10g01065	promoter	Acylaminoacyl-peptidase
Chr10	402342413	402342587	175	0.413781	0.722532	-0.308751	-195.113	CHG	TG10g01072	intron	Protein farnesyltransferase subunit beta
Chr10	402343195	402343704	510	0.00731305	0.101943	-0.0946297	-838.882	CHH	TG10g01072	intron	Protein farnesyltransferase subunit beta
Chr10	402347412	402348219	808	0.0199961	0.134958	-0.114962	-1433.28	CHH	TG10g01072	intron	Protein farnesyltransferase subunit beta
Chr10	403329714	403330049	336	0.0250651	0.128053	-0.102988	-679.595	CHH	TG10g01074	intron	Peptidyl-prolyl cis-trans isomerase
Chr10	407042975	407043372	398	0.671602	0.0687426	0.602859	459.755	CHG	TG10g01102	TES	Unknown protein
Chr10	407042975	407043372	398	0.671602	0.0687426	0.602859	459.755	CHG	TG10g01102	exon	Unknown protein
Chr10	407042975	407043372	398	0.671602	0.0687426	0.602859	459.755	CHG	TG10g01102	intron	Unknown protein
Chr10	407092516	407092845	330	0.483063	0.0360382	0.447025	480.34	CHG	TG10g01102	promoter	Unknown protein
Chr10	412642713	412642767	55	0.985627	0.454112	0.531515	41.7952	CG	TG10g01122	promoter	(wild Malaysian banana) hypothetical protein
Chr10	412687705	412687919	215	0.9008	0.391285	0.509515	121.157	CHG	TG10g01123	promoter	RING-type domain-containing protein
Chr10	412937711	412938155	445	0.11517	0.751725	-0.636555	-243.102	CHG	TG10g01127	intron	tRNA-uridine aminocarboxypropyltransferase
Chr10	413594612	413595042	431	0.547969	0.0560803	0.491888	329.509	CHG	TG10g01132	intron	Cytochrome P450 family protein
Chr10	418444175	418444309	135	0.799082	0.472842	0.32624	132.871	CHG	TG10g01152	promoter	RING-type E3 ubiquitin transferase
Chr10	418444544	418444693	150	0.45942	0.0739925	0.385428	122.027	CHG	TG10g01152	promoter	RING-type E3 ubiquitin transferase
Chr10	422691534	422691704	171	0.91717	0.439773	0.477397	125.433	CHG	TG10g01165	intron	HRDC domain-containing protein
Chr10	423434024	423434476	453	0.0171898	0.0904779	-0.0732881	-842.498	CHH	TG10g01170	intron	Ras guanine nucleotide exchange factor
Chr10	423440912	423441584	673	0.0243297	0.153465	-0.129135	-1004.71	CHH	TG10g01170	intron	Ras guanine nucleotide exchange factor
Chr10	423443185	423443903	719	0.035638	0.203772	-0.168134	-1294.33	CHH	TG10g01170	intron	Ras guanine nucleotide exchange factor
Chr10	423445708	423446184	477	0.0417622	0.184571	-0.142809	-957.114	CHH	TG10g01170	intron	Ras guanine nucleotide exchange factor
Chr10	423446270	423446768	499	0.040074	0.18763	-0.147556	-831.574	CHH	TG10g01170	intron	Ras guanine nucleotide exchange factor
Chr10	423758811	423758894	84	0.992083	0.202982	0.789101	90.5826	CG	TG10g01171	intron	DUF1995 domain-containing protein
Chr10	424174787	424175044	258	0.0702265	0.408912	-0.338685	-215.312	CHG	TG10g01174	intron	Kinesin-like protein
Chr10	427855238	427855348	111	0.748734	0.0915466	0.657187	201.954	CG	TG10g01199	intron	Altered inheritance of mitochondria protein 24, mitochondrial
Chr10	428703812	428703896	85	0.268156	0.910926	-0.642769	-40.4111	CG	TG10g01206	intron	shikimate O-hydroxycinnamoyltransferase-like
Chr10	429572682	429572750	69	0.247976	0.812006	-0.56403	-43.161	CG	TG10g01210	promoter	Shikimate O-hydroxycinnamoyl transferase
Chr10	430374434	430374609	176	0.348349	0.812508	-0.464159	-118.57	CHG	TG10g01214	intron	Ufm1-specific protease 2
Chr10	432870063	432870495	433	0.313437	0.751493	-0.438055	-221.817	CHG	TG10g01226	intron	Helicase-like
Chr10	442150923	442151448	526	0.0192009	0.121238	-0.102037	-877.495	CHH	TG10g01263	intron	SUN domain-containing protein
Chr10	442450095	442450931	837	0.0255133	0.186355	-0.160841	-1786.48	CHH	TG10g01264	intron	protein DAMAGED DNA-BINDING 2
Chr10	442451519	442453675	2157	0.0203327	0.188285	-0.167952	-4091.01	CHH	TG10g01264	intron	protein DAMAGED DNA-BINDING 2
Chr10	442454784	442455280	497	0.0155705	0.166582	-0.151012	-685.444	CHH	TG10g01264	intron	protein DAMAGED DNA-BINDING 2
Chr10	442455431	442456112	682	0.0220146	0.150716	-0.128702	-1073.69	CHH	TG10g01264	intron	protein DAMAGED DNA-BINDING 2
Chr10	442456231	442456823	593	0.016887	0.188961	-0.172074	-1358.03	CHH	TG10g01264	intron	protein DAMAGED DNA-BINDING 2
Chr10	445490680	445491240	561	0.0810126	0.579577	-0.498565	-329.029	CHG	TG10g01285	intron	Ubiquitin thioesterase OTU1
Chr10	446625137	446625220	84	0.344835	0.0372916	0.307544	53.4699	CG	TG10g01289	intron	Unknown protein
Chr10	446819382	446819702	321	0.042238	0.354825	-0.312587	-179.211	CHG	TG10g01290	intron	Succinate dehydrogenase [ubiquinone] flavoprotein subunit, mitochondrial
Chr10	446821133	446821219	87	0.705065	0.968723	-0.263659	-50.1352	CG	TG10g01290	intron	Succinate dehydrogenase [ubiquinone] flavoprotein subunit, mitochondrial
Chr10	451384625	451384915	291	0.17982	0.962685	-0.782865	-128.428	CHG	TG10g01308	intron	LOB domain-containing protein
Chr10	452611320	452611573	254	0.0638871	0.435387	-0.3715	-179.305	CHG	TG10g01317	intron	ARM repeat superfamily protein
Chr10	452611474	452611563	90	0.594557	0.972212	-0.377655	-79.5676	CG	TG10g01317	intron	ARM repeat superfamily protein
Chr10	453577357	453577954	598	0.0340975	0.26177	-0.227672	-375.219	CHG	TG10g01319	intron	Protein KTI12 homolog
Chr10	453588870	453589237	368	0.0255958	0.135426	-0.10983	-785.895	CHH	TG10g01319	intron	Protein KTI12 homolog
Chr10	453590005	453591139	1135	0.0198926	0.113546	-0.0936539	-2000.87	CHH	TG10g01319	intron	Protein KTI12 homolog
Chr10	453593229	453593674	446	0.0392327	0.159076	-0.119843	-772.339	CHH	TG10g01319	intron	Protein KTI12 homolog
Chr10	453600871	453601330	460	0.0206589	0.104217	-0.0835586	-703.194	CHH	TG10g01319	intron	Protein KTI12 homolog
Chr10	453603226	453603559	334	0.0452121	0.191202	-0.14599	-731.247	CHH	TG10g01319	intron	Protein KTI12 homolog
Chr10	453605111	453605926	816	0.0607251	0.342643	-0.281918	-1730.16	CHH	TG10g01319	intron	Protein KTI12 homolog
Chr10	453606498	453608093	1596	0.0991681	0.33547	-0.236302	-3934.72	CHH	TG10g01319	intron	Protein KTI12 homolog
Chr10	453608746	453609224	479	0.109643	0.390942	-0.281299	-714.149	CHH	TG10g01319	intron	Protein KTI12 homolog
Chr10	453609689	453610440	752	0.0724275	0.364217	-0.29179	-2058.73	CHH	TG10g01319	intron	Protein KTI12 homolog
Chr10	453612819	453613421	603	0.0804168	0.263167	-0.182751	-1069.22	CHH	TG10g01319	intron	Protein KTI12 homolog
Chr10	453613632	453615939	2308	0.0811196	0.308583	-0.227464	-5378.61	CHH	TG10g01319	intron	Protein KTI12 homolog
Chr10	453616107	453616497	391	0.0586322	0.388331	-0.329698	-1071.08	CHH	TG10g01319	intron	Protein KTI12 homolog
Chr10	453616843	453617214	372	0.0837722	0.408059	-0.324287	-1078.21	CHH	TG10g01319	intron	Protein KTI12 homolog
Chr10	453618570	453620360	1791	0.0721714	0.294682	-0.222511	-4015.65	CHH	TG10g01319	intron	Protein KTI12 homolog
Chr10	453620966	453621388	423	0.0770786	0.27336	-0.196282	-1095.86	CHH	TG10g01319	intron	Protein KTI12 homolog
Chr10	453622809	453623283	475	0.0742329	0.254569	-0.180336	-803.253	CHH	TG10g01319	intron	Protein KTI12 homolog
Chr10	453626492	453626977	486	0.343639	0.0638109	0.279828	240.9	CHG	TG10g01319	intron	Protein KTI12 homolog
Chr10	454741298	454741985	688	0.464336	0.0401837	0.424153	401.352	CHG	TG10g01334	promoter	WAT1-related protein
Chr10	454741298	454741985	688	0.464336	0.0401837	0.424153	401.352	CHG	TG10g01334	TSS	WAT1-related protein
Chr10	454741298	454741985	688	0.464336	0.0401837	0.424153	401.352	CHG	TG10g01334	exon	WAT1-related protein
Chr10	454741298	454741985	688	0.464336	0.0401837	0.424153	401.352	CHG	TG10g01334	intron	WAT1-related protein
Chr10	456486082	456486606	525	0.0807798	0.253397	-0.172617	-806.049	CHH	TG10g01351	intron	(wild Malaysian banana) hypothetical protein
Chr10	456486902	456487478	577	0.0354334	0.162137	-0.126704	-840.494	CHH	TG10g01351	intron	(wild Malaysian banana) hypothetical protein
Chr10	459682529	459683074	546	0.80011	0.187537	0.612573	539.621	CHG	TG10g01355	promoter	Cinnamoyl-CoA reductase
Chr10	471597059	471597706	648	0.0200749	0.111519	-0.0914444	-1178.49	CHH	TG10g01396	intron	ABC transporter domain-containing protein
Chr10	472850283	472850759	477	0.0855329	0.489818	-0.404285	-166.851	CHG	TG10g01402	intron	Adenylate kinase
Chr10	473125982	473126495	514	0.0226574	0.186975	-0.164317	-905.926	CHH	TG10g01405	intron	Unknown protein
Chr10	473128945	473130196	1252	0.0191159	0.157002	-0.137886	-2102.58	CHH	TG10g01405	intron	Unknown protein
Chr10	479080580	479081084	505	0.0150871	0.121209	-0.106122	-855.227	CHH	TG10g01409	intron	Splicing factor 3A subunit 1
Chr10	483723619	483724141	523	0.0147465	0.111384	-0.0966375	-763.367	CHH	TG10g01432	intron	ABC transporter D family protein
Chr10	483732058	483732711	654	0.0151224	0.14124	-0.126117	-1284.5	CHH	TG10g01432	intron	ABC transporter D family protein
Chr10	483735490	483736411	922	0.0227218	0.195662	-0.17294	-1996.56	CHH	TG10g01432	intron	ABC transporter D family protein
Chr10	493601624	493601923	300	0.100374	0.576749	-0.476375	-182.982	CHG	TG10g01461	intron	5'-deoxynucleotidase
Chr10	493616220	493616399	180	0.056855	0.389547	-0.332692	-146.055	CHG	TG10g01461	intron	5'-deoxynucleotidase
Chr10	493734732	493734817	86	0.888521	0.531265	0.357257	37.799	CG	TG10g01462	exon	Protein kinase family protein
Chr10	493734732	493734817	86	0.888521	0.531265	0.357257	37.799	CG	TG10g01462	intron	Protein kinase family protein
Chr10	494313639	494313726	88	0.775175	0.43329	0.341885	39.9571	CG	TG10g01464	exon	zinc finger CCCH domain-containing protein 13
Chr10	494608035	494608112	78	0.684247	0.0393699	0.644877	42.6254	CG	TG10g01465	intron	Proteasome assembly chaperone 3
Chr10	495574039	495574446	408	0.551884	0.960934	-0.40905	-170.546	CG	TG10g01469	exon	Cytochrome P450
Chr10	495574234	495574595	362	0.0300568	0.828099	-0.798042	-390.466	CHG	TG10g01469	exon	Cytochrome P450
Chr10	495879823	495879905	83	0.989641	0.921683	0.0679584	81.2537	CG	TG10g01471	intron	Rho GTPase activation protein (RhoGAP) with PH domain
Chr10	495995048	495995254	207	0.155535	0.600125	-0.44459	-168.607	CHG	TG10g01471	intron	Rho GTPase activation protein (RhoGAP) with PH domain
Chr10	500985961	500986259	299	0.232439	0.610574	-0.378136	-126.378	CHG	TG10g01490	intron	AIG1-type G domain-containing protein
Chr10	502087525	502087650	126	0.858384	0.600943	0.257441	51.934	CG	TG10g01495	promoter	Acetyl-coenzyme A carboxylase carboxyl transferase subunit beta, chloroplastic
Chr10	503467670	503468017	348	0.750545	0.101351	0.649194	233.948	CHG	TG10g01503	promoter	AIG1-type G domain-containing protein
Chr10	503497007	503497174	168	0.134621	0.557512	-0.422891	-164.329	CHG	TG10g01503	intron	AIG1-type G domain-containing protein
Chr10	506213849	506213978	130	0.29241	0.0557446	0.236665	77.3563	CG	TG10g01524	promoter	Pectate lyase
Chr10	506617056	506617130	75	0.888766	0.0654145	0.823352	42.1735	CG	TG10g01531	intron	Unknown protein
Chr10	506648480	506648659	180	0.394609	0.0504875	0.344121	70.0411	CG	TG10g01531	intron	Unknown protein
Chr10	509208519	509209047	529	0.0210074	0.134514	-0.113506	-804.952	CHH	TG10g01541	intron	NADH kinase
Chr10	515719394	515720391	998	0.0486386	0.173561	-0.124923	-1858.06	CHH	TG10g01567	intron	Arp2/3 complex 34 kDa subunit
Chr10	515733506	515733870	365	0.0195408	0.151359	-0.131818	-700.331	CHH	TG10g01567	intron	Arp2/3 complex 34 kDa subunit
Chr10	516217445	516217639	195	0.0475499	0.243089	-0.195539	-141.839	CHG	TG10g01569	intron	multiple organellar RNA editing factor 3, mitochondrial-like
Chr10	516236962	516237624	663	0.0188092	0.118436	-0.099627	-1561.38	CHH	TG10g01569	intron	multiple organellar RNA editing factor 3, mitochondrial-like
Chr10	518429589	518429776	188	0.449067	0.129023	0.320044	143.46	CHG	TG10g01583	intron	PKS_ER domain-containing protein
Chr10	519062473	519062901	429	0.330909	0.784894	-0.453985	-309.488	CHG	TG10g01588	intron	Unknown protein
Chr10	521632770	521633377	608	0.0117943	0.0850279	-0.0732336	-1076.1	CHH	TG10g01597	intron	UDP-glucose:glycoprotein glucosyltransferase
Chr10	521746416	521746934	519	0.0217469	0.103967	-0.08222	-942.614	CHH	TG10g01597	intron	UDP-glucose:glycoprotein glucosyltransferase
Chr10	522549971	522550485	515	0.0141425	0.13385	-0.119708	-834.43	CHH	TG10g01601	intron	TsaA-like domain-containing protein
Chr10	523925492	523925670	179	0.516841	0.829629	-0.312788	-144.582	CHG	TG10g01610	promoter	Unknown protein
Chr10	524200711	524201262	552	0.774271	0.219789	0.554482	379.316	CHG	TG10g01611	intron	Protein kinase domain-containing protein
Chr10	524264923	524265261	339	0.704001	0.117447	0.586555	228.384	CHG	TG10g01611	intron	Protein kinase domain-containing protein
Chr10	524299773	524300312	540	0.817934	0.179291	0.638643	394.741	CHG	TG10g01611	promoter	Protein kinase domain-containing protein
Chr10	524438878	524439341	464	0.711107	0.161627	0.54948	381.114	CHG	TG10g01613	intron	Protein kinase domain-containing protein
Chr10	525740886	525741090	205	0.101232	0.569572	-0.468339	-141.157	CHG	TG10g01622	intron	Ubiquitin-conjugating enzyme
Chr10	526172687	526173144	458	0.387289	0.0349959	0.352293	293.247	CHG	TG10g01624	intron	RNA polymerase II elongation factor
Chr10	526172687	526173144	458	0.387289	0.0349959	0.352293	293.247	CHG	TG10g01624	exon	RNA polymerase II elongation factor
Chr10	526173390	526173442	53	0.160817	0.0329383	0.127879	39.6703	CG	TG10g01624	intron	RNA polymerase II elongation factor
Chr10	526173944	526174180	237	0.520339	0.072299	0.44804	117.209	CG	TG10g01624	intron	RNA polymerase II elongation factor
Chr10	526174057	526174660	604	0.731665	0.338701	0.392964	473.565	CHG	TG10g01624	intron	RNA polymerase II elongation factor
Chr10	526385659	526385734	76	0.091367	0.467185	-0.375818	-51.847	CG	TG10g01630	TES	Protein kinase domain-containing protein
Chr10	526385659	526385734	76	0.091367	0.467185	-0.375818	-51.847	CG	TG10g01630	exon	Protein kinase domain-containing protein
Chr10	527266911	527267033	123	0.737952	0.42594	0.312013	118.869	CHG	TG10g01635	intron	Protein kinase domain-containing protein
Chr10	527964836	527965158	323	0.628445	0.0779868	0.550458	344.399	CHG	TG10g01641	intron	Protein kinase domain-containing protein
Chr10	529853925	529854362	438	0.719783	0.335446	0.384337	345.909	CHG	TG10g01654	exon	Protein kinase domain-containing protein
Chr10	529853925	529854362	438	0.719783	0.335446	0.384337	345.909	CHG	TG10g01654	intron	Protein kinase domain-containing protein
Chr10	533895491	533895847	357	0.0179579	0.101081	-0.0831233	-711.204	CHH	TG10g01677	intron	zinc finger CCCH domain-containing protein 13-like
Chr10	533896539	533897521	983	0.0441621	0.206684	-0.162522	-2228.73	CHH	TG10g01677	intron	zinc finger CCCH domain-containing protein 13-like
Chr10	534280159	534280638	480	0.871488	0.120288	0.7512	147.893	CHG	TG10g01678	intron	Heme O synthase
Chr10	535971588	535972438	851	0.0406428	0.20438	-0.163737	-1564.23	CHH	TG10g01680	intron	HPt domain-containing protein
Chr10	535972539	535973527	989	0.0486401	0.222488	-0.173847	-1645.63	CHH	TG10g01680	intron	HPt domain-containing protein
Chr10	537865863	537866192	330	0.706106	0.149877	0.556229	364.274	CHG	TG10g01691	intron	Unknown protein
Chr10	538165832	538166047	216	0.321848	0.0559259	0.265922	139.111	CHG	TG10g01692	intron	LRRNT_2 domain-containing protein
Chr10	538701370	538701639	270	0.0685267	0.607366	-0.538839	-152.994	CHG	TG10g01698	intron	SHR-BD domain-containing protein
Chr10	538729559	538729726	168	0.678012	0.906918	-0.228906	-226.782	CHG	TG10g01698	intron	SHR-BD domain-containing protein
Chr10	538753897	538754709	813	0.0219352	0.144124	-0.122189	-1604.97	CHH	TG10g01698	intron	SHR-BD domain-containing protein
Chr10	538755124	538756861	1738	0.0182983	0.126941	-0.108643	-2490.01	CHH	TG10g01698	intron	SHR-BD domain-containing protein
Chr10	538758678	538759158	481	0.0176538	0.127219	-0.109566	-703.37	CHH	TG10g01698	intron	SHR-BD domain-containing protein
Chr10	538759259	538759859	601	0.032665	0.15369	-0.121025	-836.803	CHH	TG10g01698	intron	SHR-BD domain-containing protein
Chr10	538759943	538760343	401	0.0166922	0.163679	-0.146987	-851.835	CHH	TG10g01698	intron	SHR-BD domain-containing protein
Chr10	538760427	538760890	464	0.0089729	0.0959496	-0.0869767	-862.346	CHH	TG10g01698	intron	SHR-BD domain-containing protein
Chr10	538796186	538796708	523	0.0224896	0.115227	-0.0927374	-925.987	CHH	TG10g01698	intron	SHR-BD domain-containing protein
Chr10	539142386	539142762	377	0.00763775	0.101837	-0.094199	-786.929	CHH	TG10g01700	intron	Unknown protein
Chr10	542159878	542160362	485	0.211969	0.688312	-0.476343	-209.251	CHG	TG10g01713	intron	Protein kinase domain-containing protein
Chr10	542809724	542809786	63	0.97385	0.789232	0.184618	48.3225	CG	TG10g01719	exon	Unknown protein
Chr10	542809724	542809786	63	0.97385	0.789232	0.184618	48.3225	CG	TG10g01719	intron	Unknown protein
Chr10	543677532	543677715	184	0.185247	0.826131	-0.640883	-37.5074	CG	TG10g01723	intron	Unknown protein
Chr10	544552895	544553384	490	0.0171996	0.12001	-0.10281	-891.006	CHH	TG10g01731	intron	30S ribosomal protein S10-like
Chr10	548219673	548220033	361	0.0805741	0.00302157	0.0775525	739.28	CHH	TG10g01745	intron	N-acetyltransferase domain-containing protein
Chr10	550331137	550331483	347	0.438771	0.870035	-0.431264	-145.845	CHG	TG10g01747	intron	Non-specific serine/threonine protein kinase
Chr10	551568084	551568413	330	0.342649	0.83099	-0.488341	-155.765	CHG	TG10g01751	intron	Unknown protein
Chr10	551615790	551616622	833	0.0218095	0.136594	-0.114784	-1397.83	CHH	TG10g01752	intron	AIG1-type G domain-containing protein
Chr10	551658260	551658355	96	0.452659	0.813562	-0.360903	-51.9157	CG	TG10g01752	intron	AIG1-type G domain-containing protein
Chr10	565023736	565024214	479	0.00745714	0.114734	-0.107277	-970.717	CHH	TG10g01796	intron	Two pore calcium channel protein
Chr10	565051142	565051476	335	0.128807	0.692889	-0.564082	-231.333	CHG	TG10g01796	intron	Two pore calcium channel protein
Chr10	565063477	565063757	281	0.125827	0.586806	-0.46098	-125.944	CHG	TG10g01796	intron	Two pore calcium channel protein
Chr10	565107237	565107792	556	0.0158884	0.0865407	-0.0706523	-917.391	CHH	TG10g01796	intron	Two pore calcium channel protein
Chr10	568560572	568561434	863	0.0216779	0.134696	-0.113018	-1953.86	CHH	TG10g01804	intron	F-box domain-containing protein
Chr10	568561567	568562234	668	0.0175659	0.103103	-0.0855366	-1014.21	CHH	TG10g01804	intron	F-box domain-containing protein
Chr10	568563308	568563822	515	0.0227851	0.113916	-0.0911309	-798.386	CHH	TG10g01804	intron	F-box domain-containing protein
Chr10	568564564	568565340	777	0.0106449	0.108044	-0.0973994	-1524.07	CHH	TG10g01804	intron	F-box domain-containing protein
Chr10	569479650	569479865	216	0.804184	0.283282	0.520901	132.928	CHG	TG10g01808	promoter	Protein kinase domain-containing protein
Chr10	572529963	572530194	232	0.416127	0.0650356	0.351092	130.176	CHG	TG10g01821	intron	Protein kinase domain-containing protein
Chr10	574363559	574363819	261	0.131326	0.523143	-0.391817	-159.419	CHG	TG10g01831	intron	MACPF domain-containing protein
Chr10	574391023	574392140	1118	0.108693	0.730495	-0.621802	-805.678	CHG	TG10g01831	intron	MACPF domain-containing protein
Chr10	574397363	574397797	435	0.0255282	0.115936	-0.0904073	-742.016	CHH	TG10g01831	intron	MACPF domain-containing protein
Chr10	574400786	574401225	440	0.0529647	0.231576	-0.178611	-766.827	CHH	TG10g01831	intron	MACPF domain-containing protein
Chr10	574401462	574402033	572	0.0463959	0.179628	-0.133232	-1029.36	CHH	TG10g01831	intron	MACPF domain-containing protein
Chr10	574413680	574414487	808	0.0133517	0.151529	-0.138177	-1490.16	CHH	TG10g01831	intron	MACPF domain-containing protein
Chr10	574472786	574473001	216	0.351435	0.683391	-0.331956	-129.993	CHG	TG10g01832	promoter	Cationic amino acid transporter like
Chr10	574967305	574968024	720	0.0514597	0.463176	-0.411716	-374.619	CHG	TG10g01835	intron	MACPF domain-containing protein
Chr10	577125943	577126077	135	0.801776	0.0972536	0.704522	180.564	CHG	TG10g01836	promoter	Protein arginine N-methyltransferase PRMT10
Chr10	581068626	581068787	162	0.459699	0.05571	0.403989	152.598	CHG	TG10g01839	exon	Oxidored_FMN domain-containing protein
Chr10	581068626	581068787	162	0.459699	0.05571	0.403989	152.598	CHG	TG10g01839	intron	Oxidored_FMN domain-containing protein
Chr10	581073847	581074068	222	0.665417	0.069918	0.595499	293.264	CHG	TG10g01839	intron	Oxidored_FMN domain-containing protein
Chr10	583011260	583011615	356	0.206438	0.0200298	0.186408	713.351	CHH	TG10g01845	intron	UBZ4-type domain-containing protein
Chr10	583132200	583132663	464	0.640322	0.0969699	0.543352	302.707	CHG	TG10g01848	intron	AGAMOUS-like MADS-box transcription factor
Chr10	583135936	583136316	381	0.534954	0.0685486	0.466406	205.371	CHG	TG10g01848	intron	AGAMOUS-like MADS-box transcription factor
Chr10	583149293	583149576	284	0.824671	0.566387	0.258284	178.827	CHG	TG10g01848	intron	AGAMOUS-like MADS-box transcription factor
Chr10	583826096	583826600	505	0.0144699	0.0994635	-0.0849936	-883.037	CHH	TG10g01849	intron	Ras-related protein
Chr10	587488473	587488926	454	0.0219411	0.124334	-0.102393	-839.745	CHH	TG10g01859	intron	Protein kinase domain-containing protein
Chr10	594817660	594817983	324	0.0745666	0.470402	-0.395836	-180.127	CHG	TG10g01879	intron	Acyl-coenzyme A oxidase
Chr10	594837177	594837581	405	0.109238	0.654438	-0.5452	-259.416	CHG	TG10g01879	intron	Acyl-coenzyme A oxidase
Chr10	594842360	594842539	180	0.427264	0.836877	-0.409613	-126.262	CHG	TG10g01879	intron	Acyl-coenzyme A oxidase
Chr10	595066139	595066521	383	0.0118339	0.089317	-0.0774831	-695.375	CHH	TG10g01880	intron	Acyl-coenzyme A oxidase
Chr10	605654222	605654481	260	0.745645	0.389114	0.356531	145.108	CHG	TG10g01903	intron	Oxidored_FMN domain-containing protein
Chr10	605659050	605659160	111	0.752437	0.268318	0.484119	120.463	CHG	TG10g01903	intron	Oxidored_FMN domain-containing protein
Chr10	607158294	607158604	311	0.0755569	0.770602	-0.695045	-81.8883	CG	TG10g01907	intron	Ap2/erf domain-containing transcription factor
Chr10	608695702	608696186	485	0.0159215	0.0853421	-0.0694206	-773.053	CHH	TG10g01909	intron	Queuine tRNA-ribosyltransferase accessory subunit 2
Chr10	609391539	609391752	214	0.0986286	0.654065	-0.555437	-135.164	CHG	TG10g01911	intron	S4 domain-containing protein
Chr10	611819636	611820205	570	0.0156961	0.141828	-0.126132	-1179.98	CHH	TG10g01914	intron	Unknown protein
Chr10	617405329	617405416	88	0.314555	0.0278719	0.286683	67.0274	CG	TG10g01921	exon	(wild Malaysian banana) hypothetical protein
Chr10	617405329	617405416	88	0.314555	0.0278719	0.286683	67.0274	CG	TG10g01921	intron	(wild Malaysian banana) hypothetical protein
Chr10	617430318	617430410	93	0.625655	0.980519	-0.354864	-55.0571	CG	TG10g01921	intron	(wild Malaysian banana) hypothetical protein
Chr10	621719481	621719552	72	0.869306	0.10365	0.765656	164.028	CHG	TG10g01926	intron	PKS_ER domain-containing protein
Chr10	631658594	631658702	109	0.299035	0.0372842	0.261751	89.6834	CG	TG10g01936	promoter	12-oxophytodienoate reductase 1
Chr10	632368163	632368639	477	0.143512	0.00769646	0.135816	690.075	CHH	TG10g01939	intron	BTB domain-containing protein
Chr10	632368248	632368734	487	0.504169	0.181125	0.323044	392.375	CHG	TG10g01939	intron	BTB domain-containing protein
Chr10	638754665	638754811	147	0.038002	0.618864	-0.580862	-228	CG	TG10g01949	intron	BUD23 methyltransferase
Chr10	638810215	638810839	625	0.0223356	0.114618	-0.0922824	-1118.73	CHH	TG10g01949	intron	BUD23 methyltransferase
Chr10	638827321	638827595	275	0.306285	0.0654839	0.240802	132.04	CHG	TG10g01949	intron	BUD23 methyltransferase
Chr10	651306846	651307100	255	0.387335	0.0344545	0.352881	149.563	CHG	TG10g01966	promoter	Pentatricopeptide repeat-containing protein
Chr10	667915450	667915559	110	0.755531	0.333766	0.421764	73.364	CG	TG10g01986	promoter	Unknown protein
Chr10	687444842	687444939	98	0.922505	0.988659	-0.066154	-81.2969	CG	TG10g02005	intron	Phosphoglucan phosphatase
Chr10	687519411	687519464	54	0.968536	0.791305	0.177231	38.21	CG	TG10g02005	intron	Phosphoglucan phosphatase
Chr10	687766435	687767289	855	0.345952	0.760011	-0.414059	-350.479	CHG	TG10g02006	intron	Phosphoglucan phosphatase LSF1
Chr10	687767785	687767913	129	0.629998	0.838516	-0.208518	-151.621	CHG	TG10g02006	intron	Phosphoglucan phosphatase LSF1
Chr10	687829596	687829904	309	0.213404	0.603498	-0.390095	-122.724	CHG	TG10g02006	intron	Phosphoglucan phosphatase LSF1
Chr10	687847905	687848413	509	0.0315062	0.130415	-0.0989091	-829.955	CHH	TG10g02006	intron	Phosphoglucan phosphatase LSF1
Chr10	690152192	690152591	400	0.0224922	0.133838	-0.111346	-810.456	CHH	TG10g02012	intron	DNA-directed RNA polymerase subunit beta
Chr10	690656053	690656538	486	0.0122885	0.0982401	-0.0859516	-711.504	CHH	TG10g02014	intron	Protein MIS12-like protein
Chr10	690660967	690661799	833	0.0198257	0.145728	-0.125902	-1224.55	CHH	TG10g02014	intron	Protein MIS12-like protein
Chr10	690663493	690665307	1815	0.0253976	0.154773	-0.129376	-2660.56	CHH	TG10g02014	intron	Protein MIS12-like protein
Chr10	690665660	690666751	1092	0.0227961	0.201503	-0.178707	-2613.86	CHH	TG10g02014	intron	Protein MIS12-like protein
Chr10	690719435	690719875	441	0.0598859	0.593379	-0.533493	-205.868	CHG	TG10g02014	intron	Protein MIS12-like protein
Chr10	696192403	696192942	540	0.471123	0.0928083	0.378315	286.939	CHG	TG10g02028	promoter	(rape) hypothetical protein
Chr10	696192939	696193298	360	0.14518	0.0233408	0.12184	720.776	CHH	TG10g02028	promoter	(rape) hypothetical protein
Chr10	730413365	730413650	286	0.692703	0.0785768	0.614126	272.08	CHG	TG10g02078	promoter	microtubule-associated protein RP/EB family member 1C
Chr10	736885224	736885884	661	0.147354	0.702473	-0.555119	-297.31	CHG	TG10g02089	intron	Calcineurin b-like protein
Chr10	736890308	736890378	71	0.589875	0.0477733	0.542102	50.5506	CG	TG10g02089	intron	Calcineurin b-like protein
Chr10	736918033	736918468	436	0.0169262	0.10814	-0.0912133	-745.687	CHH	TG10g02089	intron	Calcineurin b-like protein
Chr10	736924056	736924635	580	0.0420744	0.16447	-0.122395	-1066.13	CHH	TG10g02089	intron	Calcineurin b-like protein
Chr10	738899318	738899795	478	0.0102973	0.117365	-0.107068	-781.158	CHH	TG10g02090	intron	Mediator of RNA polymerase II transcription subunit 8
Chr10	738902074	738903190	1117	0.0237423	0.167121	-0.143379	-2184.01	CHH	TG10g02090	intron	Mediator of RNA polymerase II transcription subunit 8
Chr10	738903295	738903933	639	0.0295746	0.140564	-0.110989	-1193.23	CHH	TG10g02090	intron	Mediator of RNA polymerase II transcription subunit 8
Chr10	742529462	742529548	87	0.825328	0.985132	-0.159804	-39.053	CG	TG10g02095	intron	RING-type domain-containing protein
Chr10	745860088	745860999	912	0.081726	0.280908	-0.199182	-1441.47	CHH	TG10g02101	intron	Diadenosine tetraphosphate synthetase
Chr10	756437007	756437280	274	0.0476748	0.446814	-0.399139	-183.58	CHG	TG10g02113	intron	copper-transporting ATPase PAA1, chloroplastic
Chr10	756554145	756554544	400	0.023219	0.136912	-0.113693	-729.41	CHH	TG10g02113	intron	copper-transporting ATPase PAA1, chloroplastic
Chr10	758840483	758841178	696	0.027152	0.149858	-0.122706	-1478.51	CHH	TG10g02118	intron	Pyruvate dehydrogenase E1 component subunit alpha
Chr10	768203092	768204083	992	0.015125	0.116248	-0.101123	-1265.6	CHH	TG10g02133	intron	GPI inositol-deacylase
Chr10	775833819	775833963	145	0.167997	0.615437	-0.44744	-144.263	CHG	TG10g02142	intron	Nucleotid_trans domain-containing protein
Chr10	775862582	775863404	823	0.0179703	0.207291	-0.189321	-1785.85	CHH	TG10g02142	intron	Nucleotid_trans domain-containing protein
Chr10	775863466	775864564	1099	0.0217878	0.178016	-0.156228	-2051.42	CHH	TG10g02142	intron	Nucleotid_trans domain-containing protein
Chr10	775864791	775865689	899	0.0234671	0.13915	-0.115683	-1283.51	CHH	TG10g02142	intron	Nucleotid_trans domain-containing protein
Chr10	775879093	775879573	481	0.0185516	0.100798	-0.0822463	-708.424	CHH	TG10g02142	intron	Nucleotid_trans domain-containing protein
Chr10	775880272	775881259	988	0.0143241	0.142746	-0.128422	-1695.04	CHH	TG10g02142	intron	Nucleotid_trans domain-containing protein
Chr10	775882260	775883861	1602	0.0202252	0.130526	-0.1103	-2291.65	CHH	TG10g02142	intron	Nucleotid_trans domain-containing protein
Chr10	775884639	775885196	558	0.0233232	0.139954	-0.116631	-844.09	CHH	TG10g02142	intron	Nucleotid_trans domain-containing protein
Chr10	775885437	775886421	985	0.0225865	0.162044	-0.139457	-2302.54	CHH	TG10g02142	intron	Nucleotid_trans domain-containing protein
Chr10	778893002	778893249	248	0.0499336	0.681479	-0.631545	-246.521	CG	TG10g02146	promoter	Oligopeptide transporter
Chr10	799840376	799840778	403	0.0288386	0.153521	-0.124682	-780.616	CHH	TG10g02163	intron	DNA-(apurinic or apyrimidinic site) endonuclease
Chr10	799983114	799983455	342	0.597431	0.218876	0.378555	222.237	CHG	TG10g02164	intron	DNA-(apurinic or apyrimidinic site) endonuclease
Chr10	800000831	800001758	928	0.0146006	0.145476	-0.130875	-1903.25	CHH	TG10g02164	intron	DNA-(apurinic or apyrimidinic site) endonuclease
Chr10	800002518	800003335	818	0.0153358	0.173176	-0.157841	-1532.32	CHH	TG10g02164	intron	DNA-(apurinic or apyrimidinic site) endonuclease
Chr10	800006827	800007517	691	0.0137368	0.146502	-0.132765	-1367.53	CHH	TG10g02164	intron	DNA-(apurinic or apyrimidinic site) endonuclease
Chr10	804324981	804325184	204	0.0507386	0.453349	-0.402611	-156.247	CHG	TG10g02167	intron	regulator of G-protein signaling 1-like
Chr10	804330932	804331394	463	0.0189461	0.143431	-0.124485	-751.259	CHH	TG10g02167	intron	regulator of G-protein signaling 1-like
Chr10	804332717	804333237	521	0.0196776	0.128895	-0.109218	-736.372	CHH	TG10g02167	intron	regulator of G-protein signaling 1-like
Chr10	804333378	804334089	712	0.014752	0.137733	-0.122981	-1187.35	CHH	TG10g02167	intron	regulator of G-protein signaling 1-like
Chr10	804334268	804335347	1080	0.0175757	0.108448	-0.0908724	-1672.49	CHH	TG10g02167	intron	regulator of G-protein signaling 1-like
Chr10	805768012	805768578	567	0.0255676	0.151622	-0.126054	-1114.3	CHH	TG10g02168	intron	DNA annealing helicase and endonuclease ZRANB3
Chr10	805769326	805769435	110	0.989203	0.869728	0.119475	59.5361	CG	TG10g02168	intron	DNA annealing helicase and endonuclease ZRANB3
Chr10	805800717	805801963	1247	0.108841	0.739082	-0.630241	-519.349	CHG	TG10g02168	intron	DNA annealing helicase and endonuclease ZRANB3
Chr10	805958083	805958465	383	0.0153845	0.125279	-0.109895	-859.578	CHH	TG10g02169	intron	DNA annealing helicase and endonuclease ZRANB3
Chr10	805998182	805998405	224	0.139279	0.777497	-0.638218	-198.568	CHG	TG10g02169	intron	DNA annealing helicase and endonuclease ZRANB3
Chr10	806091601	806091864	264	0.178297	0.42324	-0.244943	-190.33	CHG	TG10g02170	intron	DNA annealing helicase and endonuclease ZRANB3
Chr10	806138329	806138562	234	0.059954	0.433798	-0.373844	-126.151	CHG	TG10g02170	intron	DNA annealing helicase and endonuclease ZRANB3
Chr10	806200556	806200843	288	0.0568719	0.322155	-0.265283	-192.509	CHG	TG10g02170	intron	DNA annealing helicase and endonuclease ZRANB3
Chr10	806202948	806203136	189	0.308787	0.734927	-0.42614	-117.27	CHG	TG10g02170	intron	DNA annealing helicase and endonuclease ZRANB3
Chr10	808578439	808578715	277	0.768634	0.316858	0.451776	134.312	CHG	TG10g02174	promoter	Leuk-A4-hydro_C domain-containing protein
Chr10	814412840	814413399	560	0.0176644	0.125343	-0.107678	-1098.32	CHH	TG10g02184	intron	DLH domain-containing protein
Chr10	817076158	817076404	247	0.0496781	0.4578	-0.408122	-192.385	CHG	TG10g02187	intron	GST N-terminal domain-containing protein
Chr10	817082146	817082765	620	0.0236048	0.104948	-0.0813432	-942.738	CHH	TG10g02187	intron	GST N-terminal domain-containing protein
Chr10	817087277	817087547	271	0.231226	0.822143	-0.590917	-119.661	CHG	TG10g02187	intron	GST N-terminal domain-containing protein
Chr10	817089626	817089972	347	0.132156	0.550644	-0.418488	-190.453	CHG	TG10g02187	intron	GST N-terminal domain-containing protein
Chr10	817122893	817123444	552	0.0151027	0.108452	-0.0933496	-1010.84	CHH	TG10g02187	intron	GST N-terminal domain-containing protein
Chr10	817142886	817143779	894	0.170875	0.646307	-0.475432	-439.235	CHG	TG10g02187	intron	GST N-terminal domain-containing protein
Chr10	817374356	817374444	89	0.93706	0.773844	0.163216	56.9896	CG	TG10g02188	intron	Glutathione S-transferase, N-terminal domain
Chr10	817401947	817402331	385	0.33228	0.76701	-0.43473	-239.696	CHG	TG10g02188	exon	Glutathione S-transferase, N-terminal domain
Chr10	817401947	817402331	385	0.33228	0.76701	-0.43473	-239.696	CHG	TG10g02188	intron	Glutathione S-transferase, N-terminal domain
Chr10	830723255	830724012	758	0.0311174	0.143036	-0.111919	-1385.05	CHH	TG10g02196	intron	ultraviolet-B receptor UVR8
Chr10	831334026	831334247	222	0.158361	0.407066	-0.248705	-130.128	CHG	TG10g02198	intron	Membrane protein
Chr10	848429459	848429863	405	0.0319079	0.148208	-0.1163	-825.512	CHH	TG10g02211	intron	Nudix hydrolase domain-containing protein
Chr10	852051210	852051410	201	0.120336	0.724002	-0.603666	-125.502	CHG	TG10g02215	intron	Regulatory recX
Chr10	852079243	852079448	206	0.696457	0.117868	0.578589	142.014	CHG	TG10g02215	intron	Regulatory recX
Chr10	852120851	852121123	273	0.200488	0.819766	-0.619278	-244.187	CHG	TG10g02215	intron	Regulatory recX
Chr10	853846084	853846149	66	0.47752	0.995319	-0.517798	-37.7822	CG	TG10g02216	exon	SAM_MT_RSMB_NOP domain-containing protein
Chr10	853846084	853846149	66	0.47752	0.995319	-0.517798	-37.7822	CG	TG10g02216	utr3	SAM_MT_RSMB_NOP domain-containing protein
Chr10	864574310	864574913	604	0.014032	0.0989893	-0.0849573	-823.32	CHH	TG10g02226	intron	CRAL-TRIO domain-containing protein
Chr10	864577531	864577937	407	0.0069146	0.164118	-0.157203	-708.533	CHH	TG10g02226	intron	CRAL-TRIO domain-containing protein
Chr10	864578292	864578847	556	0.0249931	0.14207	-0.117077	-867.233	CHH	TG10g02226	intron	CRAL-TRIO domain-containing protein
Chr10	877504864	877505833	970	0.0224168	0.191835	-0.169418	-2254.05	CHH	TG10g02237	intron	Poly(A)-specific ribonuclease PARN-like
Chr10	877505932	877507835	1904	0.0231841	0.189873	-0.166688	-3566.87	CHH	TG10g02237	intron	Poly(A)-specific ribonuclease PARN-like
Chr10	877509820	877512115	2296	0.0178796	0.155472	-0.137592	-4122.69	CHH	TG10g02237	intron	Poly(A)-specific ribonuclease PARN-like
Chr10	877515659	877515781	123	0.204629	0.777732	-0.573103	-41.0902	CG	TG10g02237	intron	Poly(A)-specific ribonuclease PARN-like
Chr10	877525391	877525680	290	0.0670095	0.49711	-0.4301	-164.966	CHG	TG10g02237	intron	Poly(A)-specific ribonuclease PARN-like
Chr10	893819041	893819282	242	0.129288	0.561807	-0.432519	-126.022	CHG	TG10g02244	intron	F-box domain-containing protein
Chr10	894486686	894486929	244	0.143115	0.46047	-0.317354	-131.134	CHG	TG10g02246	intron	Inner membrane protein PPF-1, chloroplastic
Chr10	894566084	894567681	1598	0.0123125	0.165334	-0.153022	-3686.44	CHH	TG10g02246	intron	Inner membrane protein PPF-1, chloroplastic
Chr10	894569082	894570109	1028	0.0187789	0.1601	-0.141321	-1801.39	CHH	TG10g02246	intron	Inner membrane protein PPF-1, chloroplastic
Chr10	894570910	894572133	1224	0.0236888	0.14809	-0.124401	-1868.24	CHH	TG10g02246	intron	Inner membrane protein PPF-1, chloroplastic
Chr10	894572911	894573279	369	0.0165263	0.138506	-0.12198	-761.064	CHH	TG10g02246	intron	Inner membrane protein PPF-1, chloroplastic
Chr10	902897599	902897706	108	0.954883	0.570822	0.384061	81.8133	CG	TG10g02253	intron	Sister chromatid cohesion protein PDS5 A-like
Chr10	902937872	902938059	188	0.381537	0.897494	-0.515958	-152.59	CHG	TG10g02253	intron	Sister chromatid cohesion protein PDS5 A-like
Chr10	902961131	902961291	161	0.238577	0.583927	-0.345349	-167.276	CHG	TG10g02253	intron	Sister chromatid cohesion protein PDS5 A-like
Chr10	902961137	902961300	164	0.459602	0.839249	-0.379647	-330.093	CG	TG10g02253	intron	Sister chromatid cohesion protein PDS5 A-like
Chr10	902968664	902969048	385	0.145911	0.591242	-0.445331	-130.591	CHG	TG10g02253	intron	Sister chromatid cohesion protein PDS5 A-like
Chr10	903089198	903089524	327	0.185243	0.707278	-0.522035	-172.674	CHG	TG10g02254	intron	sister chromatid cohesion protein PDS5 homolog A
Chr10	918173644	918174093	450	0.721567	0.171898	0.549669	301.599	CHG	TG10g02257	intron	Regulatory recX
Chr10	918175917	918176598	682	0.0188513	0.10641	-0.0875588	-1093.58	CHH	TG10g02257	intron	Regulatory recX
Chr10	918193687	918193841	155	0.187715	0.829919	-0.642204	-162.683	CHG	TG10g02257	intron	Regulatory recX
Chr10	918275175	918275373	199	0.355387	0.822997	-0.46761	-128.511	CHG	TG10g02257	intron	Regulatory recX
Chr10	919953105	919953940	836	0.0146035	0.113691	-0.0990876	-1733.18	CHH	TG10g02259	intron	eukaryotic translation initiation factor 2 beta subunit
Chr10	919954018	919954699	682	0.0137538	0.107793	-0.094039	-1452.8	CHH	TG10g02259	intron	eukaryotic translation initiation factor 2 beta subunit
Chr10	921982296	921982489	194	0.0465744	0.403499	-0.356925	-118.265	CHG	TG10g02261	intron	eukaryotic translation initiation factor 2 beta subunit
Chr10	921983933	921984611	679	0.00448835	0.135248	-0.13076	-1830.44	CHH	TG10g02261	intron	eukaryotic translation initiation factor 2 beta subunit
Chr10	921997945	921998400	456	0.0183969	0.142385	-0.123988	-813.487	CHH	TG10g02261	intron	eukaryotic translation initiation factor 2 beta subunit
Chr10	922015218	922015903	686	0.0158964	0.136029	-0.120132	-1211.76	CHH	TG10g02261	intron	eukaryotic translation initiation factor 2 beta subunit
Chr10	922955782	922956323	542	0.0201096	0.134811	-0.114701	-1061.04	CHH	TG10g02264	intron	5'-3' exoribonuclease
Chr10	922955782	922956323	542	0.0201096	0.134811	-0.114701	-1061.04	CHH	TG10g02263	intron	5'-3' exoribonuclease 3
Chr10	922956907	922957377	471	0.0329478	0.126412	-0.093464	-743.967	CHH	TG10g02264	intron	5'-3' exoribonuclease
Chr10	922956907	922957377	471	0.0329478	0.126412	-0.093464	-743.967	CHH	TG10g02263	intron	5'-3' exoribonuclease 3
Chr10	922994955	922995122	168	0.191988	0.8792	-0.687212	-150.072	CHG	TG10g02264	intron	5'-3' exoribonuclease
Chr10	922994955	922995122	168	0.191988	0.8792	-0.687212	-150.072	CHG	TG10g02263	intron	5'-3' exoribonuclease 3
Chr10	923037624	923038099	476	0.0107075	0.122068	-0.111361	-1039.71	CHH	TG10g02264	intron	5'-3' exoribonuclease
Chr10	923037624	923038099	476	0.0107075	0.122068	-0.111361	-1039.71	CHH	TG10g02263	intron	5'-3' exoribonuclease 3
Chr10	928354934	928355513	580	0.050005	0.168045	-0.11804	-931.977	CHH	TG10g02268	intron	O-fucosyltransferase family protein
Chr10	930994588	930994725	138	0.0257795	0.329627	-0.303847	-117.698	CHG	TG10g02271	intron	Starch synthase, chloroplastic/amyloplastic
Chr10	952167479	952167589	111	0.748258	0.0405282	0.70773	39.1299	CG	TG10g02282	intron	Peptide chain release factor
Chr10	963465686	963466523	838	0.00700653	0.0878488	-0.0808423	-1633.72	CHH	TG10g02292	intron	Unknown protein
Chr10	973276303	973276814	512	0.836582	0.0803514	0.756231	169.26	CHG	TG10g02303	intron	t-SNARE coiled-coil homology domain-containing protein
Chr10	973325323	973325789	467	0.358375	0.776276	-0.417901	-189.663	CHG	TG10g02303	intron	t-SNARE coiled-coil homology domain-containing protein
Chr10	974511298	974511873	576	0.432755	0.891551	-0.458796	-210.893	CHG	TG10g02305	intron	IST1-like protein
Chr10	989915802	989916101	300	0.159069	0.011659	0.14741	705.024	CHH	TG10g02313	intron	50S ribosomal protein L3
Chr10	993152674	993153182	509	0.0199321	0.15931	-0.139378	-1281.68	CHH	TG10g02314	intron	Glutathione transferase
Chr10	999561055	999561245	191	0.498352	0.108468	0.389884	129.25	CHG	TG10g02319	promoter	Erythroid differentiation-related factor 1
Chr10	999561153	999561248	96	0.623138	0.321973	0.301165	60.4637	CG	TG10g02319	promoter	Erythroid differentiation-related factor 1
Chr10	999580408	999580779	372	0.129419	0.0111047	0.118314	787.048	CHH	TG10g02320	intron	Erythroid differentiation-related factor 1
Chr10	999649028	999649971	944	0.0211763	0.110403	-0.0892266	-1673.97	CHH	TG10g02320	intron	Erythroid differentiation-related factor 1
Chr10	1000429032	1000429539	508	0.0173537	0.0953746	-0.0780209	-747.108	CHH	TG10g02321	intron	Ribosomal protein S21
Chr10	1000433602	1000433897	296	0.161371	0.0203891	0.140982	742.896	CHH	TG10g02321	intron	Ribosomal protein S21
Chr10	1008865584	1008865927	344	0.156264	0.51193	-0.355666	-249.099	CHG	TG10g02324	intron	Haloacid dehalogenase-like hydrolase (HAD) superfamily protein
Chr10	1008980335	1008980749	415	0.0193841	0.140455	-0.121071	-896.531	CHH	TG10g02325	intron	Haloacid dehalogenase-like hydrolase
Chr10	1008981080	1008982012	933	0.0220963	0.12338	-0.101284	-1387.19	CHH	TG10g02325	intron	Haloacid dehalogenase-like hydrolase
Chr10	1008985155	1008985663	509	0.0222675	0.1723	-0.150033	-1574.94	CHH	TG10g02325	intron	Haloacid dehalogenase-like hydrolase
Chr10	1018067434	1018068267	834	0.00769183	0.131786	-0.124094	-2036.64	CHH	TG10g02331	intron	Protein-serine/threonine phosphatase
Chr10	1018250936	1018251437	502	0.0198362	0.129973	-0.110137	-1167.44	CHH	TG10g02332	intron	Protein-serine/threonine phosphatase
Chr10	1019458571	1019459115	545	0.0145385	0.110641	-0.0961027	-1103.61	CHH	TG10g02334	intron	RAB6-interacting golgin
Chr10	1019459286	1019459810	525	0.019508	0.0913373	-0.0718293	-695.709	CHH	TG10g02334	intron	RAB6-interacting golgin
Chr10	1019459975	1019460871	897	0.0180416	0.111728	-0.0936863	-1239.36	CHH	TG10g02334	intron	RAB6-interacting golgin
Chr10	1019461189	1019462036	848	0.0169011	0.11637	-0.0994692	-1069.56	CHH	TG10g02334	intron	RAB6-interacting golgin
Chr10	1019463208	1019465618	2411	0.0123963	0.171687	-0.159291	-5338.57	CHH	TG10g02334	intron	RAB6-interacting golgin
Chr10	1019503630	1019504804	1175	0.198027	0.731042	-0.533015	-511.444	CHG	TG10g02334	intron	RAB6-interacting golgin
Chr10	1024440196	1024441032	837	0.0177062	0.107727	-0.0900203	-1643.7	CHH	TG10g02335	intron	8-amino-7-oxononanoate synthase
Chr10	1024444710	1024445343	634	0.020906	0.167783	-0.146877	-1193.88	CHH	TG10g02335	intron	8-amino-7-oxononanoate synthase
Chr10	1033969645	1033969905	261	0.135363	0.506102	-0.370739	-165.577	CG	TG10g02339	intron	Elongator complex protein 6
Chr10	1034002078	1034002901	824	0.0150246	0.13279	-0.117765	-1767.06	CHH	TG10g02339	intron	Elongator complex protein 6
Chr10	1034035967	1034036095	129	0.235302	0.552787	-0.317485	-79.4362	CG	TG10g02339	intron	Elongator complex protein 6
Chr10	1040501901	1040502170	270	0.890579	0.425924	0.464654	119.531	CHG	TG10g02347	promoter	Zinc finger CCCH-type with G patch domain-containing protein
Chr10	1042030118	1042030291	174	0.270562	0.593376	-0.322814	-125.232	CHG	TG10g02351	intron	Cdp-diacylglycerol--glycerol-3-phosphate 3-phosphatidyltransferase
Chr10	1042048854	1042049903	1050	0.0199048	0.149648	-0.129743	-1943.43	CHH	TG10g02351	intron	Cdp-diacylglycerol--glycerol-3-phosphate 3-phosphatidyltransferase
Chr10	1049149479	1049149604	126	0.0692784	0.251246	-0.181968	-152.144	CHG	TG10g02363	intron	Sterol 3-beta-glucosyltransferase
Chr10	1049179548	1049179710	163	0.0812217	0.767914	-0.686692	-146.075	CHG	TG10g02363	intron	Sterol 3-beta-glucosyltransferase
Chr10	1049179982	1049180165	184	0.316573	0.895638	-0.579066	-125.903	CHG	TG10g02363	intron	Sterol 3-beta-glucosyltransferase
Chr10	1049204817	1049205532	716	0.140786	0.79111	-0.650324	-324.041	CHG	TG10g02363	intron	Sterol 3-beta-glucosyltransferase
Chr10	1050976665	1050976901	237	0.319624	0.0368396	0.282785	247.357	CHG	TG10g02364	promoter	Unknown protein
Chr10	1050976665	1050976901	237	0.319624	0.0368396	0.282785	247.357	CHG	TG10g02364	TSS	Unknown protein
Chr10	1050976665	1050976901	237	0.319624	0.0368396	0.282785	247.357	CHG	TG10g02364	exon	Unknown protein
Chr10	1051816494	1051816798	305	0.315914	0.0724289	0.243485	140.172	CHG	TG10g02366	intron	Alkyl transferase
Chr10	1059133015	1059133520	506	0.0154079	0.104528	-0.0891196	-772.72	CHH	TG10g02379	intron	COS26 protein
Chr10	1059133719	1059134225	507	0.013726	0.119116	-0.10539	-1110.5	CHH	TG10g02379	intron	COS26 protein
Chr10	1059864884	1059865739	856	0.0432145	0.171796	-0.128581	-1432.23	CHH	TG10g02381	intron	Cleavage and polyadenylation specificity factor subunit 1
Chr10	1059963438	1059963912	475	0.0770225	0.803264	-0.726241	-117.782	CHG	TG10g02381	intron	Cleavage and polyadenylation specificity factor subunit 1
Chr10	1066459765	1066459982	218	0.0998616	0.42399	-0.324128	-131.124	CHG	TG10g02389	intron	Calmodulin-lysine N-methyltransferase
Chr10	1070213005	1070213646	642	0.015024	0.0978118	-0.0827878	-1053.54	CHH	TG10g02393	intron	DUF676 domain-containing protein
Chr10	1078809330	1078809504	175	0.154096	0.737021	-0.582925	-181.39	CG	TG10g02401	promoter	Methyltransf_11 domain-containing protein
Chr10	1079566200	1079566632	433	0.00786575	0.0705074	-0.0626416	-762.591	CHH	TG10g02403	intron	Pentatricopeptide repeat-containing protein chloroplastic
Chr10	1092898316	1092898552	237	0.445852	0.0563575	0.389495	217.256	CHG	TG10g02413	intron	Earp and garp complex-interacting protein
Chr10	1093054719	1093054978	260	0.519595	0.865911	-0.346317	-167.022	CHG	TG10g02414	intron	WD repeat-containing protein DWA2
Chr10	1093060757	1093061297	541	0.026424	0.131118	-0.104694	-982.133	CHH	TG10g02414	intron	WD repeat-containing protein DWA2
Chr10	1093064710	1093065236	527	0.115078	0.565688	-0.45061	-201.88	CHG	TG10g02414	intron	WD repeat-containing protein DWA2
Chr10	1095595502	1095595729	228	0.0525724	0.371366	-0.318794	-226.709	CHG	TG10g02419	intron	PLAC8 family protein
Chr10	1097934384	1097934717	334	0.548918	0.0644791	0.484439	228.921	CG	TG10g02420	exon	Zinc finger matrin type 5
Chr10	1097934384	1097934717	334	0.548918	0.0644791	0.484439	228.921	CG	TG10g02420	TSS	Zinc finger matrin type 5
Chr10	1097934384	1097934717	334	0.548918	0.0644791	0.484439	228.921	CG	TG10g02420	promoter	Zinc finger matrin type 5
Chr10	1105659562	1105659674	113	0.731005	0.166803	0.564202	120.493	CHG	TG10g02422	intron	protein TIC110, chloroplastic-like
Chr10	1108597587	1108597981	395	0.045939	0.169285	-0.123346	-693.35	CHH	TG10g02425	intron	Nuclear transport factor 2 (NTF2) family protein
Chr10	1132223001	1132224121	1121	0.160476	0.837738	-0.677262	-838.548	CHG	TG10g02439	intron	Protein MON2 isoform X2
Chr10	1146212768	1146213172	405	0.378585	0.0281498	0.350436	253.041	CHG	TG10g02448	intron	Calcium-dependent protein kinase
Chr10	1146218186	1146218383	198	0.32149	0.831132	-0.509642	-139.051	CHG	TG10g02448	intron	Calcium-dependent protein kinase
Chr10	1161177594	1161177878	285	0.331169	0.766122	-0.434953	-162.561	CHG	TG10g02461	intron	transcriptional corepressor SEUSS-like
Chr10	1178803277	1178804382	1106	0.0286903	0.136577	-0.107886	-2204.46	CHH	TG10g02465	intron	Protein of unknown function (DUF803)
Chr10	1194722601	1194722664	64	0.954386	0.146265	0.808121	97.5563	CG	TG10g02471	intron	Heat shock protein, putative
Chr10	1201735739	1201736180	442	0.0130111	0.112682	-0.0996709	-782.988	CHH	TG10g02472	intron	AB hydrolase-1 domain-containing protein
Chr10	1204122039	1204122672	634	0.185273	0.804481	-0.619208	-185.53	CHG	TG10g02475	intron	CAAX prenyl protease
Chr10	1209130270	1209130355	86	0.798789	0.987893	-0.189104	-63.8713	CG	TG10g02480	intron	16S rRNA m5C967 methyltransferase
Chr10	1209300887	1209301083	197	0.0447414	0.382896	-0.338155	-142.706	CHG	TG10g02481	intron	16S rRNA m5C967 methyltransferase
Chr10	1213999626	1214000229	604	0.792515	0.172049	0.620466	493.061	CHG	TG10g02484	intron	Inactive purple acid phosphatase-like protein
Chr10	1241776738	1241777113	376	0.462169	0.877488	-0.41532	-139.874	CHG	TG10g02497	intron	Long chain base biosynthesis protein 1
Chr10	1255348697	1255349413	717	0.0884317	0.500516	-0.412084	-269.597	CHG	TG10g02510	intron	TBCC domain-containing protein 1
Chr10	1255350210	1255350717	508	0.049143	0.475196	-0.426053	-254.784	CHG	TG10g02510	intron	TBCC domain-containing protein 1
Chr10	1255473029	1255473315	287	0.710617	0.226534	0.484083	239.218	CHG	TG10g02511	intron	TBCC domain-containing protein 1
Chr10	1266226394	1266226951	558	0.0708384	0.425347	-0.354509	-167.557	CHG	TG10g02530	intron	Protein defective in meristem silencing 3
Chr10	1266292629	1266293028	400	0.0210073	0.112556	-0.0915487	-769.392	CHH	TG10g02530	intron	Protein defective in meristem silencing 3
Chr10	1266332476	1266333165	690	0.0727041	0.504926	-0.432222	-186.507	CHG	TG10g02530	intron	Protein defective in meristem silencing 3
Chr10	1266333595	1266333668	74	0.98838	0.452922	0.535458	43.1942	CG	TG10g02530	intron	Protein defective in meristem silencing 3
Chr10	1267054467	1267054886	420	0.784722	0.250051	0.534671	275.851	CHG	TG10g02531	intron	Pp2a regulatory subunit tap46
Chr10	1270432388	1270432581	194	0.126423	0.470445	-0.344023	-122.45	CHG	TG10g02533	intron	SET domain-containing protein
Chr10	1270463755	1270464006	252	0.0817368	0.613961	-0.532224	-140.519	CHG	TG10g02533	intron	SET domain-containing protein
Chr10	1278072687	1278072996	310	0.301584	0.871384	-0.569799	-276.407	CHG	TG10g02547	intron	Hydroxyproline-rich glycoprotein family protein, putative isoform 1
Chr10	1278073135	1278073393	259	0.204802	0.685247	-0.480445	-187.174	CHG	TG10g02547	intron	Hydroxyproline-rich glycoprotein family protein, putative isoform 1
Chr10	1280910458	1280910621	164	0.465931	0.848469	-0.382538	-119.542	CHG	TG10g02550	intron	Glycos_transf_1 domain-containing protein
Chr10	1280912836	1280913112	277	0.340804	0.833592	-0.492788	-161.296	CHG	TG10g02550	intron	Glycos_transf_1 domain-containing protein
Chr10	1280919125	1280919553	429	0.713709	0.182394	0.531315	272.869	CHG	TG10g02550	intron	Glycos_transf_1 domain-containing protein
Chr10	1280935478	1280936250	773	0.0165401	0.119871	-0.103331	-1627.69	CHH	TG10g02550	intron	Glycos_transf_1 domain-containing protein
Chr10	1280937451	1280937930	480	0.0210604	0.122954	-0.101894	-798.944	CHH	TG10g02550	intron	Glycos_transf_1 domain-containing protein
Chr10	1280939016	1280939536	521	0.0187273	0.104479	-0.0857516	-734.579	CHH	TG10g02550	intron	Glycos_transf_1 domain-containing protein
Chr10	1280940776	1280941624	849	0.0199919	0.132528	-0.112536	-1464.06	CHH	TG10g02550	intron	Glycos_transf_1 domain-containing protein
Chr10	1280942169	1280942524	356	0.0247134	0.160906	-0.136193	-764.159	CHH	TG10g02550	intron	Glycos_transf_1 domain-containing protein
Chr10	1280952664	1280953245	582	0.0181536	0.0992955	-0.081142	-937.803	CHH	TG10g02550	intron	Glycos_transf_1 domain-containing protein
Chr10	1286458957	1286460028	1072	0.0107626	0.114623	-0.10386	-2163.65	CHH	TG10g02557	intron	Elongator complex protein 1
Chr10	1286496397	1286497139	743	0.0115474	0.127265	-0.115718	-952.659	CHH	TG10g02557	intron	Elongator complex protein 1
Chr10	1294567207	1294567757	551	0.519556	0.103197	0.416359	441.271	CHG	TG10g02566	promoter	GDSL esterase/lipase
Chr10	1294736010	1294736338	329	0.415658	0.0677106	0.347948	149.698	CHG	TG10g02567	intron	GDSL esterase/lipase
Chr10	1294828098	1294829030	933	0.694906	0.254119	0.440787	813.209	CHG	TG10g02568	intron	GDSL esterase/lipase
Chr10	1294829688	1294829757	70	0.811114	0.948027	-0.136913	-47.5975	CG	TG10g02568	intron	GDSL esterase/lipase
Chr10	1296416842	1296416963	122	0.640574	0.333775	0.306799	86.4507	CG	TG10g02569	promoter	GDSL esterase/lipase
Chr10	1299857178	1299857402	225	0.768451	0.970013	-0.201562	-123.366	CG	TG10g02574	intron	Cytochrome b5 heme-binding domain-containing protein
Chr10	1299892109	1299892917	809	0.0195824	0.126192	-0.10661	-1351.61	CHH	TG10g02574	intron	Cytochrome b5 heme-binding domain-containing protein
Chr10	1299892994	1299894239	1246	0.0217097	0.123181	-0.101472	-1907.74	CHH	TG10g02574	intron	Cytochrome b5 heme-binding domain-containing protein
Chr10	1299898138	1299898584	447	0.0130248	0.0916059	-0.0785811	-815.8	CHH	TG10g02574	intron	Cytochrome b5 heme-binding domain-containing protein
Chr10	1301805362	1301805797	436	0.00692551	0.0708715	-0.063946	-689.139	CHH	TG10g02583	intron	Carotene epsilon-monooxygenase, chloroplastic
Chr10	1302405105	1302405350	246	0.535702	0.119435	0.416267	205.27	CHG	TG10g02584	intron	BTB domain-containing protein
Chr10	1302709505	1302709605	101	0.166726	0.871258	-0.704532	-76.1592	CG	TG10g02586	exon	Unknown protein
Chr10	1302709505	1302709605	101	0.166726	0.871258	-0.704532	-76.1592	CG	TG10g02586	TSS	Unknown protein
Chr10	1302709505	1302709605	101	0.166726	0.871258	-0.704532	-76.1592	CG	TG10g02586	promoter	Unknown protein
Chr10	1303418055	1303418268	214	0.0731788	0.384736	-0.311557	-164.565	CHG	TG10g02588	intron	vacuolar protein sorting-associated protein 2 homolog 1
Chr10	1303432211	1303432473	263	0.669567	0.877482	-0.207915	-324.653	CHG	TG10g02588	intron	vacuolar protein sorting-associated protein 2 homolog 1
Chr10	1311483540	1311484117	578	0.187314	0.748806	-0.561492	-169.275	CHG	TG10g02601	intron	vacuolar protein sorting-associated protein 2 homolog 1
Chr10	1311679543	1311679954	412	0.0160317	0.1178	-0.101768	-760.501	CHH	TG10g02602	intron	Vacuolar protein sorting-associated protein 2 1
Chr10	1311713354	1311713459	106	0.965187	0.731207	0.23398	37.59	CG	TG10g02602	intron	Vacuolar protein sorting-associated protein 2 1
Chr10	1324565257	1324565348	92	0.300036	0.103264	0.196772	57.022	CG	TG10g02619	intron	V-type proton ATPase proteolipid subunit
Chr10	1324894271	1324894428	158	0.119453	0.47451	-0.355057	-138.846	CHG	TG10g02620	intron	CDP-diacylglycerol synthase
Chr10	1327424024	1327424090	67	0.164184	0.536436	-0.372253	-47.4885	CG	TG10g02628	intron	AA_permease_C domain-containing protein
Chr10	1330202558	1330202996	439	0.0157435	0.168068	-0.152324	-860.659	CHH	TG10g02634	intron	Protein SHOOT GRAVITROPISM 6
Chr10	1330270150	1330270699	550	0.020625	0.11034	-0.0897149	-848.477	CHH	TG10g02634	intron	Protein SHOOT GRAVITROPISM 6
Chr10	1330271390	1330271943	554	0.0140189	0.130299	-0.11628	-798.832	CHH	TG10g02634	intron	Protein SHOOT GRAVITROPISM 6
Chr10	1330272100	1330272746	647	0.0184058	0.159964	-0.141558	-890.259	CHH	TG10g02634	intron	Protein SHOOT GRAVITROPISM 6
Chr10	1330275418	1330276192	775	0.0162401	0.108294	-0.0920542	-1225.34	CHH	TG10g02634	intron	Protein SHOOT GRAVITROPISM 6
Chr10	1335791908	1335792454	547	0.0217389	0.118091	-0.0963518	-1024.75	CHH	TG10g02644	intron	TSA: Wollemia nobilis Ref_Wollemi_Transcript_15816_1716 transcribed RNA sequence
Chr10	1336069556	1336070019	464	0.599344	0.224103	0.375241	289.65	CHG	TG10g02646	promoter	Malectin_like domain-containing protein
Chr10	1337611337	1337611555	219	0.864246	0.512535	0.35171	161.207	CHG	TG10g02653	promoter	Protein kinase domain-containing protein
Chr10	1351427519	1351429265	1747	0.0160423	0.140987	-0.124944	-3360.92	CHH	TG10g02671	intron	PolyA_pol domain-containing protein
Chr10	1351429368	1351429845	478	0.0270029	0.201814	-0.174811	-871.613	CHH	TG10g02671	intron	PolyA_pol domain-containing protein
Chr10	1351431317	1351432412	1096	0.0201152	0.151998	-0.131883	-1738.36	CHH	TG10g02671	intron	PolyA_pol domain-containing protein
Chr10	1351432955	1351433481	527	0.0281027	0.157319	-0.129217	-763.601	CHH	TG10g02671	intron	PolyA_pol domain-containing protein
Chr10	1351434046	1351434694	649	0.0164403	0.136883	-0.120443	-1493.07	CHH	TG10g02671	intron	PolyA_pol domain-containing protein
Chr10	1351444015	1351444073	59	0.290839	0.980979	-0.69014	-72.5895	CG	TG10g02671	intron	PolyA_pol domain-containing protein
Chr10	1354749736	1354749902	167	0.389594	0.105262	0.284332	124.874	CHG	TG10g02676	intron	Cleavage and polyadenylation-specific factor 3-like protein
Chr10	1362561959	1362562219	261	0.575185	0.898208	-0.323023	-127.78	CHG	TG10g02709	intron	Ring finger protein 216
Chr10	1362562963	1362563248	286	0.141907	0.407721	-0.265814	-155.617	CHG	TG10g02709	intron	Ring finger protein 216
Chr10	1364557698	1364558273	576	0.0191955	0.0956609	-0.0764654	-1055.59	CHH	TG10g02720	intron	RING-type domain-containing protein
Chr10	1364558452	1364559635	1184	0.0437948	0.169324	-0.125529	-2381.6	CHH	TG10g02720	intron	RING-type domain-containing protein
Chr10	1367181068	1367181696	629	0.0181104	0.123325	-0.105214	-1000.19	CHH	TG10g02727	intron	C2 NT-type domain-containing protein
Chr10	1367182253	1367182694	442	0.034839	0.16365	-0.128811	-894.404	CHH	TG10g02727	intron	C2 NT-type domain-containing protein
Chr10	1367184263	1367185245	983	0.0441872	0.178055	-0.133868	-1648.55	CHH	TG10g02727	intron	C2 NT-type domain-containing protein
Chr10	1370404000	1370405026	1027	0.0360126	0.193965	-0.157953	-1859.05	CHH	TG10g02733	intron	TVP38/TMEM64 family membrane protein slr0305
Chr10	1370407703	1370408223	521	0.0488221	0.224184	-0.175362	-895.223	CHH	TG10g02733	intron	TVP38/TMEM64 family membrane protein slr0305
Chr10	1370408296	1370408871	576	0.0359503	0.176426	-0.140476	-880.612	CHH	TG10g02733	intron	TVP38/TMEM64 family membrane protein slr0305
Chr10	1370411364	1370412244	881	0.0538784	0.267001	-0.213122	-1726.65	CHH	TG10g02733	intron	TVP38/TMEM64 family membrane protein slr0305
Chr10	1370413261	1370413669	409	0.0311723	0.166733	-0.135561	-739.398	CHH	TG10g02733	intron	TVP38/TMEM64 family membrane protein slr0305
Chr10	1370417856	1370418603	748	0.0526352	0.222963	-0.170328	-1043.14	CHH	TG10g02733	intron	TVP38/TMEM64 family membrane protein slr0305
Chr10	1370418766	1370419851	1086	0.0416205	0.178316	-0.136695	-1518.78	CHH	TG10g02733	intron	TVP38/TMEM64 family membrane protein slr0305
Chr10	1370421502	1370422112	611	0.0482316	0.219248	-0.171017	-991.083	CHH	TG10g02733	intron	TVP38/TMEM64 family membrane protein slr0305
Chr10	1370423651	1370423990	340	0.0416107	0.194955	-0.153344	-741.933	CHH	TG10g02733	intron	TVP38/TMEM64 family membrane protein slr0305
Chr10	1370425739	1370426239	501	0.0364086	0.210554	-0.174145	-876.227	CHH	TG10g02733	intron	TVP38/TMEM64 family membrane protein slr0305
Chr10	1373695410	1373695574	165	0.0438412	0.657242	-0.613401	-137.933	CHG	TG10g02746	intron	Vacuolar acid trehalase
Chr10	1374315076	1374315234	159	0.424487	0.107361	0.317126	90.804	CG	TG10g02747	exon	Protein N-lysine methyltransferase
Chr10	1374315076	1374315234	159	0.424487	0.107361	0.317126	90.804	CG	TG10g02747	utr5	Protein N-lysine methyltransferase
Chr10	1374315076	1374315234	159	0.424487	0.107361	0.317126	90.804	CG	TG10g02747	TSS	Protein N-lysine methyltransferase
Chr10	1374315076	1374315234	159	0.424487	0.107361	0.317126	90.804	CG	TG10g02747	promoter	Protein N-lysine methyltransferase
Chr10	1376368997	1376369519	523	0.00533201	0.066619	-0.061287	-919.708	CHH	TG10g02754	intron	Beta-glucuronosyltransferase
Chr10	1376373001	1376373585	585	0.290408	0.722638	-0.43223	-167.95	CHG	TG10g02754	intron	Beta-glucuronosyltransferase
Chr10	1377761597	1377762116	520	0.0170865	0.159912	-0.142825	-1060.41	CHH	TG10g02760	intron	Kinesin-like protein
Chr10	1377912822	1377913236	415	0.233236	0.703066	-0.46983	-133.93	CHG	TG10g02761	intron	Kinesin-like protein
Chr10	1378004250	1378004335	86	0.852884	0.975238	-0.122354	-48.0267	CG	TG10g02761	intron	Kinesin-like protein
Chr10	1378664653	1378664882	230	0.215413	0.746686	-0.531273	-130.63	CHG	TG10g02765	intron	TAF RNA polymerase
Chr10	1378725627	1378726510	884	0.0218189	0.13866	-0.116841	-1461.08	CHH	TG10g02765	intron	TAF RNA polymerase
Chr10	1378727466	1378728183	718	0.0182859	0.110681	-0.0923949	-873.545	CHH	TG10g02765	intron	TAF RNA polymerase
Chr10	1378729052	1378730444	1393	0.0160664	0.164849	-0.148783	-2438.61	CHH	TG10g02765	intron	TAF RNA polymerase
Chr10	1378730584	1378731734	1151	0.0201283	0.15718	-0.137051	-2496.41	CHH	TG10g02765	intron	TAF RNA polymerase
Chr10	1378809524	1378809965	442	0.0232183	0.152613	-0.129394	-703.409	CHH	TG10g02765	intron	TAF RNA polymerase
Chr10	1378811568	1378811991	424	0.0115194	0.0789615	-0.0674421	-723.719	CHH	TG10g02765	intron	TAF RNA polymerase
Chr10	1378861483	1378862428	946	0.190514	0.713493	-0.522979	-479.948	CHG	TG10g02765	intron	TAF RNA polymerase
Chr10	1380094290	1380095449	1160	0.0206051	0.129762	-0.109157	-2205.84	CHH	TG10g02770	intron	Beta-adaptin-like protein
Chr10	1380102270	1380102686	417	0.335851	0.0741696	0.261681	739.41	CHH	TG10g02770	exon	Beta-adaptin-like protein
Chr10	1380102270	1380102686	417	0.335851	0.0741696	0.261681	739.41	CHH	TG10g02770	utr5	Beta-adaptin-like protein
Chr10	1380102270	1380102686	417	0.335851	0.0741696	0.261681	739.41	CHH	TG10g02770	TSS	Beta-adaptin-like protein
Chr10	1380102270	1380102686	417	0.335851	0.0741696	0.261681	739.41	CHH	TG10g02770	promoter	Beta-adaptin-like protein
Chr10	1382133692	1382134023	332	0.0251338	0.148987	-0.123853	-679.883	CHH	TG10g02776	intron	Potassium transporter
Chr10	1382134087	1382135245	1159	0.023854	0.147019	-0.123165	-2281.43	CHH	TG10g02776	intron	Potassium transporter
Chr10	1382154057	1382154642	586	0.00996789	0.126296	-0.116328	-1318.2	CHH	TG10g02776	intron	Potassium transporter
Chr10	1382154846	1382156619	1774	0.0187424	0.152727	-0.133985	-3169.78	CHH	TG10g02776	intron	Potassium transporter
Chr10	1382156841	1382157422	582	0.0271349	0.147572	-0.120437	-926.174	CHH	TG10g02776	intron	Potassium transporter
Chr10	1382157799	1382158755	957	0.0154498	0.130589	-0.11514	-2023.5	CHH	TG10g02776	intron	Potassium transporter
Chr10	1386640557	1386640804	248	0.360247	0.0811717	0.279075	167.32	CHG	TG10g02779	intron	Unknown protein
Chr10	1387743583	1387743726	144	0.129446	0.726249	-0.596803	-122.737	CHG	TG10g02780	promoter	Anthranilate synthase
Chr10	1388975983	1388976493	511	0.012798	0.111334	-0.0985359	-796.572	CHH	TG10g02785	promoter	Rep_fac-A_C domain-containing protein
Chr10	1388981187	1388981677	491	0.0388441	0.139901	-0.101057	-737.931	CHH	TG10g02785	intron	Rep_fac-A_C domain-containing protein
Chr10	1400616797	1400617445	649	0.0465657	0.16464	-0.118074	-1266.48	CHH	TG10g02803	intron	DUF4050 domain-containing protein
Chr10	1400647700	1400648419	720	0.0158684	0.103954	-0.0880858	-995.642	CHH	TG10g02803	intron	DUF4050 domain-containing protein
Chr10	1402398560	1402399592	1033	0.027072	0.137804	-0.110732	-1892.37	CHH	TG10g02808	intron	vacuolar protein sorting-associated protein 24 homolog 1-like
Chr10	1403665435	1403665843	409	0.0206805	0.11238	-0.0916994	-777.712	CHH	TG10g02810	intron	Rhodanese domain-containing protein
Chr10	1403666036	1403666590	555	0.0208326	0.108593	-0.08776	-960.099	CHH	TG10g02810	intron	Rhodanese domain-containing protein
Chr10	1404519116	1404519307	192	0.917953	0.542966	0.374987	122.145	CHG	TG10g02812	intron	RNA polymerase II subunit 5-mediating protein homolog
Chr10	1404546042	1404546410	369	0.00936672	0.0928932	-0.0835264	-682.297	CHH	TG10g02812	intron	RNA polymerase II subunit 5-mediating protein homolog
Chr10	1418155802	1418156349	548	0.662683	0.1133	0.549383	155.176	CHG	TG10g02842	intron	vacuolar protein sorting 41
Chr10	1421046342	1421046453	112	0.443801	0.76353	-0.319729	-140.958	CHG	TG10g02856	intron	Phosphoglucan phosphatase DSP4, amyloplastic
Chr10	1421092330	1421092630	301	0.245192	0.806106	-0.560913	-124.565	CHG	TG10g02856	intron	Phosphoglucan phosphatase DSP4, amyloplastic
Chr10	1426119952	1426120230	279	0.763963	0.202151	0.561812	381.657	CHG	TG10g02867	intron	DDE Tnp4 domain-containing protein
Chr10	1426120056	1426120173	118	0.931046	0.412424	0.518622	165.302	CG	TG10g02867	intron	DDE Tnp4 domain-containing protein
Chr10	1426125977	1426126354	378	0.197278	0.836234	-0.638957	-712.901	CHG	TG10g02867	intron	DDE Tnp4 domain-containing protein
Chr10	1426126171	1426126288	118	0.161971	0.925597	-0.763627	-229.946	CG	TG10g02867	intron	DDE Tnp4 domain-containing protein
Chr10	1427182331	1427182553	223	0.788532	0.296603	0.491928	159.78	CHG	TG10g02871	promoter	Unknown protein
Chr10	1427182331	1427182553	223	0.788532	0.296603	0.491928	159.78	CHG	TG10g02871	TSS	Unknown protein
Chr10	1427182331	1427182553	223	0.788532	0.296603	0.491928	159.78	CHG	TG10g02871	exon	Unknown protein
Chr10	1427182331	1427182553	223	0.788532	0.296603	0.491928	159.78	CHG	TG10g02871	intron	Unknown protein
Chr10	1427187449	1427187722	274	0.458602	0.107989	0.350613	227.961	CHG	TG10g02871	intron	Unknown protein
Chr10	1432418802	1432419327	526	0.0140746	0.111284	-0.0972092	-1010.21	CHH	TG10g02886	intron	Pleiotropic drug resistance abc transporter
Chr10	1432419442	1432420502	1061	0.0194506	0.143478	-0.124027	-1821.79	CHH	TG10g02886	intron	Pleiotropic drug resistance abc transporter
Chr10	1432421523	1432422084	562	0.0188146	0.151953	-0.133138	-964.475	CHH	TG10g02886	intron	Pleiotropic drug resistance abc transporter
Chr10	1432422733	1432423480	748	0.0125915	0.13597	-0.123379	-1194.15	CHH	TG10g02886	intron	Pleiotropic drug resistance abc transporter
Chr10	1432424058	1432424697	640	0.0114038	0.108383	-0.0969789	-974.539	CHH	TG10g02886	intron	Pleiotropic drug resistance abc transporter
Chr10	1432424874	1432425873	1000	0.0153043	0.107915	-0.0926109	-1849.54	CHH	TG10g02886	intron	Pleiotropic drug resistance abc transporter
Chr10	1432433875	1432434840	966	0.0322939	0.189807	-0.157513	-1789.34	CHH	TG10g02886	intron	Pleiotropic drug resistance abc transporter
Chr10	1432438709	1432439422	714	0.0323987	0.17362	-0.141221	-1268.91	CHH	TG10g02886	intron	Pleiotropic drug resistance abc transporter
Chr10	1434351040	1434351420	381	0.310575	0.0313491	0.279225	209.358	CG	TG10g02898	promoter	Histone H2B
Chr10	1438772233	1438773637	1405	0.800553	0.0729749	0.727578	774.829	CHG	TG10g02908	promoter	Glycosyltransferase
Chr10	1438773201	1438773742	542	0.572797	0.120554	0.452243	229.189	CG	TG10g02908	promoter	Glycosyltransferase
Chr10	1445930856	1445931299	444	0.00638403	0.119203	-0.112819	-697.596	CHH	TG10g02918	intron	Cytochrome b-c1 complex subunit 6
Chr10	1445965731	1445966392	662	0.0440582	0.532556	-0.488498	-468.063	CHG	TG10g02919	intron	Ribonuclease H
Chr10	1455478873	1455479686	814	0.0667388	0.429043	-0.362304	-407.956	CHG	TG10g02941	intron	GTP cyclohydrolase II
Chr10	1457330671	1457331144	474	0.12755	0.777565	-0.650015	-610.085	CHG	TG10g02949	intron	PsbP domain-containing protein
Chr10	1457411429	1457411635	207	0.524547	0.170082	0.354464	183.632	CHG	TG10g02950	promoter	F-box domain-containing protein
Chr10	1457825443	1457825714	272	0.63156	0.0919211	0.539639	120.658	CHG	TG10g02954	intron	CULLIN_2 domain-containing protein
Chr10	1458044421	1458044626	206	0.2295	0.760271	-0.530771	-122.617	CHG	TG10g02961	exon	PX domain-containing protein
Chr10	1458044421	1458044626	206	0.2295	0.760271	-0.530771	-122.617	CHG	TG10g02961	intron	PX domain-containing protein
Chr10	1458072047	1458072279	233	0.212064	0.824074	-0.61201	-245.246	CHG	TG10g02961	intron	PX domain-containing protein
Chr10	1458072650	1458072859	210	0.346469	0.623471	-0.277002	-163.208	CHG	TG10g02961	intron	PX domain-containing protein
Chr10	1463498561	1463498971	411	0.014725	0.0784297	-0.0637047	-754.158	CHH	TG10g02968	intron	Vacuolar fusion protein MON1 homolog
Chr10	1463566097	1463566545	449	0.0246642	0.140264	-0.1156	-909.743	CHH	TG10g02968	intron	Vacuolar fusion protein MON1 homolog
Chr10	1463967238	1463967469	232	0.710827	0.228571	0.482256	148.652	CHG	TG10g02969	promoter	Hydroxyethylthiazole kinase
Chr10	1473764666	1473765200	535	0.743264	0.317837	0.425426	432.396	CHG	TG10g02991	exon	Protein kinase domain
Chr10	1473764666	1473765200	535	0.743264	0.317837	0.425426	432.396	CHG	TG10g02991	intron	Protein kinase domain
Chr10	1473764666	1473765200	535	0.743264	0.317837	0.425426	432.396	CHG	TG10g02992	promoter	Receptor-like protein kinase
Chr10	1475845970	1475846083	114	0.459113	0.10405	0.355063	94.1458	CG	TG10g02997	intron	Unknown protein
Chr10	1479249970	1479250499	530	0.02171	0.0956961	-0.0739861	-720.089	CHH	TG10g03002	intron	ABC transporter family protein (ATP-binding component)
Chr10	1490303566	1490304023	458	0.0239638	0.115469	-0.0915047	-758.4	CHH	TG10g03010	intron	DNA ligase
Chr10	1493710314	1493711526	1213	0.0269862	0.123525	-0.0965389	-2006	CHH	TG10g03019	intron	Protein yippee-like
Chr10	1496943611	1496943761	151	0.221317	0.817805	-0.596488	-147.723	CHG	TG10g03035	intron	4-hydroxy-tetrahydrodipicolinate reductase
Chr10	1497653967	1497654269	303	0.404199	0.102947	0.301252	221.796	CHG	TG10g03043	intron	type I inositol polyphosphate 5-phosphatase 4-like
Chr10	1505142769	1505143230	462	0.0130993	0.0954437	-0.0823444	-750.651	CHH	TG10g03066	intron	Oxoglutarate dehydrogenase (succinyl-transferring)
Chr10	1515044626	1515044708	83	0.780273	0.167539	0.612734	54.7306	CG	TG10g03085	promoter	Trihelix transcription factor GT-2
Chr10	1519963279	1519964078	800	0.0407796	0.160847	-0.120067	-1256.83	CHH	TG10g03097	intron	UDP-glucuronate decarboxylase
Chr10	1521235913	1521236044	132	0.826052	0.0682514	0.757801	159.804	CG	TG10g03104	intron	Serine incorporator
Chr10	1523471457	1523471799	343	0.411403	0.0780557	0.333347	160.504	CHG	TG10g03118	promoter	Exocyst subunit Exo70 family protein
Chr10	1524329627	1524329756	130	0.547628	0.12825	0.419377	130.072	CHG	TG10g03128	intron	Exocyst subunit Exo70 family protein
Chr10	1525873909	1525874205	297	0.448086	0.800602	-0.352516	-152.977	CHG	TG10g03145	intron	NLE domain-containing protein
Chr10	1526491404	1526491749	346	0.229039	0.758753	-0.529714	-224.811	CHG	TG10g03149	intron	DUF1394 domain-containing protein
Chr10	1526578522	1526578922	401	0.283708	0.766704	-0.482996	-206.251	CHG	TG10g03149	intron	DUF1394 domain-containing protein
Chr10	1529599224	1529599610	387	0.0253014	0.119085	-0.0937839	-767.999	CHH	TG10g03162	intron	Nudix hydrolase domain-containing protein
Chr10	1531121580	1531121780	201	0.336787	0.765943	-0.429156	-117.686	CHG	TG10g03173	intron	PIG-H domain-containing protein
Chr10	1531452719	1531453263	545	0.144793	0.675841	-0.531048	-220.916	CHG	TG10g03177	intron	Ankyrin repeat-containing domain
Chr10	1532396813	1532397363	551	0.297571	0.732414	-0.434844	-485.459	CHG	TG10g03180	intron	E3 UFM1-protein ligase 1
Chr10	1532415194	1532415567	374	0.207538	0.598986	-0.391447	-123.854	CHG	TG10g03180	intron	E3 UFM1-protein ligase 1
Chr10	1532462939	1532464653	1715	0.0191316	0.147881	-0.128749	-2632.09	CHH	TG10g03180	intron	E3 UFM1-protein ligase 1
Chr10	1532464932	1532465638	707	0.0167338	0.208737	-0.192003	-1409.23	CHH	TG10g03180	intron	E3 UFM1-protein ligase 1
Chr10	1532466215	1532466796	582	0.0221681	0.176861	-0.154693	-1269.66	CHH	TG10g03180	intron	E3 UFM1-protein ligase 1
Chr10	1533381579	1533381893	315	0.0418671	0.429288	-0.387421	-166.481	CHG	TG10g03185	intron	myosin-11 isoform X1
Chr10	1533419825	1533420137	313	0.206636	0.592787	-0.386151	-144.752	CHG	TG10g03185	intron	myosin-11 isoform X1
Chr10	1538929674	1538929866	193	0.729618	0.353413	0.376205	162.165	CHG	TG10g03198	intron	Myb transcription factor
Chr10	1540869720	1540869808	89	0.649806	0.0372373	0.612569	39.0139	CG	TG10g03204	intron	Unknown protein
Chr10	1545188729	1545188917	189	0.098571	0.955585	-0.857014	-125.57	CHG	TG10g03216	promoter	MYB transcription factor
Chr10	1549255483	1549256078	596	0.177503	0.804564	-0.627061	-401.484	CHG	TG10g03231	intron	Phosphoinositide phosphatase SAC
Chr10	1549286960	1549287428	469	0.0837772	0.66355	-0.579773	-162.955	CHG	TG10g03231	intron	Phosphoinositide phosphatase SAC
Chr10	1551439649	1551440014	366	0.365822	0.736792	-0.370969	-194.845	CHG	TG10g03239	intron	Protein kinase family protein
Chr10	1556963065	1556963164	100	0.461532	0.746562	-0.28503	-55.2828	CG	TG10g03274	intron	NAD(P)H-quinone oxidoreductase subunit K, chloroplastic
Chr10	1556963065	1556963164	100	0.461532	0.746562	-0.28503	-55.2828	CG	TG10g03274	exon	NAD(P)H-quinone oxidoreductase subunit K, chloroplastic
Chr10	1556978901	1556979090	190	0.466433	0.961082	-0.49465	-89.9651	CG	TG10g03276	exon	Photosystem II CP43 reaction center protein
Chr10	1556992656	1556992794	139	0.42906	0.873261	-0.444201	-83.407	CG	TG10g03278	exon	ATP synthase subunit alpha, chloroplastic
Chr10	1556995276	1556995415	140	0.109364	0.511118	-0.401754	-66.8859	CG	TG10g03278	intron	ATP synthase subunit alpha, chloroplastic
Chr10	1556997018	1556997108	91	0.660106	0.227236	0.43287	65.6357	CG	TG10g03278	intron	ATP synthase subunit alpha, chloroplastic
Chr10	1556999762	1556999847	86	0.0956628	0.885829	-0.790167	-70.0115	CG	TG10g03278	intron	ATP synthase subunit alpha, chloroplastic
Chr10	1557006746	1557006919	174	0.546645	0.24112	0.305525	49.3117	CG	TG10g03279	exon	Light-independent protochlorophyllide reductase subunit B
Chr10	1561623877	1561624304	428	0.0161175	0.155988	-0.13987	-803.743	CHH	TG10g03315	intron	Arsenical-resistance protein ACR3
Chr10	1561624266	1561624463	198	0.672478	0.89729	-0.224812	-178.809	CHG	TG10g03315	intron	Arsenical-resistance protein ACR3
Chr10	1561625757	1561626313	557	0.0178495	0.123535	-0.105686	-1072.55	CHH	TG10g03315	intron	Arsenical-resistance protein ACR3
Chr10	1561626861	1561627438	578	0.0303826	0.128851	-0.098468	-1038.83	CHH	TG10g03315	intron	Arsenical-resistance protein ACR3
Chr10	1561633521	1561633868	348	0.0853802	0.258329	-0.172949	-758.647	CHH	TG10g03315	intron	Arsenical-resistance protein ACR3
Chr10	1561633521	1561633868	348	0.0853802	0.258329	-0.172949	-758.647	CHH	TG10g03315	exon	Arsenical-resistance protein ACR3
Chr10	1562984320	1562984440	121	0.478187	0.90677	-0.428584	-92.0892	CG	TG10g03323	intron	Inorganic diphosphatase
Chr10	1563035443	1563035964	522	0.0161852	0.104781	-0.0885956	-995.53	CHH	TG10g03323	intron	Inorganic diphosphatase
Chr10	1563039498	1563040235	738	0.0294803	0.137692	-0.108211	-1102.54	CHH	TG10g03323	intron	Inorganic diphosphatase
Chr10	1565398504	1565399046	543	0.0652443	0.421939	-0.356695	-190.474	CHG	TG10g03332	intron	CRM domain-containing protein
Chr10	1565407558	1565408163	606	0.0607529	0.465947	-0.405194	-280.032	CHG	TG10g03332	intron	CRM domain-containing protein
Chr10	1565430772	1565430868	97	0.987819	0.874627	0.113191	39.3985	CG	TG10g03332	intron	CRM domain-containing protein
Chr10	1566170736	1566170804	69	0.0282633	0.688922	-0.660659	-43.3436	CG	TG10g03335	intron	Unknown protein
Chr10	1568871902	1568872341	440	0.881594	0.380385	0.501209	423.512	CHG	TG10g03339	intron	Protein kinase domain-containing protein
Chr10	1569110064	1569111224	1161	0.440811	0.0669544	0.373857	1054.73	CHG	TG10g03340	intron	Protein kinase domain-containing protein
Chr10	1569742500	1569742793	294	0.592089	0.173039	0.41905	285.149	CHG	TG10g03343	intron	Protein kinase domain-containing protein
Chr10	1572723542	1572724548	1007	0.145914	0.0137419	0.132172	1952.16	CHH	TG10g03349	promoter	Protein kinase domain-containing protein
Chr10	1577852742	1577852905	164	0.67245	0.16109	0.51136	76.2891	CG	TG10g03363	promoter	Protein kinase domain-containing protein
Chr10	1577935242	1577935579	338	0.540345	0.091708	0.448637	236.971	CHG	TG10g03363	intron	Protein kinase domain-containing protein
Chr10	1579356773	1579357620	848	0.86137	0.20674	0.654629	76.7529	CG	TG10g03364	intron	TPD1 protein homolog 1
Chr10	1579802974	1579803436	463	0.755301	0.270927	0.484374	339.214	CHG	TG10g03366	intron	protein TAPETUM DETERMINANT 1-like
Chr10	1579826348	1579826952	605	0.830745	0.0537527	0.776992	104.269	CG	TG10g03366	intron	protein TAPETUM DETERMINANT 1-like
Chr10	1586582087	1586582522	436	0.0147429	0.0846164	-0.0698734	-679.374	CHH	TG10g03391	intron	Protein DETOXIFICATION
Chr10	1586584974	1586585379	406	0.264506	0.714767	-0.45026	-119.275	CHG	TG10g03391	intron	Protein DETOXIFICATION
Chr10	1594220961	1594221040	80	0.545613	0.0449242	0.500689	53.9382	CG	TG10g03406	promoter	Unknown protein
Chr10	1594221909	1594222033	125	0.853936	0.316982	0.536954	97.35	CG	TG10g03406	promoter	Unknown protein
Chr10	1594222198	1594222364	167	0.595369	0.227889	0.367481	175.467	CG	TG10g03406	promoter	Unknown protein
Chr10	1608478173	1608478321	149	0.928627	0.761059	0.167568	57.365	CG	TG10g03436	intron	Unknown protein
Chr10	1615944202	1615944522	321	0.482747	0.0839253	0.398822	199.829	CHG	TG10g03450	intron	Unknown protein
Chr10	1615944202	1615944522	321	0.482747	0.0839253	0.398822	199.829	CHG	TG10g03450	exon	Unknown protein
Chr10	1618689264	1618690240	977	0.0585702	0.273471	-0.214901	-1997.97	CHH	TG10g03464	promoter	Glycosyltransferase
Chr10	1620213592	1620214893	1302	0.0608043	0.313372	-0.252567	-3195.84	CHH	TG10g03470	intron	GH18 domain-containing protein
Chr10	1620215860	1620215963	104	0.0550338	0.328498	-0.273464	-62.7123	CG	TG10g03470	exon	GH18 domain-containing protein
Chr10	1623771667	1623771723	57	0.415036	0.0593946	0.355641	45.6125	CG	TG10g03488	intron	GH18 domain-containing protein
Chr10	1624868433	1624868559	127	0.422909	0.0699666	0.352943	119.606	CHG	TG10g03499	intron	GH18 domain-containing protein
Chr10	1633001078	1633001550	473	0.877876	0.189349	0.688528	275.341	CHG	TG10g03522	intron	Unknown protein
Chr10	1635359455	1635359524	70	0.41936	0.06024	0.35912	48.9111	CG	TG10g03529	promoter	chaperone protein dnaJ 20, chloroplastic-like
Chr10	1640037635	1640038234	600	0.188537	0.0260905	0.162447	1106.51	CHH	TG10g03549	promoter	Cinnamyl alcohol dehydrogenase
Chr10	1640038355	1640038973	619	0.191394	0.0126077	0.178787	1070.42	CHH	TG10g03549	promoter	Cinnamyl alcohol dehydrogenase
Chr10	1640038777	1640039000	224	0.776203	0.0635898	0.712613	529.817	CHG	TG10g03549	promoter	Cinnamyl alcohol dehydrogenase
Chr10	1640050066	1640050147	82	0.540849	0.0431623	0.497687	49.2401	CG	TG10g03550	promoter	GST N-terminal domain-containing protein
Chr10	1640372546	1640373283	738	0.0257143	0.217993	-0.192279	-1147.58	CHH	TG10g03552	intron	FAD-binding PCMH-type domain-containing protein
Chr10	1640490048	1640490242	195	0.455441	0.833436	-0.377994	-150.879	CHG	TG10g03553	intron	FAD-binding PCMH-type domain-containing protein
Chr10	1654389187	1654389697	511	0.0198867	0.131653	-0.111766	-887.85	CHH	TG10g03598	intron	SET domain-containing protein
Chr10	1654393299	1654393923	625	0.0121511	0.0896675	-0.0775164	-1044.33	CHH	TG10g03598	intron	SET domain-containing protein
Chr10	1663993933	1663994891	959	0.0818222	0.28945	-0.207627	-1904.69	CHH	TG10g03650	intron	Protein CLP1 homolog
Chr10	1663994350	1663994852	503	0.309083	0.789906	-0.480823	-202.916	CHG	TG10g03650	intron	Protein CLP1 homolog
Chr10	1667114566	1667115090	525	0.0176146	0.0882371	-0.0706226	-923.312	CHH	TG10g03671	intron	Beta-galactosidase
Chr10	1667145290	1667145784	495	0.00880535	0.129662	-0.120856	-852.273	CHH	TG10g03671	intron	Beta-galactosidase
Chr10	1667242815	1667243061	247	0.0333461	0.223731	-0.190385	-149.695	CHG	TG10g03671	intron	Beta-galactosidase
Chr10	1672131853	1672132841	989	0.103697	0.761945	-0.658248	-788.366	CHG	TG10g03684	intron	Hydrolase_4 domain-containing protein
Chr10	1672145883	1672146914	1032	0.042274	0.172674	-0.1304	-1788.89	CHH	TG10g03684	intron	Hydrolase_4 domain-containing protein
Chr10	1672147800	1672148268	469	0.0300789	0.14109	-0.111011	-697.642	CHH	TG10g03684	intron	Hydrolase_4 domain-containing protein
Chr10	1672160359	1672160927	569	0.0147241	0.0873301	-0.072606	-710.139	CHH	TG10g03684	intron	Hydrolase_4 domain-containing protein
Chr10	1672161911	1672162362	452	0.0086025	0.0676682	-0.0590657	-831.082	CHH	TG10g03684	intron	Hydrolase_4 domain-containing protein
Chr10	1679929941	1679930020	80	0.830556	0.290481	0.540075	63.9759	CG	TG10g03710	intron	NmrA domain-containing protein
Chr10	1679941467	1679941610	144	0.280891	0.033059	0.247832	64.4185	CG	TG10g03711	exon	NmrA domain-containing protein
Chr10	1679941467	1679941610	144	0.280891	0.033059	0.247832	64.4185	CG	TG10g03711	intron	NmrA domain-containing protein
Chr10	1684721974	1684722330	357	0.142331	0.548371	-0.40604	-149.519	CHG	TG10g03733	intron	Purple acid phosphatase
Chr10	1685736462	1685736684	223	0.371144	0.730943	-0.359799	-135.504	CHG	TG10g03736	intron	Purple acid phosphatase
Chr10	1685745783	1685745871	89	0.56054	0.909639	-0.3491	-52.6044	CG	TG10g03736	intron	Purple acid phosphatase
Chr10	1686484711	1686485248	538	0.049744	0.21506	-0.165316	-1199.09	CHH	TG10g03737	intron	Purple acid phosphatase
Chr10	1686498570	1686499111	542	0.175322	0.695291	-0.519969	-371.62	CHG	TG10g03737	intron	Purple acid phosphatase
Chr10	1688256578	1688256890	313	0.0628493	0.78838	-0.725531	-236.619	CHG	TG10g03740	intron	Purple acid phosphatase
Chr10	1689278427	1689278587	161	0.857453	0.0954376	0.762015	182.595	CHG	TG10g03743	intron	Purple acid phosphatase
Chr10	1692938925	1692939124	200	0.786823	0.347454	0.439369	213.306	CHG	TG10g03752	intron	Dihydroflavonol-4-reductase
Chr10	1700005376	1700005786	411	0.137493	0.864574	-0.727081	-310.342	CHG	TG10g03778	intron	Kinesin-like protein
Chr10	1702955423	1702955974	552	0.0264241	0.128408	-0.101984	-881.022	CHH	TG10g03793	intron	ribosomal RNA small subunit methyltransferase I-like
Chr10	1702978377	1702978553	177	0.0494795	0.425132	-0.375653	-137.831	CHG	TG10g03793	intron	ribosomal RNA small subunit methyltransferase I-like
Chr10	1703051902	1703052537	636	0.0123243	0.106278	-0.0939534	-1124.38	CHH	TG10g03794	intron	Ribosomal RNA small subunit methyltransferase I
Chr10	1703904941	1703905182	242	0.272423	0.673117	-0.400693	-173.889	CHG	TG10g03801	intron	THO complex subunit 6
Chr10	1703990587	1703991055	469	0.0200131	0.0873809	-0.0673678	-693.929	CHH	TG10g03801	intron	THO complex subunit 6
Chr10	1706098666	1706099387	722	0.026792	0.120578	-0.0937864	-1206.66	CHH	TG10g03812	intron	Protein of unknown function (DUF803)
Chr10	1706099981	1706100645	665	0.0273034	0.144596	-0.117292	-1403.08	CHH	TG10g03812	intron	Protein of unknown function (DUF803)
Chr10	1706145195	1706145633	439	0.00892606	0.124522	-0.115595	-944.05	CHH	TG10g03812	intron	Protein of unknown function (DUF803)
Chr10	1709998680	1709999268	589	0.0162883	0.107334	-0.0910453	-1036.94	CHH	TG10g03835	intron	chromatin remodeling protein EBS-like
Chr10	1710407250	1710407328	79	0.0385116	0.771093	-0.732581	-55.2035	CG	TG10g03839	intron	Aldo_ket_red domain-containing protein
Chr10	1710808718	1710809059	342	0.539597	0.117548	0.422049	197.426	CHG	TG10g03844	intron	Aldo_ket_red domain-containing protein
Chr10	1711708230	1711708383	154	0.854216	0.28459	0.569626	146.968	CG	TG10g03848	exon	Fe2OG dioxygenase domain-containing protein
Chr10	1712410654	1712412397	1744	0.0267716	0.151368	-0.124596	-2826.16	CHH	TG10g03851	intron	Peptidyl-tRNA hydrolase family protein
Chr10	1712413156	1712414670	1515	0.0203943	0.157667	-0.137273	-2821.36	CHH	TG10g03851	intron	Peptidyl-tRNA hydrolase family protein
Chr10	1712419371	1712419910	540	0.0239378	0.117004	-0.0930659	-842.371	CHH	TG10g03851	intron	Peptidyl-tRNA hydrolase family protein
Chr10	1712420835	1712421273	439	0.275613	0.749753	-0.47414	-170.645	CHG	TG10g03851	intron	Peptidyl-tRNA hydrolase family protein
Chr10	1714656889	1714657021	133	0.430547	0.694684	-0.264137	-130.99	CHG	TG10g03866	promoter	DNA (Cytosine-5)-methyltransferase DRM2
Chr10	1715829371	1715830018	648	0.158528	0.684467	-0.525939	-153.755	CHG	TG10g03870	intron	tRNA-2-methylthio-N(6)-dimethylallyladenosine synthase
Chr10	1715830118	1715830556	439	0.129598	0.773456	-0.643858	-258.13	CHG	TG10g03870	intron	tRNA-2-methylthio-N(6)-dimethylallyladenosine synthase
Chr10	1716016718	1716017205	488	0.00679564	0.071346	-0.0645504	-731.849	CHH	TG10g03871	intron	Ferredoxin-thioredoxin reductase catalytic chain, chloroplastic
Chr10	1716020382	1716020898	517	0.0126869	0.132569	-0.119882	-858.554	CHH	TG10g03871	intron	Ferredoxin-thioredoxin reductase catalytic chain, chloroplastic
Chr10	1717163791	1717163945	155	0.228007	0.71614	-0.488132	-40.5529	CG	TG10g03875	promoter	Potassium channel like
Chr10	1717163791	1717163945	155	0.228007	0.71614	-0.488132	-40.5529	CG	TG10g03876	promoter	Potassium channel
Chr10	1717857143	1717857355	213	0.358818	0.0493753	0.309443	171.905	CHG	TG10g03879	promoter	Translational activator GCN1
Chr10	1726979795	1726979870	76	0.0568455	0.779765	-0.722919	-37.3229	CG	TG10g03908	promoter	Myb transcription factor
Chr10	1729121974	1729122737	764	0.102634	0.882967	-0.780333	-552.258	CHG	TG10g03918	TES	Mitotic checkpoint protein bub3, putative
Chr10	1729121974	1729122737	764	0.102634	0.882967	-0.780333	-552.258	CHG	TG10g03918	exon	Mitotic checkpoint protein bub3, putative
Chr10	1729121974	1729122737	764	0.102634	0.882967	-0.780333	-552.258	CHG	TG10g03918	intron	Mitotic checkpoint protein bub3, putative
Chr10	1732391899	1732392233	335	0.0537565	0.467234	-0.413477	-131.415	CHG	TG10g03930	intron	ATP-dependent DNA helicase
Chr10	1732955770	1732955840	71	0.0408696	0.476587	-0.435718	-44.7798	CG	TG10g03935	exon	TIR-NBS disease resistance-like protein
Chr10	1733030831	1733030886	56	0.874731	0.963617	-0.0888856	-68.7263	CG	TG10g03936	intron	Unknown protein
Chr10	1733182165	1733182276	112	0.250882	0.704913	-0.454031	-47.5461	CG	TG10g03937	intron	Unknown protein
Chr10	1733918604	1733918655	52	0.922567	0.986189	-0.0636211	-67.9228	CG	TG10g03941	intron	TIR domain-containing protein
Chr10	1733995102	1733995346	245	0.435421	0.105077	0.330344	163.125	CHG	TG10g03941	intron	TIR domain-containing protein
Chr10	1735004294	1735005006	713	0.362526	0.0265361	0.33599	254.887	CHG	TG10g03944	intron	Importin N-terminal domain-containing protein
Chr10	1738713475	1738713596	122	0.652582	0.221259	0.431323	62.2292	CG	TG10g03962	promoter	BHLH domain-containing protein
Chr10	1741202236	1741202511	276	0.231848	0.775787	-0.543939	-170.481	CHG	TG10g03974	intron	UPF0160 protein MYG1
Chr10	1741480161	1741480558	398	0.0167231	0.146363	-0.12964	-728.801	CHH	TG10g03975	intron	CRM-domain containing factor CFM3, chloroplastic/mitochondrial
Chr10	1741486917	1741487192	276	0.3708	0.866621	-0.495821	-123.07	CHG	TG10g03975	intron	CRM-domain containing factor CFM3, chloroplastic/mitochondrial
Chr10	1741537072	1741537771	700	0.0120438	0.0957468	-0.0837031	-1234.88	CHH	TG10g03975	intron	CRM-domain containing factor CFM3, chloroplastic/mitochondrial
Chr10	1741541183	1741542012	830	0.0174562	0.109268	-0.0918114	-1176.79	CHH	TG10g03975	intron	CRM-domain containing factor CFM3, chloroplastic/mitochondrial
Chr10	1742017972	1742018206	235	0.0943257	0.905965	-0.811639	-205.388	CHG	TG10g03978	intron	mRNA cap guanine-N7 methyltransferase
Chr10	1742037201	1742037822	622	0.0141129	0.13216	-0.118047	-816.621	CHH	TG10g03978	intron	mRNA cap guanine-N7 methyltransferase
Chr10	1742049910	1742050457	548	0.0199384	0.0991409	-0.0792025	-800.869	CHH	TG10g03978	intron	mRNA cap guanine-N7 methyltransferase
Chr10	1742053957	1742054633	677	0.0110561	0.124512	-0.113456	-1280.07	CHH	TG10g03978	intron	mRNA cap guanine-N7 methyltransferase
Chr10	1742919950	1742920536	587	0.00997237	0.107524	-0.0975515	-1153.68	CHH	TG10g03983	intron	CNNM transmembrane domain-containing protein
Chr10	1742921154	1742923187	2034	0.0195001	0.168042	-0.148542	-3383.4	CHH	TG10g03983	intron	CNNM transmembrane domain-containing protein
Chr10	1742923238	1742927000	3763	0.0150881	0.176411	-0.161323	-6413.39	CHH	TG10g03983	intron	CNNM transmembrane domain-containing protein
Chr10	1742928223	1742929016	794	0.0207074	0.222805	-0.202098	-1527.46	CHH	TG10g03983	intron	CNNM transmembrane domain-containing protein
Chr10	1742929162	1742929744	583	0.0241893	0.146869	-0.12268	-836.99	CHH	TG10g03983	intron	CNNM transmembrane domain-containing protein
Chr10	1742930284	1742930769	486	0.0178679	0.201023	-0.183155	-826.175	CHH	TG10g03983	intron	CNNM transmembrane domain-containing protein
Chr10	1742931234	1742932197	964	0.0212034	0.206826	-0.185622	-1767.14	CHH	TG10g03983	intron	CNNM transmembrane domain-containing protein
Chr10	1742932251	1742933127	877	0.0172936	0.156775	-0.139482	-1836.75	CHH	TG10g03983	intron	CNNM transmembrane domain-containing protein
Chr10	1743000486	1743001185	700	0.0196649	0.114487	-0.0948219	-1165.2	CHH	TG10g03983	intron	CNNM transmembrane domain-containing protein
Chr10	1747174588	1747176018	1431	0.014999	0.139642	-0.124643	-2314.68	CHH	TG10g04016	intron	ankyrin-1
Chr10	1747177235	1747177793	559	0.0225804	0.214957	-0.192376	-1275.21	CHH	TG10g04016	intron	ankyrin-1
Chr10	1747190539	1747190763	225	0.704426	0.0417343	0.662691	147.942	CHG	TG10g04016	intron	ankyrin-1
Chr10	1747660136	1747661108	973	0.0129654	0.155831	-0.142866	-2069.22	CHH	TG10g04019	intron	ankyrin-1
Chr10	1747664762	1747666250	1489	0.0221835	0.157131	-0.134948	-2423.72	CHH	TG10g04019	intron	ankyrin-1
Chr10	1754038293	1754038681	389	0.501655	0.811382	-0.309726	-210.421	CHG	TG10g04057	intron	Lysine ketoglutarate reductase trans-splicing protein (DUF707)
Chr10	1759048336	1759048756	421	0.0868998	0.362868	-0.275968	-162.819	CHG	TG10g04069	intron	SNF1-related protein kinase regulatory subunit beta
Chr10	1759048336	1759048756	421	0.0868998	0.362868	-0.275968	-162.819	CHG	TG10g04069	exon	SNF1-related protein kinase regulatory subunit beta
Chr10	1761955422	1761955834	413	0.585598	0.117451	0.468147	380.342	CHG	TG10g04078	intron	Germin-like protein
Chr10	1762824823	1762824976	154	0.802572	0.242495	0.560077	133.6	CHG	TG10g04086	promoter	Unknown protein
Chr10	1765531636	1765531927	292	0.199351	0.0378812	0.161469	706.801	CHH	TG10g04099	intron	mRNA cap-binding protein
Chr10	1766882948	1766883436	489	0.0172352	0.0787632	-0.0615279	-808.688	CHH	TG10g04101	intron	Thioredoxin domain-containing protein
Chr10	1766884288	1766884590	303	0.00800598	0.0996643	-0.0916583	-704.494	CHH	TG10g04101	intron	Thioredoxin domain-containing protein
Chr10	1768974322	1768974493	172	0.444759	0.0319415	0.412818	117.755	CHG	TG10g04110	intron	PCI domain-containing protein
Chr10	1769025984	1769026435	452	0.316954	0.0392627	0.277691	194.786	CHG	TG10g04110	intron	PCI domain-containing protein
Chr10	1769101207	1769101379	173	0.180073	0.500003	-0.319929	-138.613	CHG	TG10g04111	intron	S1 domain-containing protein
Chr10	1769104015	1769104827	813	0.020051	0.106416	-0.0863653	-1481.35	CHH	TG10g04111	intron	S1 domain-containing protein
Chr10	1769563869	1769564036	168	0.812271	0.039159	0.773112	239.116	CHG	TG10g04115	intron	Ectonucleotide pyrophosphatase/phosphodiesterase
Chr10	1773606812	1773607191	380	0.167451	0.747452	-0.580001	-265.065	CHG	TG10g04129	intron	Homogentisate 1,2-dioxygenase
Chr10	1773612922	1773614026	1105	0.0353864	0.194706	-0.159319	-2434.76	CHH	TG10g04129	intron	Homogentisate 1,2-dioxygenase
Chr10	1774186373	1774186497	125	0.359241	0.0586898	0.300552	152.717	CG	TG10g04138	intron	allene oxide synthase
Chr10	1774186373	1774186497	125	0.359241	0.0586898	0.300552	152.717	CG	TG10g04138	exon	allene oxide synthase
Chr10	1774549694	1774549846	153	0.173879	0.0218359	0.152043	188.452	CG	TG10g04145	exon	Unknown protein
Chr10	1777022797	1777023540	744	0.171049	0.71293	-0.541881	-167.701	CHG	TG10g04157	intron	Cytochrome P450 family protein
Chr10	1777123359	1777123410	52	0.343023	0.0336646	0.309358	38.5435	CG	TG10g04159	intron	Cytochrome P450
Chr10	1777134527	1777134689	163	0.389633	0.0499593	0.339673	245.026	CG	TG10g04159	promoter	Cytochrome P450
Chr10	1777134713	1777134953	241	0.405713	0.081076	0.324637	139.86	CHG	TG10g04159	promoter	Cytochrome P450
Chr10	1777134851	1777135159	309	0.44428	0.0817959	0.362484	274.2	CG	TG10g04159	promoter	Cytochrome P450
Chr10	1778014402	1778014528	127	0.0408668	0.589631	-0.548764	-112.437	CG	TG10g04161	promoter	GMC_OxRdtase_N domain-containing protein
Chr10	1778028507	1778028656	150	0.55144	0.113424	0.438015	126.565	CHG	TG10g04161	intron	GMC_OxRdtase_N domain-containing protein
Chr10	1778034394	1778034802	409	0.494505	0.0764964	0.418008	516.25	CHG	TG10g04161	exon	GMC_OxRdtase_N domain-containing protein
Chr10	1778034394	1778034802	409	0.494505	0.0764964	0.418008	516.25	CHG	TG10g04161	intron	GMC_OxRdtase_N domain-containing protein
Chr10	1782777143	1782777647	505	0.28213	0.846207	-0.564077	-131.403	CHG	TG10g04179	intron	Magnesium transporter
Chr10	1782790357	1782790758	402	0.0373281	0.152856	-0.115528	-797.282	CHH	TG10g04179	intron	Magnesium transporter
Chr10	1782830875	1782831622	748	0.0256352	0.159441	-0.133806	-1028.27	CHH	TG10g04179	intron	Magnesium transporter
Chr10	1782832810	1782833912	1103	0.0188548	0.185195	-0.16634	-2168.73	CHH	TG10g04179	intron	Magnesium transporter
Chr10	1782834231	1782835040	810	0.0155458	0.119958	-0.104412	-1388.78	CHH	TG10g04179	intron	Magnesium transporter
Chr10	1782938581	1782938840	260	0.156237	0.678255	-0.522018	-252.405	CHG	TG10g04179	intron	Magnesium transporter
Chr10	1789567435	1789567540	106	0.216423	0.680108	-0.463684	-47.9689	CG	TG10g04211	intron	protein hsr-9-like isoform X2
Chr10	1789571032	1789571227	196	0.19792	0.771366	-0.573446	-197.99	CHG	TG10g04211	intron	protein hsr-9-like isoform X2
Chr10	1791626936	1791627011	76	0.967501	0.866592	0.100909	59.3618	CG	TG10g04217	intron	Bidirectional sugar transporter SWEET
Chr10	1791639907	1791640012	106	0.634455	0.116784	0.517671	45.1609	CG	TG10g04217	promoter	Bidirectional sugar transporter SWEET
Chr10	1792220813	1792222033	1221	0.0120009	0.274733	-0.262732	-2250.14	CHH	TG10g04221	intron	rRNA adenine N(6)-methyltransferase
Chr10	1792222360	1792223110	751	0.0165571	0.141601	-0.125044	-1197.46	CHH	TG10g04221	intron	rRNA adenine N(6)-methyltransferase
Chr10	1792223539	1792224670	1132	0.022234	0.301201	-0.278967	-2691.65	CHH	TG10g04221	intron	rRNA adenine N(6)-methyltransferase
Chr10	1792229469	1792229588	120	0.718674	0.171333	0.547341	77.349	CG	TG10g04221	promoter	rRNA adenine N(6)-methyltransferase
Chr10	1792239752	1792240876	1125	0.0250865	0.162416	-0.137329	-2573.35	CHH	TG10g04222	intron	Proteasome subunit alpha type
Chr10	1793360489	1793360711	223	0.243998	0.662964	-0.418965	-126.362	CHG	TG10g04228	intron	Tropinone reductase-like 3
Chr10	1793408603	1793408888	286	0.779057	0.434349	0.344708	169.14	CHG	TG10g04228	intron	Tropinone reductase-like 3
Chr10	1793496731	1793497120	390	0.0385224	0.135851	-0.0973282	-785.022	CHH	TG10g04229	intron	Tropinone reductase-like 3
Chr10	1797120890	1797121133	244	0.282689	0.0684756	0.214213	217.492	CG	TG10g04235	exon	Kiwellin
Chr10	1807087156	1807087261	106	0.804674	0.962381	-0.157707	-79.507	CG	TG10g04264	intron	AP2 domain-containing transcription factor family protein
Chr10	1807127169	1807127414	246	0.557015	0.103637	0.453378	120	CHG	TG10g04264	intron	AP2 domain-containing transcription factor family protein
Chr10	1807585934	1807586005	72	0.312007	0.908964	-0.596957	-42.719	CG	TG10g04265	promoter	Carboxypeptidase
Chr10	1816470861	1816471002	142	0.458154	0.843409	-0.385255	-118.487	CHG	TG10g04285	intron	Gln-synt_C domain-containing protein
Chr10	1816493345	1816493536	192	0.481423	0.903705	-0.422282	-144.305	CG	TG10g04285	intron	Gln-synt_C domain-containing protein
Chr10	1818303113	1818303180	68	0.916865	0.221866	0.695	161.042	CHG	TG10g04291	intron	Pleiotropic drug resistance abc transporter
Chr10	1818321679	1818321983	305	0.743131	0.226736	0.516395	281.211	CHG	TG10g04291	intron	Pleiotropic drug resistance abc transporter
Chr10	1822939159	1822939455	297	0.670885	0.11988	0.551005	170.026	CHG	TG10g04302	intron	Unknown protein
Chr10	1822945004	1822945589	586	0.762683	0.239118	0.523564	671.361	CHG	TG10g04302	intron	Unknown protein
Chr10	1830829901	1830830154	254	0.187456	0.566202	-0.378746	-131.283	CHG	TG10g04323	intron	Cleavage and polyadenylation specificity factor subunit 2
Chr10	1830885687	1830886480	794	0.156685	0.716444	-0.559759	-328.651	CHG	TG10g04323	intron	Cleavage and polyadenylation specificity factor subunit 2
Chr10	1830939218	1830939557	340	0.065086	0.784659	-0.719573	-420.611	CHG	TG10g04323	intron	Cleavage and polyadenylation specificity factor subunit 2
Chr10	1830939748	1830940394	647	0.064271	0.673679	-0.609408	-366.406	CHG	TG10g04323	intron	Cleavage and polyadenylation specificity factor subunit 2
Chr10	1830940831	1830941220	390	0.266869	0.925094	-0.658225	-249.471	CHG	TG10g04323	intron	Cleavage and polyadenylation specificity factor subunit 2
Chr10	1832875198	1832875533	336	0.98424	0.804754	0.179486	178.927	CG	TG10g04331	intron	Cleavage and polyadenylation specificity factor subunit 2
Chr10	1833210574	1833210650	77	0.094142	0.798412	-0.70427	-71.4148	CG	TG10g04333	intron	B box-type domain-containing protein
Chr10	1834057923	1834058215	293	0.800536	0.38066	0.419876	132.518	CHG	TG10g04334	promoter	UNC93-like protein 3
Chr10	1835791075	1835791177	103	0.711287	0.964067	-0.25278	-83.6768	CG	TG10g04341	intron	Pectate lyase
Chr10	1843924351	1843924533	183	0.205515	0.0298877	0.175627	86.1369	CG	TG10g04358	promoter	Copper-transporting ATPase family protein
Chr10	1844672856	1844672961	106	0.535725	0.877081	-0.341355	-45.0105	CG	TG10g04362	intron	endoplasmic reticulum oxidoreductin-1-like
Chr10	1844673273	1844673544	272	0.34702	0.774078	-0.427058	-46.6242	CG	TG10g04362	intron	endoplasmic reticulum oxidoreductin-1-like
Chr10	1845500764	1845501852	1089	0.035907	0.202103	-0.166196	-2094.56	CHH	TG10g04371	intron	Ribosomal RNA methyltransferase
Chr10	1845502394	1845504090	1697	0.0202461	0.180956	-0.16071	-2722.95	CHH	TG10g04371	intron	Ribosomal RNA methyltransferase
Chr10	1845504185	1845506112	1928	0.0132214	0.148552	-0.13533	-3113.7	CHH	TG10g04371	intron	Ribosomal RNA methyltransferase
Chr10	1845506786	1845507423	638	0.0114515	0.144832	-0.133381	-1271.61	CHH	TG10g04371	intron	Ribosomal RNA methyltransferase
Chr10	1845533637	1845533786	150	0.356544	0.753506	-0.396962	-147.361	CHG	TG10g04371	intron	Ribosomal RNA methyltransferase
Chr10	1845623502	1845623567	66	0.963354	0.742892	0.220462	38.6359	CG	TG10g04371	intron	Ribosomal RNA methyltransferase
Chr10	1846409325	1846409880	556	0.0318378	0.118926	-0.0870881	-782.103	CHH	TG10g04376	intron	Ubiquitin carboxyl-terminal hydrolase
Chr10	1846699846	1846700266	421	0.00658149	0.218292	-0.21171	-708.82	CHH	TG10g04377	intron	AMPK1_CBM domain-containing protein
Chr10	1852644249	1852644730	482	0.0481406	0.421656	-0.373515	-134.063	CHG	TG10g04397	intron	Nudix hydrolase domain-containing protein
Chr10	1865419324	1865419697	374	0.0265856	0.149469	-0.122884	-814.591	CHH	TG10g04426	intron	RNA polymerase II transcription factor B subunit 2
Chr10	1865433064	1865433401	338	0.0232023	0.166046	-0.142844	-838.831	CHH	TG10g04426	intron	RNA polymerase II transcription factor B subunit 2
Chr10	1866086290	1866086359	70	0.224945	0.0376269	0.187318	59.9427	CG	TG10g04432	intron	Fe-S cluster assembly factor HCF101, chloroplastic
Chr10	1866202076	1866202329	254	0.139636	0.638376	-0.49874	-163.564	CHG	TG10g04432	promoter	Fe-S cluster assembly factor HCF101, chloroplastic
Chr10	1866315734	1866316410	677	0.0206305	0.1574	-0.136769	-1374.86	CHH	TG10g04433	intron	Fe-S cluster assembly factor HCF101, chloroplastic
Chr10	1866933726	1866934096	371	0.033957	0.21824	-0.184283	-799.51	CHH	TG10g04436	intron	Fe-s cluster assembly factor protein
Chr10	1866951614	1866952075	462	0.0199531	0.111433	-0.09148	-743.961	CHH	TG10g04436	intron	Fe-s cluster assembly factor protein
Chr10	1866975921	1866976441	521	0.106738	0.554082	-0.447343	-236.389	CHG	TG10g04436	exon	Fe-s cluster assembly factor protein
Chr10	1866975921	1866976441	521	0.106738	0.554082	-0.447343	-236.389	CHG	TG10g04436	intron	Fe-s cluster assembly factor protein
Chr10	1867011201	1867011261	61	0.986776	0.83678	0.149996	37.6448	CG	TG10g04436	intron	Fe-s cluster assembly factor protein
Chr10	1872759629	1872760103	475	0.0246021	0.120446	-0.0958435	-715.563	CHH	TG10g04450	intron	homogentisate solanesyltransferase, chloroplastic-like
Chr10	1872761528	1872762035	508	0.0372489	0.166052	-0.128803	-857.13	CHH	TG10g04450	intron	homogentisate solanesyltransferase, chloroplastic-like
Chr10	1872784515	1872784711	197	0.362284	0.824585	-0.462301	-138.693	CHG	TG10g04450	intron	homogentisate solanesyltransferase, chloroplastic-like
Chr10	1872787693	1872787800	108	0.95212	0.370076	0.582043	48.0779	CG	TG10g04450	intron	homogentisate solanesyltransferase, chloroplastic-like
Chr10	1872794827	1872795105	279	0.102923	0.75714	-0.654217	-285.876	CHG	TG10g04450	intron	homogentisate solanesyltransferase, chloroplastic-like
Chr10	1876488655	1876489018	364	0.0268011	0.138644	-0.111843	-730.51	CHH	TG10g04463	intron	Unknown protein
Chr10	1876498729	1876499376	648	0.0364615	0.169188	-0.132727	-1188.41	CHH	TG10g04463	intron	Unknown protein
Chr10	1876793470	1876793892	423	0.0388549	0.151205	-0.11235	-800.439	CHH	TG10g04465	intron	Biotin_carb_N domain-containing protein
Chr10	1886204159	1886204452	294	0.667338	0.136815	0.530523	336.285	CHG	TG10g04479	intron	CRS2-associated factor 2, mitochondrial
Chr10	1886215136	1886215615	480	0.237896	0.712645	-0.474749	-415.758	CHG	TG10g04479	intron	CRS2-associated factor 2, mitochondrial
Chr10	1886876230	1886876303	74	0.307005	0.0312673	0.275738	41.4027	CG	TG10g04480	exon	RING-type E3 ubiquitin transferase
Chr10	1906723864	1906723928	65	0.865489	0.197542	0.667947	52.5069	CG	TG10g04495	intron	23S rRNA (Uracil(1939)-C(5))-methyltransferase RlmD
Chr10	1908584163	1908584396	234	0.306172	0.607101	-0.300929	-135.681	CHG	TG10g04499	intron	Protein kinase domain-containing protein
Chr10	1908604172	1908604864	693	0.0197179	0.111071	-0.0913535	-1310.29	CHH	TG10g04499	intron	Protein kinase domain-containing protein
Chr10	1908607858	1908608665	808	0.0169578	0.116298	-0.0993399	-1159.79	CHH	TG10g04499	intron	Protein kinase domain-containing protein
Chr10	1908608816	1908609292	477	0.0113176	0.114221	-0.102903	-722.113	CHH	TG10g04499	intron	Protein kinase domain-containing protein
Chr10	1908610170	1908610616	447	0.0169232	0.104114	-0.0871906	-787.525	CHH	TG10g04499	intron	Protein kinase domain-containing protein
Chr10	1914857344	1914857750	407	0.03549	0.135253	-0.099763	-729.257	CHH	TG10g04508	intron	50S ribosomal protein L9, chloroplastic
Chr10	1914867367	1914868278	912	0.0230125	0.133674	-0.110661	-1685.87	CHH	TG10g04508	intron	50S ribosomal protein L9, chloroplastic
Chr10	1914870912	1914871501	590	0.0256277	0.145175	-0.119547	-745.041	CHH	TG10g04508	intron	50S ribosomal protein L9, chloroplastic
Chr10	1914873678	1914874464	787	0.0201355	0.123242	-0.103106	-1461.85	CHH	TG10g04508	intron	50S ribosomal protein L9, chloroplastic
Chr10	1914901368	1914901679	312	0.435945	0.881166	-0.445221	-166.423	CHG	TG10g04508	intron	50S ribosomal protein L9, chloroplastic
Chr10	1916087063	1916087513	451	0.0299885	0.133074	-0.103085	-889.61	CHH	TG10g04509	intron	Malate dehydrogenase
Chr10	1916095236	1916095739	504	0.0123035	0.0751265	-0.062823	-713.286	CHH	TG10g04509	intron	Malate dehydrogenase
Chr10	1916166921	1916167428	508	0.0137984	0.0765366	-0.0627382	-883.177	CHH	TG10g04509	intron	Malate dehydrogenase
Chr10	1916214550	1916214909	360	0.0165061	0.106358	-0.0898518	-730.094	CHH	TG10g04509	intron	Malate dehydrogenase
Chr10	1934536979	1934537514	536	0.491898	0.819224	-0.327326	-308.993	CHG	TG10g04526	intron	ABC transporter domain-containing protein
Chr10	1934618175	1934618701	527	0.0645826	0.652077	-0.587495	-289.046	CHG	TG10g04526	intron	ABC transporter domain-containing protein
Chr10	1934618925	1934619455	531	0.0547068	0.601849	-0.547142	-315.203	CHG	TG10g04526	intron	ABC transporter domain-containing protein
Chr10	1934655834	1934656202	369	0.248714	0.715536	-0.466821	-219.346	CHG	TG10g04526	intron	ABC transporter domain-containing protein
Chr10	1937241112	1937241457	346	0.269284	0.632863	-0.363579	-181.729	CHG	TG10g04528	intron	Component 3 of promoter of RISC
Chr10	1937854994	1937855110	117	0.873608	0.665094	0.208514	119.367	CHG	TG10g04530	intron	Arogenate dehydratase
Chr10	1941307083	1941307182	100	0.975927	0.665913	0.310014	96.507	CG	TG10g04539	intron	Dual-specificity RNA methyltransferase RlmN
Chr10	1941314591	1941314852	262	0.475905	0.813022	-0.337117	-137.158	CHG	TG10g04539	intron	Dual-specificity RNA methyltransferase RlmN
Chr10	1942333543	1942333604	62	0.853672	0.986252	-0.132581	-44.9327	CG	TG10g04542	intron	Unknown protein
Chr10	1942336046	1942336577	532	0.0346487	0.145687	-0.111038	-830.354	CHH	TG10g04542	intron	Unknown protein
Chr10	1943242371	1943242558	188	0.0379249	0.251679	-0.213754	-136.634	CHG	TG10g04545	intron	FAD-binding FR-type domain-containing protein
Chr10	1944058745	1944059017	273	0.42475	0.771946	-0.347196	-142.425	CHG	TG10g04547	intron	Meiotic recombination protein SPO11-2
Chr10	1948805060	1948805457	398	0.0973415	0.52857	-0.431228	-143.38	CHG	TG10g04558	intron	Flowering time control protein FY
Chr10	1951509728	1951509918	191	0.377585	0.716306	-0.338721	-143.258	CHG	TG10g04565	intron	Unknown protein
Chr10	1951509728	1951509918	191	0.377585	0.716306	-0.338721	-143.258	CHG	TG10g04566	intron	Ubiquitin-like modifier-activating enzyme 5
Chr10	1951623819	1951623974	156	0.968743	0.458445	0.510298	258.21	CG	TG10g04566	intron	Ubiquitin-like modifier-activating enzyme 5
Chr10	1951648907	1951649217	311	0.220889	0.645873	-0.424984	-151.766	CHG	TG10g04566	intron	Ubiquitin-like modifier-activating enzyme 5
Chr10	1951699577	1951700290	714	0.0186441	0.133997	-0.115353	-1304.51	CHH	TG10g04566	intron	Ubiquitin-like modifier-activating enzyme 5
Chr10	1951735897	1951736211	315	0.106046	0.397998	-0.291952	-189.086	CHG	TG10g04566	intron	Ubiquitin-like modifier-activating enzyme 5
Chr10	1951805139	1951805257	119	0.436375	0.852053	-0.415677	-132.52	CHG	TG10g04566	intron	Ubiquitin-like modifier-activating enzyme 5
Chr10	1952777843	1952778252	410	0.0161023	0.120644	-0.104542	-732.087	CHH	TG10g04569	intron	Exonuclease domain-containing protein
Chr10	1952796605	1952797403	799	0.0268365	0.113827	-0.0869907	-1604.72	CHH	TG10g04569	intron	Exonuclease domain-containing protein
Chr10	1952800712	1952800819	108	0.337745	0.570806	-0.233061	-73.688	CG	TG10g04569	intron	Exonuclease domain-containing protein
Chr10	1952803355	1952804102	748	0.0401686	0.173856	-0.133687	-1543.99	CHH	TG10g04569	intron	Exonuclease domain-containing protein
Chr10	1952804581	1952805256	676	0.0297448	0.211655	-0.18191	-1295.56	CHH	TG10g04569	intron	Exonuclease domain-containing protein
Chr10	1952805390	1952806059	670	0.0357529	0.165848	-0.130095	-1106.26	CHH	TG10g04569	intron	Exonuclease domain-containing protein
Chr10	1952806161	1952808692	2532	0.0239616	0.18621	-0.162248	-4935.94	CHH	TG10g04569	intron	Exonuclease domain-containing protein
Chr10	1952808763	1952809404	642	0.0221043	0.168724	-0.14662	-1352.57	CHH	TG10g04569	intron	Exonuclease domain-containing protein
Chr10	1952817370	1952817999	630	0.0206583	0.11706	-0.0964016	-1161.92	CHH	TG10g04569	intron	Exonuclease domain-containing protein
Chr10	1953075136	1953075537	402	0.0220698	0.11275	-0.0906804	-806.693	CHH	TG10g04572	intron	RING-type E3 ubiquitin transferase
Chr10	1953075742	1953076473	732	0.0162647	0.161328	-0.145063	-1107.4	CHH	TG10g04572	intron	RING-type E3 ubiquitin transferase
Chr10	1953078348	1953078875	528	0.0170976	0.115822	-0.0987247	-751.088	CHH	TG10g04572	intron	RING-type E3 ubiquitin transferase
Chr10	1953081557	1953081629	73	0.88012	0.985933	-0.105813	-47.8403	CG	TG10g04572	intron	RING-type E3 ubiquitin transferase
Chr10	1953612182	1953613272	1091	0.0180196	0.1318	-0.113781	-2423.98	CHH	TG10g04574	intron	Checkpoint protein
Chr10	1954080191	1954081088	898	0.0222696	0.216988	-0.194719	-1406.47	CHH	TG10g04576	intron	EKC/KEOPS complex, subunit Pcc1
Chr10	1954081169	1954082064	896	0.00991422	0.136127	-0.126212	-1897.51	CHH	TG10g04576	intron	EKC/KEOPS complex, subunit Pcc1
Chr10	1954082115	1954082542	428	0.0170178	0.122561	-0.105544	-839.221	CHH	TG10g04576	intron	EKC/KEOPS complex, subunit Pcc1
Chr10	1954313716	1954313988	273	0.317649	0.805098	-0.487449	-117.881	CHG	TG10g04577	intron	Altered inheritance of mitochondria protein
Chr10	1955001500	1955001976	477	0.639432	0.0832209	0.556211	400.958	CHG	TG10g04580	intron	Transmembrane and coiled-coil domain-containing protein 4-like
Chr10	1955002526	1955002846	321	0.36947	0.0268691	0.3426	211.165	CHG	TG10g04580	intron	Transmembrane and coiled-coil domain-containing protein 4-like
Chr10	1955053876	1955054291	416	0.231867	0.678489	-0.446622	-177.853	CHG	TG10g04580	intron	Transmembrane and coiled-coil domain-containing protein 4-like
Chr10	1957288508	1957289110	603	0.0522696	0.6392	-0.58693	-286.856	CHG	TG10g04590	intron	MaoC-like domain-containing protein
Chr10	1957295110	1957295502	393	0.0218509	0.113716	-0.091865	-700.033	CHH	TG10g04590	intron	MaoC-like domain-containing protein
Chr10	1957312862	1957313454	593	0.0432571	0.172241	-0.128984	-1119.89	CHH	TG10g04590	intron	MaoC-like domain-containing protein
Chr10	1957679245	1957679536	292	0.308067	0.714423	-0.406356	-127.398	CHG	TG10g04593	intron	Decapping nuclease
Chr10	1959054612	1959054805	194	0.850645	0.435936	0.41471	159.538	CHG	TG10g04599	intron	serine/threonine-protein phosphatase 2A 65 kDa regulatory subunit A beta isoform
Chr10	1960362214	1960362869	656	0.010022	0.10761	-0.0975883	-892.035	CHH	TG10g04603	intron	Fatty acid beta-oxidation multifunctional protein
Chr10	1960716000	1960716397	398	0.172252	0.539881	-0.36763	-123.907	CHG	TG10g04605	intron	Ribonuclease P
Chr10	1961479985	1961480126	142	0.232625	0.0425217	0.190103	104.303	CG	TG10g04606	promoter	Prolyl endopeptidase
Chr10	1972710971	1972711483	513	0.00910314	0.130223	-0.12112	-961.932	CHH	TG10g04630	intron	16S rRNA (Guanine(966)-N(2))-methyltransferase
Chr10	1975009467	1975009966	500	0.0177936	0.0959643	-0.0781707	-716.033	CHH	TG10g04635	intron	Small nuclear ribonucleoprotein Sm D2
Chr10	1975100438	1975100536	99	0.565642	0.916308	-0.350666	-47.3369	CG	TG10g04635	promoter	Small nuclear ribonucleoprotein Sm D2
Chr10	1976311613	1976311911	299	0.0445484	0.455398	-0.41085	-164.548	CHG	TG10g04637	intron	AP-3 complex subunit beta
Chr10	1976329972	1976330526	555	0.0262349	0.120853	-0.0946181	-825.681	CHH	TG10g04637	intron	AP-3 complex subunit beta
Chr10	1979203759	1979204283	525	0.0119412	0.109756	-0.097815	-906.388	CHH	TG10g04648	intron	ArsA_ATPase domain-containing protein
Chr10	1979204903	1979205509	607	0.0203272	0.159464	-0.139137	-1012.37	CHH	TG10g04648	intron	ArsA_ATPase domain-containing protein
Chr10	1979208067	1979208661	595	0.0262521	0.174962	-0.14871	-804.109	CHH	TG10g04648	intron	ArsA_ATPase domain-containing protein
[truncated: 9,287 more rows]
