# Supplementary material for: The Torreya grandis genome illuminates the origin and evolution of gymnosperm-specific sciadonic acid biosynthesis
Source: Nat Commun. 2023 Mar 10;14:1315. doi: 10.1038/s41467-023-37038-2 (PMC10006428; doi:10.1038/s41467-023-37038-2)
Supplement: Supplementary file 16 — Supplementary Data 13 [file 41467_2023_37038_MOESM16_ESM.xlsx]

## Sheet: Supplementary Data 13
Supplementary Data 13 Differentially methylated regions (DMRs) between stage 2 and stage 3. DMRs were called by DSS R package under P value threshold of 0.05 (two-sided Wald test with Benjamini-Hochberg correction). The parameter areaStat is the sum of the test statistics of all CpG sites within a DMR. Region with a larger absolute areaStat value is more likely to be a DMR.
#Chr	Start	End	Length	Stage3 methylation level	Stage2 methylation level	Difference of methylation level	AreaStat	C_context	Overlapping gene	Overlapping region	Gene description
Chr1	1778138	1778353	216	0.831304	0.484793	0.346511	107.932	CHG	TG1g00004	promoter	TSA: Wollemia nobilis Ref_Wollemi_Transcript_13344_1216 transcribed RNA sequence
Chr1	6764903	6765005	103	0.944016	0.74619	0.197826	96.7567	CHG	TG1g00019	intron	(rape) hypothetical protein
Chr1	8752423	8753060	638	0.768941	0.136287	0.632654	351.096	CHG	TG1g00031	promoter	Cytochrome p450
Chr1	8753275	8753562	288	0.922054	0.0964354	0.825618	112.082	CHG	TG1g00031	promoter	Cytochrome p450
Chr1	15019362	15019472	111	0.41867	0.0912058	0.327464	49.0878	CG	TG1g00048	exon	Pentatricopeptide repeat
Chr1	38107641	38107755	115	0.533191	0.82921	-0.296019	-63.6728	CG	TG1g00095	exon	LEA_2 domain-containing protein
Chr1	62936967	62937041	75	0.854264	0.635846	0.218418	97.7488	CHG	TG1g00131	intron	Cytochrome b5 heme-binding domain-containing protein
Chr1	64403182	64403785	604	0.139443	0.0184878	0.120955	1144.04	CHH	TG1g00140	promoter	Methyltransf_11 domain-containing protein
Chr1	64472340	64472411	72	0.987308	0.72141	0.265898	43.3601	CG	TG1g00140	intron	Methyltransf_11 domain-containing protein
Chr1	67596103	67596242	140	0.671914	0.0912452	0.580669	92.5457	CHG	TG1g00153	intron	AAA domain-containing protein
Chr1	67978819	67979147	329	0.51132	0.116831	0.394489	160.381	CHG	TG1g00159	intron	Expansin
Chr1	69806969	69807334	366	0.0836745	0.0106671	0.0730074	717.722	CHH	TG1g00166	intron	Expansin
Chr1	70673545	70673625	81	0.95188	0.742208	0.209672	41.37	CG	TG1g00167	intron	Expansin
Chr1	71318434	71318529	96	0.98964	0.819982	0.169658	39.3127	CG	TG1g00175	intron	rRNA-processing protein EFG1
Chr1	72247326	72247464	139	0.874084	0.257816	0.616268	139.317	CHG	TG1g00181	promoter	Laccase
Chr1	74176739	74177011	273	0.715609	0.300944	0.414665	179.781	CHG	TG1g00194	intron	Laccase
Chr1	81934023	81934206	184	0.571242	0.167037	0.404205	105.555	CHG	TG1g00213	intron	Heat-inducible transcription repressor HrcA
Chr1	85965591	85965757	167	0.202578	0.0414706	0.161108	149.685	CHG	TG1g00234	exon	IST1-like protein
Chr1	87657808	87658010	203	0.0914427	0.384895	-0.293452	-254.054	CHG	TG1g00248	intron	RNA-binding protein
Chr1	90576167	90576301	135	0.974807	0.732247	0.24256	123.052	CG	TG1g00268	intron	Phosphate transporter PHO1-like protein
Chr1	90778723	90778970	248	0.984761	0.740448	0.244312	216.587	CG	TG1g00269	intron	Phosphate transporter PHO1-like protein
Chr1	90778725	90778906	182	0.654363	0.398345	0.256018	110.767	CHG	TG1g00269	intron	Phosphate transporter PHO1-like protein
Chr1	92564386	92564620	235	0.581899	0.0989542	0.482945	217.936	CHG	TG1g00276	intron	Phosphate transporter PHO1-like protein
Chr1	94858473	94858640	168	0.716116	0.120154	0.595963	127.673	CHG	TG1g00284	intron	Phosphate transporter PHO1
Chr1	94879216	94879279	64	0.969316	0.730212	0.239104	42.2643	CG	TG1g00284	intron	Phosphate transporter PHO1
Chr1	95102473	95102601	129	0.598036	0.928165	-0.330128	-142.065	CHG	TG1g00285	intron	Phosphate transporter PHO1-like protein
Chr1	108697488	108697647	160	0.82495	0.297606	0.527343	141.229	CHG	TG1g00337	promoter	Disease resistance protein
Chr1	108697488	108697647	160	0.82495	0.297606	0.527343	141.229	CHG	TG1g00338	promoter	Unknown protein
Chr1	121544464	121544745	282	0.579599	0.0610478	0.518551	295.336	CHG	TG1g00382	exon	Cytochrome P450
Chr1	121544464	121544745	282	0.579599	0.0610478	0.518551	295.336	CHG	TG1g00382	TSS	Cytochrome P450
Chr1	121544464	121544745	282	0.579599	0.0610478	0.518551	295.336	CHG	TG1g00382	promoter	Cytochrome P450
Chr1	121544921	121545299	379	0.840765	0.428567	0.412198	466.627	CHG	TG1g00382	promoter	Cytochrome P450
Chr1	124079545	124080059	515	0.0549142	0.00497061	0.0499436	823.466	CHH	TG1g00395	promoter	NRT1/PTR family protein 2.2
Chr1	127004219	127004577	359	0.556817	0.0808772	0.47594	242.798	CHG	TG1g00403	intron	Desiccation-related protein PCC13-62
Chr1	130104186	130104471	286	0.66344	0.130559	0.532881	268.633	CHG	TG1g00407	promoter	Desiccation-related protein PCC13-62-like protein
Chr1	137157715	137158077	363	0.0868181	0.00943231	0.0773858	757.598	CHH	TG1g00441	intron	Glutathione hydrolase
Chr1	137582100	137582191	92	0.897246	0.621549	0.275696	110.329	CHG	TG1g00447	intron	Glutathione hydrolase
Chr1	163073373	163073522	150	0.924465	0.692191	0.232274	105.726	CHG	TG1g00516	intron	dynamin-related protein 4C-like
Chr1	176137322	176137496	175	0.645068	0.182092	0.462976	160.257	CHG	TG1g00552	intron	Laccase
Chr1	176558251	176558408	158	0.676901	0.20515	0.471751	210.395	CHG	TG1g00554	intron	Laccase
Chr1	176861379	176861902	524	0.696392	0.23434	0.462052	375.988	CHG	TG1g00558	intron	Laccase
Chr1	177780813	177781156	344	0.633311	0.178794	0.454518	197.872	CHG	TG1g00565	promoter	Cytochrome P450
Chr1	177785704	177785908	205	0.709224	0.167491	0.541733	162.416	CHG	TG1g00566	promoter	RRM domain-containing protein
Chr1	178761456	178761787	332	0.598525	0.26779	0.330735	134.256	CHG	TG1g00573	intron	DNA-directed RNA polymerase II protein
Chr1	192851373	192851563	191	0.923199	0.592577	0.330622	108.624	CHG	TG1g00618	intron	Calcium-dependent protein kinase protein
Chr1	193681652	193681757	106	0.905476	0.634658	0.270818	111.401	CHG	TG1g00625	intron	18S rRNA aminocarboxypropyltransferase
Chr1	194468024	194468558	535	0.630894	0.112465	0.518428	440.957	CHG	TG1g00629	intron	SET domain-containing protein
Chr1	194472595	194473035	441	0.841259	0.333423	0.507837	412.868	CHG	TG1g00629	intron	SET domain-containing protein
Chr1	211273777	211274017	241	0.531666	0.236865	0.294801	126.589	CHG	TG1g00696	intron	L-ascorbate oxidase
Chr1	213605643	213605813	171	0.644534	0.3312	0.313333	161.756	CHG	TG1g00701	intron	L-ascorbate oxidase
Chr1	220116189	220116428	240	0.777175	0.269475	0.5077	95.8704	CHG	TG1g00721	promoter	L-ascorbate oxidase
Chr1	222570661	222570747	87	0.361338	0.664717	-0.303379	-50.2193	CG	TG1g00727	exon	Beta-glucosidase
Chr1	222572948	222573005	58	0.791519	0.460851	0.330668	58.4574	CG	TG1g00727	promoter	Beta-glucosidase
Chr1	222572948	222573005	58	0.791519	0.460851	0.330668	58.4574	CG	TG1g00728	exon	4-hydroxy-7-methoxy-3-oxo-3,4-dihydro-2H-1,4-benzoxazin-2-yl glucosidebeta-D-glucosidase
Chr1	222722493	222722596	104	0.529223	0.0560213	0.473201	108.499	CHG	TG1g00729	intron	Lactase-phlorizin hydrolase
Chr1	222757348	222757420	73	0.757328	0.070562	0.686766	114.693	CHG	TG1g00729	intron	Lactase-phlorizin hydrolase
Chr1	223049784	223049855	72	0.699275	0.336924	0.362351	47.3887	CG	TG1g00732	promoter	Beta-glucosidase
Chr1	223049784	223049855	72	0.699275	0.336924	0.362351	47.3887	CG	TG1g00733	exon	Beta-glucosidase
Chr1	233368494	233368636	143	0.809355	0.298344	0.511011	94.2399	CHG	TG1g00777	intron	ABC transporter ATP-binding protein
Chr1	239036202	239036393	192	0.772424	0.237766	0.534658	257.859	CHG	TG1g00801	intron	Cytochrome P450 family protein
Chr1	239523078	239523587	510	0.47829	0.102268	0.376023	368.497	CHG	TG1g00803	intron	Cytochrome P450
Chr1	243238958	243239177	220	0.35973	0.044883	0.314847	218.412	CHG	TG1g00821	intron	Protein kinase domain-containing protein
Chr1	248539958	248540037	80	0.239455	0.604339	-0.364884	-38.7067	CG	TG1g00846	intron	Unknown protein
Chr1	259791604	259792017	414	0.401109	0.0737989	0.32731	707.358	CHH	TG1g00881	intron	Glutamyl-tRNA(Gln) amidotransferase subunit A
Chr1	267433677	267433784	108	0.0954488	0.724038	-0.628589	-44.5013	CG	TG1g00919	promoter	transcription factor-like protein DPB
Chr1	268420609	268420982	374	0.146154	0.0115566	0.134597	745.949	CHH	TG1g00923	intron	Transmembrane protein
Chr1	271696114	271696510	397	0.752563	0.313389	0.439174	373.765	CHG	TG1g00932	intron	Serine protease
Chr1	271700715	271701002	288	0.673961	0.318344	0.355617	226.601	CHG	TG1g00932	intron	Serine protease
Chr1	273892991	273893227	237	0.164892	0.694116	-0.529224	-114.07	CHG	TG1g00939	intron	Actin-related protein 9
Chr1	278746832	278747392	561	0.87476	0.307126	0.567634	393.613	CHG	TG1g00950	exon	Cyclin
Chr1	278746832	278747392	561	0.87476	0.307126	0.567634	393.613	CHG	TG1g00950	intron	Cyclin
Chr1	278747551	278748145	595	0.678305	0.170584	0.507721	489.327	CHG	TG1g00950	intron	Cyclin
Chr1	278747551	278748145	595	0.678305	0.170584	0.507721	489.327	CHG	TG1g00950	exon	Cyclin
Chr1	278749208	278749306	99	0.367467	0.0921115	0.275356	49.8711	CG	TG1g00950	promoter	Cyclin
Chr1	290287433	290287703	271	0.566763	0.192945	0.373818	299.819	CHG	TG1g00988	intron	Vacuolar protein sorting-associated protein 29
Chr1	290557924	290558068	145	0.887661	0.36212	0.525541	158.952	CHG	TG1g00989	intron	Unknown protein
Chr1	290638626	290638682	57	0.478038	0.858269	-0.380231	-47.8206	CG	TG1g00991	promoter	Cytochrome c oxidase subunit 1
Chr1	293948000	293948173	174	0.478894	0.111642	0.367252	101.061	CHG	TG1g01003	intron	UDP-galactose/UDP-glucose transporter 3
Chr1	298959320	298959497	178	0.783755	0.974485	-0.19073	-137.117	CG	TG1g01026	intron	Heat-inducible transcription repressor
Chr1	300430967	300431114	148	0.958562	0.740552	0.218011	109.101	CG	TG1g01032	intron	Unknown protein
Chr1	307494726	307495116	391	0.47987	0.136458	0.343412	203.437	CHG	TG1g01061	exon	Glycosyltransferase
Chr1	307494726	307495116	391	0.47987	0.136458	0.343412	203.437	CHG	TG1g01061	intron	Glycosyltransferase
Chr1	307499307	307499748	442	0.69414	0.268358	0.425783	288.433	CHG	TG1g01061	intron	Glycosyltransferase
Chr1	307698189	307698339	151	0.330468	0.0462685	0.2842	106.937	CHG	TG1g01062	exon	Glycosyltransferase
Chr1	307698189	307698339	151	0.330468	0.0462685	0.2842	106.937	CHG	TG1g01062	intron	Glycosyltransferase
Chr1	307702664	307703155	492	0.688707	0.20709	0.481617	342.821	CHG	TG1g01062	intron	Glycosyltransferase
Chr1	307703196	307703292	97	0.450206	0.0697447	0.380461	65.1354	CG	TG1g01062	intron	Glycosyltransferase
Chr1	307703196	307703292	97	0.450206	0.0697447	0.380461	65.1354	CG	TG1g01062	exon	Glycosyltransferase
Chr1	323954000	323954169	170	0.579842	0.315703	0.264139	107.958	CHG	TG1g01108	intron	vacuolar iron transporter 1
Chr1	323954000	323954169	170	0.579842	0.315703	0.264139	107.958	CHG	TG1g01108	exon	vacuolar iron transporter 1
Chr1	345706185	345706344	160	0.97301	0.713661	0.259349	229.325	CG	TG1g01132	intron	Importin N-terminal domain-containing protein
Chr1	346594078	346594284	207	0.438693	0.75545	-0.316756	-113.828	CHG	TG1g01137	exon	Amidohydro_3 domain-containing protein
Chr1	346594078	346594284	207	0.438693	0.75545	-0.316756	-113.828	CHG	TG1g01137	intron	Amidohydro_3 domain-containing protein
Chr1	349441505	349441680	176	0.823525	0.975332	-0.151807	-168.949	CHG	TG1g01140	intron	Folate-binding protein YgfZ
Chr1	350557468	350557596	129	0.739884	0.957074	-0.21719	-109.152	CG	TG1g01146	intron	FHA domain-containing protein
Chr1	362034876	362035417	542	0.640328	0.208243	0.432084	267.109	CHG	TG1g01160	intron	Calcium-binding protein
Chr1	366024890	366024975	86	0.983617	0.889875	0.0937416	67.1608	CG	TG1g01178	intron	Hexosyltransferase
Chr1	373490359	373490807	449	0.107084	0.00429767	0.102786	825.578	CHH	TG1g01199	intron	Unknown protein
Chr1	383268243	383268383	141	0.943974	0.776391	0.167583	153.021	CG	TG1g01208	intron	photosynthetic NDH subunit of subcomplex B 4, chloroplastic
Chr1	402413784	402413892	109	0.279837	0.557732	-0.277896	-92.2416	CG	TG1g01224	exon	Unknown protein
Chr1	428488605	428488705	101	0.854816	0.621773	0.233043	109.336	CHG	TG1g01291	intron	CAAX amino terminal protease family protein
Chr1	428488618	428488689	72	0.95819	0.830162	0.128027	61.9829	CG	TG1g01291	intron	CAAX amino terminal protease family protein
Chr1	428634466	428634530	65	0.978675	0.864116	0.114559	44.5398	CG	TG1g01293	intron	CAAX amino terminal protease
Chr1	435453445	435453614	170	0.816731	0.0922711	0.72446	264.647	CHG	TG1g01314	intron	Dormancy-associated protein homolog 3
Chr1	435919778	435919866	89	0.592594	0.103027	0.489567	122.855	CHG	TG1g01316	intron	Copalyl diphosphate synthase
Chr1	444951744	444952059	316	0.552693	0.128394	0.424299	110.314	CHG	TG1g01333	intron	ZF-HD dimerization-type domain-containing protein
Chr1	448880191	448880769	579	0.603657	0.163352	0.440305	489.173	CHG	TG1g01356	promoter	Gb3_synth domain-containing protein
Chr1	462746433	462746595	163	0.807596	0.490214	0.317382	103.189	CHG	TG1g01395	intron	Legumin
Chr1	462834377	462834623	247	0.77516	0.219758	0.555402	280.733	CHG	TG1g01398	intron	Legumin
Chr1	466295752	466295895	144	0.928935	0.712824	0.216112	95.5268	CHG	TG1g01407	intron	Metallophos domain-containing protein
Chr1	467802316	467802568	253	0.142223	0.00434843	0.137874	700.944	CHH	TG1g01410	intron	ENDO3c domain-containing protein
Chr1	470318547	470318736	190	0.373313	0.0947721	0.278541	94.8048	CHG	TG1g01415	intron	Protein phosphatase
Chr1	480578303	480578481	179	0.0535192	0.34472	-0.291201	-157.985	CG	TG1g01436	exon	Subtilisin-like protease
Chr1	480578303	480578481	179	0.0535192	0.34472	-0.291201	-157.985	CG	TG1g01436	intron	Subtilisin-like protease
Chr1	480822726	480822932	207	0.753068	0.318043	0.435025	197.467	CHG	TG1g01439	intron	Subtilisin-like protease
Chr1	481024087	481024204	118	0.61744	0.235753	0.381686	103.746	CHG	TG1g01444	intron	Subtilisin-like protease
Chr1	481367396	481367568	173	0.401867	0.0816158	0.320251	98.0715	CHG	TG1g01448	exon	Subtilisin-like protease
Chr1	481367396	481367568	173	0.401867	0.0816158	0.320251	98.0715	CHG	TG1g01448	intron	Subtilisin-like protease
Chr1	481371769	481372263	495	0.705745	0.176265	0.52948	438.725	CHG	TG1g01448	intron	Subtilisin-like protease
Chr1	481467638	481467963	326	0.633529	0.190229	0.443299	282.24	CHG	TG1g01449	intron	subtilisin-like protease SBT1.7
Chr1	482986110	482986299	190	0.30391	0.0314413	0.272469	140.786	CHG	TG1g01455	exon	Unknown protein
Chr1	482986110	482986299	190	0.30391	0.0314413	0.272469	140.786	CHG	TG1g01455	intron	Unknown protein
Chr1	491042399	491042696	298	0.444162	0.0528072	0.391355	106.727	CHG	TG1g01472	intron	PDZ domain-containing protein
Chr1	491043007	491043305	299	0.413654	0.0884666	0.325187	122.438	CHG	TG1g01472	intron	PDZ domain-containing protein
Chr1	491089446	491089589	144	0.586869	0.101768	0.485101	115.154	CHG	TG1g01472	intron	PDZ domain-containing protein
Chr1	491942760	491942819	60	0.97951	0.86334	0.116169	47.042	CG	TG1g01474	intron	dihydroflavonol 4-reductase
Chr1	496458900	496459026	127	0.71869	0.226449	0.492241	123.974	CHG	TG1g01485	intron	VWFA domain-containing protein
Chr1	499830818	499831096	279	0.401947	0.0473807	0.354566	159.931	CHG	TG1g01495	intron	Protein kinase domain-containing protein
Chr1	499896415	499896625	211	0.53381	0.0909031	0.442907	158.125	CHG	TG1g01495	intron	Protein kinase domain-containing protein
Chr1	499958533	499958688	156	0.690306	0.362038	0.328268	132.873	CHG	TG1g01496	intron	Protein kinase domain-containing protein
Chr1	500009976	500010266	291	0.660628	0.0921859	0.568442	243.617	CHG	TG1g01496	intron	Protein kinase domain-containing protein
Chr1	500203181	500203506	326	0.732119	0.0805659	0.651553	99.0765	CHG	TG1g01498	promoter	Unknown protein
Chr1	500609001	500609872	872	0.194627	0.0249368	0.16969	1894	CHH	TG1g01499	promoter	pre-mRNA-splicing factor SPF27 homolog
Chr1	502897181	502897355	175	0.8014	0.279298	0.522103	106.924	CHG	TG1g01508	intron	Magnesium transporter
Chr1	503341267	503341496	230	0.0547859	0.422124	-0.367338	-169.739	CHG	TG1g01510	intron	tRNA modification GTPase MnmE
Chr1	503364672	503364747	76	0.823081	0.541213	0.281867	40.5316	CG	TG1g01510	intron	tRNA modification GTPase MnmE
Chr1	503740655	503740887	233	0.660064	0.919933	-0.259869	-178.529	CHG	TG1g01513	promoter	LRRNT_2 domain-containing protein
Chr1	507532300	507532397	98	0.975685	0.831973	0.143711	44.0686	CG	TG1g01533	intron	RING-type domain-containing protein
Chr1	512586313	512587315	1003	0.23501	0.0597805	0.17523	1355.17	CHH	TG1g01538	intron	Unknown protein
Chr1	512588319	512588989	671	0.194912	0.0544808	0.140431	805.812	CHH	TG1g01538	intron	Unknown protein
Chr1	532053826	532053899	74	0.78147	0.973558	-0.192088	-43.5887	CG	TG1g01567	intron	Unknown protein
Chr1	532064997	532065137	141	0.95057	0.704163	0.246407	98.778	CHG	TG1g01567	intron	Unknown protein
Chr1	564784976	564785196	221	0.167466	0.682997	-0.515532	-128.375	CHG	TG1g01621	intron	Ribosomal RNA-processing protein 43
Chr1	566717159	566717353	195	0.915371	0.624068	0.291303	159.382	CHG	TG1g01623	intron	ABC transporter A family member 1
Chr1	578274784	578274958	175	0.860688	0.540648	0.320041	178.586	CHG	TG1g01633	intron	Haloacid dehalogenase-like hydrolase domain-containing protein 3
Chr1	578274889	578275018	130	0.980341	0.767636	0.212705	59.3032	CG	TG1g01633	intron	Haloacid dehalogenase-like hydrolase domain-containing protein 3
Chr1	663688211	663688425	215	0.553714	0.233594	0.32012	140.925	CG	TG1g01682	promoter	Solute carrier family 35 member F1-like
Chr1	728712946	728713132	187	0.613097	0.236596	0.376501	106.63	CHG	TG1g01724	intron	Protein kinase domain-containing protein
Chr1	763902737	763902915	179	0.44017	0.116467	0.323703	134.606	CHG	TG1g01750	intron	Aldose 1-epimerase
Chr1	770340255	770340321	67	0.989992	0.447359	0.542633	45.2389	CG	TG1g01754	intron	UBC core domain-containing protein
Chr1	796082901	796083079	179	0.902948	0.605352	0.297596	151.058	CHG	TG1g01766	intron	Baculoviral IAP repeat-containing protein 6
Chr1	808945806	808945881	76	0.935282	0.815237	0.120045	66.5769	CG	TG1g01771	intron	Mediator of RNA polymerase II transcription subunit 13
Chr1	898949812	898949921	110	0.775197	0.22647	0.548727	87.4501	CG	TG1g01825	promoter	Replication factor C subunit 1
Chr1	925208460	925208783	324	0.0326318	0.228516	-0.195884	-154.421	CHG	TG1g01838	intron	SREBP regulating gene protein
Chr1	987885628	987885713	86	0.842847	0.557578	0.285269	106.483	CG	TG1g01874	intron	Epimerase domain-containing protein
Chr1	987947615	987947890	276	0.105985	0.0110702	0.0949149	760.452	CHH	TG1g01875	intron	Epimerase domain-containing protein
Chr1	1043243274	1043243682	409	0.150056	0.0139806	0.136075	823.888	CHH	TG1g01908	promoter	UV-B-induced protein At3g17800, chloroplastic-like
Chr1	1043243405	1043243723	319	0.766158	0.343553	0.422605	227.118	CHG	TG1g01908	promoter	UV-B-induced protein At3g17800, chloroplastic-like
Chr1	1047600237	1047600417	181	0.269652	0.639302	-0.36965	-108.504	CHG	TG1g01913	intron	4-coumarate--CoA ligase
Chr1	1116762260	1116762333	74	0.824766	0.980203	-0.155437	-42.3151	CG	TG1g01953	intron	Peptidase_S15 domain-containing protein
Chr1	1175465923	1175466338	416	0.152447	0.0110543	0.141393	732.238	CHH	TG1g01995	intron	Protein DETOXIFICATION
Chr1	1175699019	1175699232	214	0.934192	0.521434	0.412759	95.9907	CHG	TG1g01996	intron	Protein DETOXIFICATION
Chr1	1197130793	1197130847	55	0.989518	0.868511	0.121007	57.0789	CG	TG1g02015	intron	Peroxin-5
Chr1	1202359706	1202359981	276	0.823112	0.533176	0.289936	270.235	CHG	TG1g02018	intron	Peroxin-5
Chr1	1204397953	1204398377	425	0.106858	0.0250509	0.0818073	758.169	CHH	TG1g02023	intron	Phosphoglycolate phosphatase
Chr1	1216612611	1216612843	233	0.975917	0.734165	0.241752	221.224	CG	TG1g02045	intron	tRNA-dihydrouridine synthase
Chr1	1242577033	1242577127	95	0.966937	0.837954	0.128983	52.43	CG	TG1g02064	intron	Light-mediated development protein DET1
Chr1	1272562526	1272562932	407	0.137198	0.0133234	0.123875	799.688	CHH	TG1g02094	promoter	Lactamase_B domain-containing protein
Chr1	1272562602	1272562833	232	0.812955	0.217658	0.595298	162.351	CHG	TG1g02094	promoter	Lactamase_B domain-containing protein
Chr1	1272613982	1272614101	120	0.740606	0.930418	-0.189812	-105.675	CHG	TG1g02094	intron	Lactamase_B domain-containing protein
Chr1	1290358490	1290358793	304	0.762876	0.325515	0.437361	130.331	CHG	TG1g02117	promoter	Pentatricopeptide repeat-containing protein mitochondrial
Chr1	1290358596	1290358752	157	0.733404	0.209933	0.52347	135.99	CG	TG1g02117	promoter	Pentatricopeptide repeat-containing protein mitochondrial
Chr1	1299967907	1299968052	146	0.759597	0.965062	-0.205465	-65.7232	CG	TG1g02129	intron	Triacylglycerol lipase 2
Chr1	1307217662	1307217729	68	0.52935	0.909045	-0.379695	-38.8763	CG	TG1g02148	intron	Xanthine dehydrogenase
Chr1	1307359626	1307359701	76	0.958396	0.651677	0.306719	41.9133	CG	TG1g02150	intron	Xanthine dehydrogenase
Chr1	1307411657	1307412010	354	0.107846	0.00681342	0.101033	725.888	CHH	TG1g02150	intron	Xanthine dehydrogenase
Chr1	1312213682	1312213861	180	0.873082	0.606111	0.266971	149.873	CHG	TG1g02154	intron	Methyl-CpG-binding domain-containing protein 9
Chr1	1316992140	1316992247	108	0.114394	0.710237	-0.595843	-147.614	CHG	TG1g02165	intron	ASCH domain-containing protein
Chr1	1321713018	1321713278	261	0.894862	0.400745	0.494117	123.399	CHG	TG1g02179	intron	SET domain-containing protein
Chr1	1323399261	1323399407	147	0.691286	0.264583	0.426703	84.0747	CG	TG1g02182	promoter	Xyloglucan endotransglucosylase/hydrolase
Chr1	1323399925	1323400249	325	0.544354	0.0569947	0.487359	236.114	CHG	TG1g02182	exon	Xyloglucan endotransglucosylase/hydrolase
Chr1	1323399925	1323400249	325	0.544354	0.0569947	0.487359	236.114	CHG	TG1g02182	intron	Xyloglucan endotransglucosylase/hydrolase
Chr1	1324605258	1324605339	82	0.695545	0.124118	0.571428	112.735	CHG	TG1g02188	intron	SET domain-containing protein
Chr1	1327442810	1327442897	88	0.890138	0.46241	0.427728	42.2185	CG	TG1g02200	intron	ARM repeat superfamily protein, putative
Chr1	1328551159	1328551442	284	0.166566	0.578315	-0.411749	-107.918	CHG	TG1g02205	intron	Transducin/WD40 repeat-like superfamily protein, putative isoform 2
Chr1	1336165860	1336166237	378	0.142159	0.014126	0.128033	694.163	CHH	TG1g02217	intron	ABC transporter domain-containing protein
Chr1	1344247740	1344248041	302	0.579323	0.136271	0.443052	269.768	CHG	TG1g02239	intron	Receptor-like serine/threonine-protein kinase
Chr1	1379840306	1379840531	226	0.487614	0.165414	0.322199	191.164	CHG	TG1g02304	exon	GATA-type domain-containing protein
Chr1	1379840306	1379840531	226	0.487614	0.165414	0.322199	191.164	CHG	TG1g02304	intron	GATA-type domain-containing protein
Chr1	1379947666	1379948571	906	0.472979	0.105016	0.367963	528.165	CHG	TG1g02305	TES	GATA-type domain-containing protein
Chr1	1379947666	1379948571	906	0.472979	0.105016	0.367963	528.165	CHG	TG1g02305	exon	GATA-type domain-containing protein
Chr1	1379947666	1379948571	906	0.472979	0.105016	0.367963	528.165	CHG	TG1g02305	intron	GATA-type domain-containing protein
Chr1	1379950323	1379950563	241	0.667361	0.225271	0.44209	230.374	CHG	TG1g02305	promoter	GATA-type domain-containing protein
Chr1	1379950534	1379950680	147	0.601152	0.176831	0.424322	86.3324	CG	TG1g02305	promoter	GATA-type domain-containing protein
Chr1	1381877012	1381877785	774	0.0777004	0.00762431	0.0700761	1021.04	CHH	TG1g02308	promoter	GATA-type domain-containing protein
Chr1	1381877368	1381877622	255	0.377686	0.0830602	0.294626	124.483	CHG	TG1g02308	promoter	GATA-type domain-containing protein
Chr1	1381877742	1381878762	1021	0.455708	0.078686	0.377022	745.075	CHG	TG1g02308	promoter	GATA-type domain-containing protein
Chr1	1381878421	1381878567	147	0.5354	0.0956172	0.439783	86.5422	CG	TG1g02308	promoter	GATA-type domain-containing protein
Chr1	1381879683	1381880310	628	0.53873	0.0826709	0.456059	249.177	CHG	TG1g02308	intron	GATA-type domain-containing protein
Chr1	1381879683	1381880310	628	0.53873	0.0826709	0.456059	249.177	CHG	TG1g02308	exon	GATA-type domain-containing protein
Chr1	1381880441	1381880845	405	0.649275	0.177513	0.471762	235.953	CHG	TG1g02308	exon	GATA-type domain-containing protein
Chr1	1381880441	1381880845	405	0.649275	0.177513	0.471762	235.953	CHG	TG1g02308	TES	GATA-type domain-containing protein
Chr1	1382005281	1382005731	451	0.297723	0.0478341	0.249889	194.815	CHG	TG1g02309	intron	BHLH transcription factor
Chr1	1382009358	1382009519	162	0.412207	0.131129	0.281078	93.2851	CHG	TG1g02309	intron	BHLH transcription factor
Chr1	1400469975	1400470096	122	0.8004	0.428453	0.371947	105.148	CHG	TG1g02348	promoter	TSA: Wollemia nobilis Ref_Wollemi_Transcript_14780_2565 transcribed RNA sequence
Chr1	1410444555	1410444790	236	0.441207	0.118118	0.323089	248.466	CHG	TG1g02371	intron	Cysteine-rich receptor-kinase-like protein
Chr1	1410445843	1410446226	384	0.725068	0.130933	0.594135	357.946	CHG	TG1g02371	intron	Cysteine-rich receptor-kinase-like protein
Chr1	1410445843	1410446226	384	0.725068	0.130933	0.594135	357.946	CHG	TG1g02371	exon	Cysteine-rich receptor-kinase-like protein
Chr1	1417324219	1417324384	166	0.708678	0.0887789	0.619899	173.126	CHG	TG1g02403	intron	Kinase family protein
Chr1	1417328207	1417328575	369	0.545335	0.159426	0.38591	173.999	CHG	TG1g02403	intron	Kinase family protein
Chr1	1417864959	1417865590	632	0.109929	0.0186584	0.0912703	1084.59	CHH	TG1g02409	intron	ATP-dependent DNA helicase 2 subunit KU80
Chr1	1417870625	1417870867	243	0.385816	0.101184	0.284632	132.581	CHG	TG1g02409	intron	ATP-dependent DNA helicase 2 subunit KU80
Chr1	1419145055	1419145454	400	0.0968351	0.0142136	0.0826215	694.468	CHH	TG1g02413	intron	Kinase family protein
Chr1	1419146243	1419146697	455	0.110388	0.0108653	0.0995232	706.789	CHH	TG1g02413	intron	Kinase family protein
Chr1	1428620767	1428621017	251	0.843921	0.575402	0.268519	226.338	CHG	TG1g02430	intron	Trafficking protein particle complex subunit 11
Chr1	1434411527	1434411779	253	0.315288	0.0740045	0.241283	109.41	CHG	TG1g02450	intron	Epimerase domain-containing protein
Chr1	1434411543	1434411642	100	0.394303	0.0736837	0.320619	56.0071	CG	TG1g02450	intron	Epimerase domain-containing protein
Chr1	1452986893	1452987032	140	0.455916	0.165983	0.289932	128.27	CG	TG1g02483	intron	Serine/threonine-protein phosphatase
Chr1	1459812414	1459812489	76	0.98743	0.640385	0.347045	65.2308	CG	TG1g02501	intron	Cytochrome P450
Chr1	1459831781	1459832159	379	0.493543	0.124023	0.36952	336.806	CHG	TG1g02501	intron	Cytochrome P450
Chr1	1461241524	1461241720	197	0.850362	0.218821	0.63154	134.581	CHG	TG1g02509	intron	Cytochrome P450, putative
Chr1	1461246863	1461247015	153	0.896289	0.559225	0.337063	96.9145	CHG	TG1g02509	intron	Cytochrome P450, putative
Chr1	1466161298	1466161566	269	0.486272	0.893452	-0.40718	-92.8967	CG	TG1g02526	promoter	GMC_OxRdtase_N domain-containing protein
Chr1	1466944515	1466944774	260	0.778422	0.377327	0.401095	199.364	CHG	TG1g02531	intron	GMC_OxRdtase_N domain-containing protein
Chr1	1486304421	1486305255	835	0.843979	0.335268	0.508711	661.829	CHG	TG1g02580	intron	TSA: Wollemia nobilis Ref_Wollemi_Transcript_15544_1520 transcribed RNA sequence
Chr1	1486308155	1486309028	874	0.830537	0.247583	0.582954	1026.13	CHG	TG1g02580	intron	TSA: Wollemia nobilis Ref_Wollemi_Transcript_15544_1520 transcribed RNA sequence
Chr1	1488221066	1488221191	126	0.980962	0.862487	0.118475	49.7251	CG	TG1g02590	intron	Outer envelope pore protein 16, chloroplastic
Chr1	1488884834	1488884901	68	0.975072	0.845309	0.129763	53.7883	CG	TG1g02592	promoter	Unknown protein
Chr1	1489331137	1489331267	131	0.571722	0.91601	-0.344288	-54.0442	CG	TG1g02595	intron	Unknown protein
Chr1	1523546459	1523546595	137	0.523822	0.174066	0.349756	110.754	CHG	TG1g02636	intron	Unknown protein
Chr1	1523554608	1523554679	72	0.92006	0.438777	0.481283	45.7534	CG	TG1g02636	intron	Unknown protein
Chr1	1527846516	1527846859	344	0.521311	0.176206	0.345105	190.569	CHG	TG1g02645	intron	cytochrome c oxidase assembly factor 5
Chr1	1527940118	1527940295	178	0.196811	0.746273	-0.549462	-113.298	CHG	TG1g02647	intron	SpoU_methylase domain-containing protein
Chr1	1527945579	1527945631	53	0.979596	0.917704	0.061892	54.366	CG	TG1g02647	intron	SpoU_methylase domain-containing protein
Chr1	1527975840	1527975992	153	0.904517	0.675218	0.229299	145.189	CHG	TG1g02647	intron	SpoU_methylase domain-containing protein
Chr1	1528146139	1528146685	547	0.00470092	0.105262	-0.100561	-796.594	CHH	TG1g02649	TES	Unknown protein
Chr1	1528146139	1528146685	547	0.00470092	0.105262	-0.100561	-796.594	CHH	TG1g02649	exon	Unknown protein
Chr1	1528175753	1528176296	544	0.00843415	0.142507	-0.134072	-901.4	CHH	TG1g02650	TES	Unknown protein
Chr1	1528175753	1528176296	544	0.00843415	0.142507	-0.134072	-901.4	CHH	TG1g02650	exon	Unknown protein
Chr1	1528267393	1528267704	312	0.591599	0.167417	0.424181	211.85	CHG	TG1g02651	intron	Cysteine proteinase
Chr1	1530187431	1530187483	53	0.957174	0.794176	0.162998	53.1908	CG	TG1g02661	intron	PH domain-containing protein
Chr1	1541797956	1541798167	212	0.739829	0.200551	0.539278	153.523	CHG	TG1g02699	promoter	SAGA-associated factor 11
Chr1	1549080436	1549080780	345	0.562822	0.143359	0.419463	186.401	CHG	TG1g02721	intron	PGG domain-containing protein
Chr1	1549357130	1549357369	240	0.70017	0.17421	0.525959	266.703	CHG	TG1g02723	intron	PGG domain-containing protein
Chr1	1550599173	1550599314	142	0.986634	0.875607	0.111027	89.37	CG	TG1g02728	intron	PUA domain-containing protein
Chr1	1552994119	1552994702	584	0.717271	0.120862	0.596409	299.713	CHG	TG1g02741	promoter	PGG domain-containing protein
Chr1	1554196392	1554196495	104	0.133471	0.449915	-0.316444	-93.571	CHG	TG1g02747	intron	Detected protein of confused Function
Chr1	1554279623	1554279860	238	0.882553	0.651524	0.231029	128.555	CHG	TG1g02749	intron	DELLA protein
Chr1	1562019717	1562019802	86	0.881114	0.622637	0.258476	43.3187	CG	TG1g02777	intron	Fumarate hydratase
Chr1	1566899532	1566899701	170	0.832904	0.560341	0.272564	200.22	CHG	TG1g02795	intron	TIR domain-containing protein
Chr1	1568241804	1568242100	297	0.572581	0.10884	0.463741	165.152	CHG	TG1g02798	intron	Ribosomal protein S1
Chr1	1568878358	1568878657	300	0.809085	0.231522	0.577562	227.61	CHG	TG1g02807	intron	Histone H2B
Chr1	1568878565	1568879096	532	0.123885	0.0139724	0.109912	1001.17	CHH	TG1g02807	intron	Histone H2B
Chr1	1568880532	1568881626	1095	0.0915855	0.00997318	0.0816123	1732.59	CHH	TG1g02807	intron	Histone H2B
Chr1	1571693778	1571695294	1517	0.664703	0.0934988	0.571204	551.878	CHG	TG1g02824	intron	Carbonic anhydrase
Chr1	1571693778	1571695294	1517	0.664703	0.0934988	0.571204	551.878	CHG	TG1g02824	exon	Carbonic anhydrase
Chr1	1571693778	1571695294	1517	0.664703	0.0934988	0.571204	551.878	CHG	TG1g02824	TSS	Carbonic anhydrase
Chr1	1571693778	1571695294	1517	0.664703	0.0934988	0.571204	551.878	CHG	TG1g02824	promoter	Carbonic anhydrase
Chr1	1571695315	1571695437	123	0.602162	0.979716	-0.377554	-46.4055	CG	TG1g02824	promoter	Carbonic anhydrase
Chr1	1572846192	1572846356	165	0.570047	0.235582	0.334465	120.112	CHG	TG1g02840	intron	Unknown protein
Chr1	1574657144	1574657437	294	0.628749	0.203031	0.425718	112.15	CHG	TG1g02847	intron	ARID domain-containing protein
Chr1	1584202073	1584202370	298	0.779992	0.196937	0.583055	303.792	CHG	TG1g02863	intron	Inorganic phosphate transporter 1-1
Chr1	1584336337	1584336507	171	0.73684	0.329204	0.407636	108.366	CHG	TG1g02868	intron	TSA: Wollemia nobilis Ref_Wollemi_Transcript_13345_1954 transcribed RNA sequence
Chr1	1584995137	1584995652	516	0.686875	0.116995	0.56988	573.213	CHG	TG1g02874	intron	Inorganic phosphate transporter 1-1
Chr1	1585134718	1585134977	260	0.865693	0.445911	0.419782	123.496	CHG	TG1g02879	intron	Dirigent protein
Chr1	1585145205	1585145345	141	0.824266	0.461742	0.362524	134.289	CHG	TG1g02879	intron	Dirigent protein
Chr1	1601022355	1601022732	378	0.509682	0.0785814	0.4311	119.375	CHG	TG1g02924	intron	Abhydrolase_3 domain-containing protein
Chr1	1603245206	1603245365	160	0.401299	0.0641478	0.337151	230.302	CG	TG1g02935	promoter	Xyloglucan endotransglucosylase/hydrolase
Chr1	1603245834	1603246055	222	0.717111	0.0948749	0.622236	107.516	CHG	TG1g02935	promoter	Xyloglucan endotransglucosylase/hydrolase
Chr1	1615392719	1615392947	229	0.522742	0.0814813	0.44126	186.188	CHG	TG1g02967	intron	Fe2OG dioxygenase domain-containing protein
Chr1	1615434365	1615434589	225	0.359319	0.0914201	0.267899	99.4399	CHG	TG1g02968	intron	Fe2OG dioxygenase domain-containing protein
Chr1	1619861717	1619861879	163	0.78445	0.222622	0.561829	171.08	CHG	TG1g02988	intron	Fe2OG dioxygenase domain-containing protein
Chr1	1619862716	1619862913	198	0.467651	0.124977	0.342674	162.324	CHG	TG1g02988	intron	Fe2OG dioxygenase domain-containing protein
Chr1	1620993074	1620994721	1648	0.784886	0.134709	0.650177	1893.71	CHG	TG1g02991	TES	Cyclin
Chr1	1620993074	1620994721	1648	0.784886	0.134709	0.650177	1893.71	CHG	TG1g02991	exon	Cyclin
Chr1	1620993074	1620994721	1648	0.784886	0.134709	0.650177	1893.71	CHG	TG1g02991	intron	Cyclin
Chr1	1620995558	1620995719	162	0.780072	0.289027	0.491045	93.1416	CG	TG1g02991	promoter	Cyclin
Chr1	1622185288	1622185578	291	0.469838	0.0534051	0.416432	126.356	CHG	TG1g02998	promoter	Fe2OG dioxygenase domain-containing protein
Chr1	1622185298	1622185494	197	0.526144	0.0590605	0.467084	68.9801	CG	TG1g02998	promoter	Fe2OG dioxygenase domain-containing protein
Chr1	1626733670	1626733775	106	0.983705	0.77201	0.211695	41.7813	CG	TG1g03011	intron	Pyrophosphate--fructose 6-phosphate 1-phosphotransferase subunit alpha
Chr1	1629744178	1629744515	338	0.590945	0.163301	0.427644	186.819	CHG	TG1g03033	promoter	17.1 kDa class II heat shock protein-like
Chr1	1629744178	1629744515	338	0.590945	0.163301	0.427644	186.819	CHG	TG1g03034	promoter	Lipase_3 domain-containing protein
Chr1	1629744178	1629744515	338	0.590945	0.163301	0.427644	186.819	CHG	TG1g03035	intron	Vacuolar iron transporter family protein
Chr1	1629748673	1629749022	350	0.628774	0.169497	0.459277	191.47	CHG	TG1g03035	intron	Vacuolar iron transporter family protein
Chr1	1640464038	1640464481	444	0.215883	0.0391667	0.176717	792.65	CHH	TG1g03086	intron	Histone H2B
Chr1	1642083040	1642083254	215	0.569328	0.0539464	0.515381	234.095	CHG	TG1g03090	intron	GDSL esterase/lipase
Chr1	1642320972	1642321211	240	0.599326	0.214388	0.384938	131.462	CHG	TG1g03092	intron	GDSL esterase/lipase
Chr1	1647697067	1647697589	523	0.471689	0.112532	0.359158	202.414	CHG	TG1g03114	intron	GDSL esterase/lipase
Chr1	1656315465	1656316123	659	0.147333	0.0203258	0.127007	1335.05	CHH	TG1g03131	intron	Protein kinase domain-containing protein
Chr1	1664752489	1664752612	124	0.96686	0.810645	0.156215	91.4618	CG	TG1g03166	intron	Phototropin
Chr1	1671667007	1671667294	288	0.59043	0.135482	0.454949	313.21	CHG	TG1g03191	intron	Fe2OG dioxygenase domain-containing protein
Chr1	1671676829	1671677012	184	0.777555	0.392766	0.384788	128.297	CHG	TG1g03191	intron	Fe2OG dioxygenase domain-containing protein
Chr1	1671701599	1671702062	464	0.164375	0.0284858	0.135889	833.589	CHH	TG1g03191	intron	Fe2OG dioxygenase domain-containing protein
Chr1	1673286312	1673286560	249	0.594669	0.180871	0.413798	103.871	CHG	TG1g03197	intron	Cytochrome P450
Chr1	1673823639	1673823783	145	0.702264	0.970765	-0.268501	-58.1088	CG	TG1g03200	intron	PhoD domain-containing protein
Chr1	1683542358	1683542621	264	0.472457	0.137679	0.334778	62.9321	CG	TG1g03249	intron	Methyltransferase
Chr1	1684700871	1684700994	124	0.982411	0.791634	0.190777	58.6864	CG	TG1g03254	promoter	Tafazzin family protein
Chr1	1690024091	1690024318	228	0.0888386	0.00246504	0.0863735	711.61	CHH	TG1g03283	intron	glutamate decarboxylase
Chr1	1691357105	1691357267	163	0.579948	0.274395	0.305553	97.6021	CHG	TG1g03287	intron	Histone-lysine N-methyltransferase
Chr1	1696375733	1696375842	110	0.990116	0.768282	0.221834	52.1307	CG	TG1g03312	intron	Ribose-5-phosphate isomerase
Chr1	1696377257	1696377324	68	0.942764	0.633444	0.30932	42.5574	CG	TG1g03312	intron	Ribose-5-phosphate isomerase
Chr1	1697959518	1697959696	179	0.448383	0.101533	0.34685	117.294	CHG	TG1g03320	intron	Cytochrome P450
Chr1	1697964690	1697964901	212	0.515307	0.14251	0.372797	94.0669	CHG	TG1g03320	intron	Cytochrome P450
Chr1	1698528403	1698528609	207	0.875158	0.25374	0.621418	290.629	CHG	TG1g03328	intron	Cytochrome P450
Chr1	1701060259	1701060422	164	0.872098	0.618053	0.254045	157.309	CHG	TG1g03337	intron	Ribosomal L28 family
Chr1	1709914333	1709914591	259	0.775934	0.218379	0.557555	343.715	CHG	TG1g03353	promoter	Acyl transferase/acyl hydrolase/lysophospholipase superfamily protein
Chr1	1710964068	1710964742	675	0.627502	0.26516	0.362342	440.443	CHG	TG1g03360	exon	Patatin
Chr1	1710964068	1710964742	675	0.627502	0.26516	0.362342	440.443	CHG	TG1g03360	intron	Patatin
Chr1	1710968519	1710969089	571	0.751904	0.274536	0.477368	200.335	CHG	TG1g03360	intron	Patatin
Chr1	1710976078	1710976160	83	0.984159	0.83508	0.149079	60.6985	CG	TG1g03360	intron	Patatin
Chr1	1714259598	1714259689	92	0.929827	0.5203	0.409527	50.0477	CG	TG1g03372	intron	DUF676 domain-containing protein
Chr1	1714729543	1714729769	227	0.706817	0.183883	0.522934	97.3954	CHG	TG1g03379	intron	Unknown protein
Chr1	1714772025	1714772558	534	0.111828	0.021207	0.0906207	774.65	CHH	TG1g03379	intron	Unknown protein
Chr1	1714772809	1714773373	565	0.131918	0.0270542	0.104864	852.735	CHH	TG1g03379	intron	Unknown protein
Chr1	1716087293	1716087522	230	0.969409	0.763128	0.206281	124.116	CG	TG1g03389	intron	Protein kinase domain-containing protein
Chr1	1716087781	1716087841	61	0.980355	0.857462	0.122893	39.1484	CG	TG1g03389	intron	Protein kinase domain-containing protein
Chr1	1718221844	1718221947	104	0.062985	0.186663	-0.123678	-155.012	CG	TG1g03397	exon	Carrier domain-containing protein
Chr1	1728355564	1728356789	1226	0.599308	0.0650367	0.534272	622.372	CHG	TG1g03423	TES	Pentatricopeptide repeat-containing protein
Chr1	1728355564	1728356789	1226	0.599308	0.0650367	0.534272	622.372	CHG	TG1g03423	exon	Pentatricopeptide repeat-containing protein
Chr1	1728621963	1728622458	496	0.0786783	0.0146564	0.0640219	704.955	CHH	TG1g03425	intron	GFO_IDH_MocA_C domain-containing protein
Chr1	1729800925	1729801084	160	0.804648	0.358134	0.446514	61.3017	CG	TG1g03430	promoter	Glycosyltransferase
Chr1	1731825803	1731826119	317	0.715217	0.216457	0.49876	123.645	CHG	TG1g03448	intron	Glycosyltransferase
Chr1	1733528677	1733528817	141	0.660163	0.086234	0.573929	121.976	CHG	TG1g03477	intron	Xyloglucan endotransglucosylase/hydrolase
Chr1	1736611875	1736612032	158	0.862832	0.672661	0.190171	225.293	CG	TG1g03500	intron	Xyloglucan endotransglucosylase/hydrolase
Chr1	1736837761	1736837812	52	0.970222	0.82472	0.145502	43.6404	CG	TG1g03501	intron	Glycosyltransferase
Chr1	1736842551	1736843192	642	0.653843	0.300589	0.353253	402.877	CHG	TG1g03501	exon	Glycosyltransferase
Chr1	1736842551	1736843192	642	0.653843	0.300589	0.353253	402.877	CHG	TG1g03501	intron	Glycosyltransferase
Chr1	1742618641	1742619118	478	0.256724	0.0248021	0.231922	867.564	CHH	TG1g03541	promoter	Elongation factor P
Chr1	1742775293	1742775512	220	0.24579	0.669435	-0.423645	-150.021	CHG	TG1g03543	intron	Elongation factor P
Chr1	1748696326	1748696381	56	0.960993	0.745013	0.215979	45.6543	CG	TG1g03569	intron	Unknown protein
Chr1	1749014651	1749014827	177	0.0331072	0.30475	-0.271643	-92.5675	CHG	TG1g03571	intron	Prefoldin subunit 1
Chr1	1752334842	1752335047	206	0.815412	0.436574	0.378838	179.357	CHG	TG1g03580	intron	STAS domain-containing protein
Chr1	1754731576	1754731821	246	0.0904101	0.546967	-0.456557	-219.765	CHG	TG1g03592	intron	IAA-amino acid hydrolase ILR1-like
Chr1	1755763960	1755764134	175	0.169854	0.608384	-0.438529	-119.866	CG	TG1g03599	promoter	Core-2/I-branching beta-1,6-N-acetylglucosaminyltransferase family protein
Chr1	1757402905	1757403022	118	0.990956	0.841652	0.149305	72.9149	CG	TG1g03608	intron	zinc protease PQQL-like
Chr1	1757570209	1757570276	68	0.988949	0.868669	0.12028	42.6178	CG	TG1g03608	intron	zinc protease PQQL-like
Chr1	1757804903	1757805283	381	0.170906	0.019937	0.150969	783.103	CHH	TG1g03609	intron	zinc protease PQQL-like
Chr1	1767136479	1767137389	911	0.117905	0.0159805	0.101925	1707.95	CHH	TG1g03654	intron	TIR domain-containing protein
Chr1	1767137061	1767137347	287	0.78317	0.180576	0.602594	145.2	CHG	TG1g03654	intron	TIR domain-containing protein
Chr1	1772074469	1772074641	173	0.278536	0.639797	-0.361261	-63.3585	CG	TG1g03666	intron	RmlD_sub_bind domain-containing protein
Chr1	1780723148	1780723269	122	0.341118	0.0958405	0.245277	61.0256	CG	TG1g03704	intron	Fibronectin type-III domain-containing protein
Chr1	1781530048	1781530165	118	0.238812	0.555372	-0.316559	-106.352	CHG	TG1g03710	intron	GTP-binding protein Era
Chr1	1787853896	1787854048	153	0.699844	0.921626	-0.221782	-61.8251	CG	TG1g03731	promoter	Ribosomal protein S5 family protein
Chr1	1787853896	1787854048	153	0.699844	0.921626	-0.221782	-61.8251	CG	TG1g03731	TSS	Ribosomal protein S5 family protein
Chr1	1787853896	1787854048	153	0.699844	0.921626	-0.221782	-61.8251	CG	TG1g03731	exon	Ribosomal protein S5 family protein
Chr1	1789384139	1789384430	292	0.6552	0.138234	0.516966	233.715	CHG	TG1g03737	intron	Protein DETOXIFICATION
Chr1	1791286660	1791286754	95	0.746975	0.978864	-0.231889	-49.2194	CG	TG1g03747	intron	Unknown protein
Chr1	1794976887	1794978926	2040	0.189539	0.0259672	0.163572	4568.25	CHH	TG1g03764	promoter	Unknown protein
Chr1	1794979285	1794979917	633	0.204005	0.009074	0.194931	1517.83	CHH	TG1g03764	promoter	Unknown protein
Chr1	1795019149	1795019759	611	0.354909	0.0121652	0.342744	2105.02	CHH	TG1g03765	promoter	Unknown protein
Chr1	1796606961	1796607055	95	0.511761	0.134255	0.377506	94.8138	CHG	TG1g03774	intron	Rhodanese domain-containing protein
Chr1	1796608021	1796608109	89	0.988418	0.886873	0.101545	83.4965	CG	TG1g03774	intron	Rhodanese domain-containing protein
Chr1	1803612102	1803612492	391	0.094341	0.00783257	0.0865084	696.826	CHH	TG1g03793	intron	malonyl-CoA decarboxylase family protein
Chr1	1814626429	1814626675	247	0.717314	0.396306	0.321008	108.052	CHG	TG1g03843	intron	RING-type E3 ubiquitin transferase
Chr1	1814630933	1814631128	196	0.552633	0.0766511	0.475982	121.643	CHG	TG1g03843	intron	RING-type E3 ubiquitin transferase
Chr1	1818429801	1818429915	115	0.698805	0.949457	-0.250652	-41.6306	CG	TG1g03855	intron	Oligopeptide transporter
Chr1	1818433617	1818433685	69	0.990675	0.77904	0.211635	41.0175	CG	TG1g03855	exon	Oligopeptide transporter
Chr1	1821695455	1821695672	218	0.389708	0.693455	-0.303747	-184.108	CHG	TG1g03865	intron	CHD3-type chromatin-remodeling factor PICKLE
Chr10	4327743	4327914	172	0.899577	0.593934	0.305643	146.603	CHG	TG10g00003	intron	Unknown protein
Chr10	4860146	4860242	97	0.854421	0.971091	-0.11667	-49.6061	CG	TG10g00004	intron	AB hydrolase-1 domain-containing protein
Chr10	39733200	39733715	516	0.0992244	0.0173423	0.0818821	774.785	CHH	TG10g00102	intron	Branchpoint-bridging protein-like
Chr10	47760152	47760967	816	0.33628	0.050506	0.285774	687.754	CHG	TG10g00117	exon	tonoplast dicarboxylate transporter
Chr10	47760152	47760967	816	0.33628	0.050506	0.285774	687.754	CHG	TG10g00117	intron	tonoplast dicarboxylate transporter
Chr10	47760632	47760865	234	0.617055	0.293298	0.323757	178.444	CG	TG10g00117	exon	tonoplast dicarboxylate transporter
Chr10	48415998	48416462	465	0.239406	0.0376285	0.201778	1129.81	CHH	TG10g00122	intron	BAG family molecular chaperone regulator 7-like
Chr10	52474170	52474320	151	0.43957	0.732373	-0.292803	-78.9496	CG	TG10g00129	intron	Unknown protein
Chr10	59411192	59411551	360	0.152068	0.0295836	0.122484	701.168	CHH	TG10g00143	intron	Unknown protein
Chr10	67304928	67305182	255	0.874591	0.295682	0.57891	144.669	CHG	TG10g00157	intron	Cyclin
Chr10	67304928	67305182	255	0.874591	0.295682	0.57891	144.669	CHG	TG10g00158	promoter	Cyclin
Chr10	69360703	69361040	338	0.103798	0.0133221	0.0904764	693.261	CHH	TG10g00164	promoter	Protein jagunal 1
Chr10	73684883	73685014	132	0.882813	0.473555	0.409258	99.1234	CHG	TG10g00174	intron	Proteasome subunit alpha type
Chr10	78840887	78841138	252	0.669685	0.168323	0.501362	128.755	CHG	TG10g00187	intron	Pleiotropic drug resistance transporter 1
Chr10	106898278	106898444	167	0.214778	0.718498	-0.503721	-115.723	CHG	TG10g00264	intron	Zinc finger protein like
Chr10	110329701	110329788	88	0.401739	0.919639	-0.5179	-55.8878	CG	TG10g00270	intron	embryo defective 1703
Chr10	110415521	110415957	437	0.0574568	0.00168432	0.0557725	745.719	CHH	TG10g00270	intron	embryo defective 1703
Chr10	116121970	116122201	232	0.375581	0.662661	-0.28708	-167.63	CHG	TG10g00286	intron	Protein kinase domain-containing protein
Chr10	116130905	116130963	59	0.967503	0.86415	0.103353	39.5237	CG	TG10g00286	intron	Protein kinase domain-containing protein
Chr10	118509810	118510123	314	0.260837	0.647574	-0.386737	-102.131	CHG	TG10g00294	intron	V-type proton ATPase subunit a
Chr10	118764651	118765051	401	0.675644	0.262158	0.413486	192.293	CHG	TG10g00296	promoter	Unknown protein
Chr10	123354535	123354640	106	0.944983	0.746033	0.19895	102.375	CHG	TG10g00319	intron	Non-specific serine/threonine protein kinase
Chr10	123360555	123360706	152	0.941182	0.508508	0.432675	115.985	CHG	TG10g00319	intron	Non-specific serine/threonine protein kinase
Chr10	124151968	124152326	359	0.117272	0.0134847	0.103787	776.621	CHH	TG10g00323	intron	Protein DETOXIFICATION
Chr10	124158760	124159009	250	0.935424	0.636759	0.298666	143.707	CHG	TG10g00323	intron	Protein DETOXIFICATION
Chr10	125681031	125681451	421	0.0889659	0.0123798	0.0765861	829.434	CHH	TG10g00330	intron	HECT-type E3 ubiquitin transferase
Chr10	139930031	139930132	102	0.980232	0.898729	0.0815021	122.497	CG	TG10g00350	intron	Protein kinase domain-containing protein
Chr10	139932736	139932907	172	0.657047	0.925948	-0.268901	-112.727	CHG	TG10g00350	intron	Protein kinase domain-containing protein
Chr10	140105182	140105544	363	0.18322	0.0127851	0.170435	1056.66	CHH	TG10g00351	intron	Class IV aminotransferase
Chr10	154932887	154933036	150	0.540883	0.80862	-0.267737	-93.8745	CHG	TG10g00371	intron	DUF155 domain-containing protein
Chr10	158418995	158419189	195	0.852449	0.334484	0.517965	118.444	CHG	TG10g00380	intron	Ran-binding protein 10-like protein
Chr10	161907773	161907945	173	0.0737059	0.313427	-0.239721	-114.474	CHG	TG10g00382	intron	Ran-binding protein 10-like protein
Chr10	167219199	167219903	705	0.209986	0.0233647	0.186621	1447.29	CHH	TG10g00400	promoter	Arginine/serine-rich splicing factor, putative
Chr10	174058901	174059171	271	0.618694	0.239516	0.379178	217.055	CHG	TG10g00410	intron	S5A_REDUCTASE domain-containing protein
Chr10	174062641	174062841	201	0.823996	0.495909	0.328087	144.87	CHG	TG10g00410	intron	S5A_REDUCTASE domain-containing protein
Chr10	174062978	174063533	556	0.532991	0.132566	0.400425	262.198	CHG	TG10g00410	intron	S5A_REDUCTASE domain-containing protein
Chr10	180700064	180700304	241	0.166016	0.577946	-0.41193	-101.257	CHG	TG10g00436	intron	Altered inheritance of mitochondria protein 32
Chr10	183095598	183096048	451	0.131614	0.0263445	0.105269	730.932	CHH	TG10g00453	promoter	nuclear pore complex protein GP210
Chr10	183288452	183288570	119	0.956078	0.694216	0.261862	118.932	CG	TG10g00454	intron	Dehydrogenase/reductase SDR family member on chromosome X
Chr10	190417692	190418019	328	0.0742367	0.61317	-0.538934	-203.134	CHG	TG10g00467	intron	PH domain-containing protein
Chr10	192802528	192803030	503	0.618672	0.0987658	0.519906	478.744	CHG	TG10g00477	promoter	VQ domain-containing protein
Chr10	196494673	196495402	730	0.638589	0.194588	0.444001	436.334	CHG	TG10g00489	intron	VQ domain-containing protein
Chr10	196651812	196652198	387	0.214166	0.0217115	0.192455	895.399	CHH	TG10g00491	intron	VQ domain-containing protein
Chr10	197376367	197376899	533	0.698105	0.123432	0.574673	340.304	CHG	TG10g00500	intron	Unknown protein
Chr10	197376567	197377318	752	0.178131	0.0295894	0.148541	1821.9	CHH	TG10g00500	intron	Unknown protein
Chr10	197377182	197377316	135	0.415351	0.091718	0.323633	51.2588	CG	TG10g00500	intron	Unknown protein
Chr10	197709674	197709914	241	0.54688	0.181691	0.365189	133.383	CHG	TG10g00501	intron	DET1- and DDB1-associated protein 1
Chr10	205997810	205997936	127	0.242757	0.565803	-0.323046	-86.4992	CG	TG10g00522	promoter	Elongation of very long chain fatty acids protein
Chr10	212094107	212094507	401	0.0134003	0.126657	-0.113257	-704.495	CHH	TG10g00535	intron	PHD finger family protein
Chr10	220587240	220587661	422	0.0293066	0.150868	-0.121562	-758.486	CHH	TG10g00551	intron	Oxysterol-binding protein, PH domain-like protein
Chr10	222068254	222068335	82	0.981572	0.880202	0.101369	102.03	CG	TG10g00561	intron	eukaryotic translation initiation factor SUI1 family protein
Chr10	222973244	222973692	449	0.521819	0.144702	0.377117	241.698	CHG	TG10g00565	intron	Cucumisin-like protein
Chr10	223080476	223080670	195	0.884701	0.48756	0.39714	195.142	CHG	TG10g00566	promoter	Cinnamoyl-CoA reductase
Chr10	225211830	225212112	283	0.843379	0.318463	0.524916	146.407	CHG	TG10g00583	intron	growth-regulating factor 4
Chr10	225211830	225212112	283	0.843379	0.318463	0.524916	146.407	CHG	TG10g00583	exon	growth-regulating factor 4
Chr10	225212354	225212748	395	0.268157	0.0188071	0.24935	1071.7	CHH	TG10g00583	exon	growth-regulating factor 4
Chr10	225212354	225212748	395	0.268157	0.0188071	0.24935	1071.7	CHH	TG10g00583	TSS	growth-regulating factor 4
Chr10	225212354	225212748	395	0.268157	0.0188071	0.24935	1071.7	CHH	TG10g00583	promoter	growth-regulating factor 4
Chr10	226853161	226853390	230	0.727371	0.239929	0.487442	171.57	CHG	TG10g00589	exon	Unknown protein
Chr10	226884024	226884498	475	0.122314	0.0245664	0.0977475	754.816	CHH	TG10g00590	intron	Dirigent protein
Chr10	227792713	227793363	651	0.270309	0.0280986	0.24221	1460.77	CHH	TG10g00594	intron	Unknown protein
Chr10	227796641	227796694	54	0.989642	0.826887	0.162756	49.054	CG	TG10g00594	intron	Unknown protein
Chr10	227801637	227802017	381	0.133794	0.0142959	0.119498	805.87	CHH	TG10g00594	intron	Unknown protein
Chr10	246347505	246347626	122	0.319172	0.0453183	0.273853	54.4665	CG	TG10g00635	promoter	WRKY domain-containing protein
Chr10	267018826	267019048	223	0.054265	0.678438	-0.624173	-103.717	CHG	TG10g00680	exon	Unknown protein
Chr10	267018826	267019048	223	0.054265	0.678438	-0.624173	-103.717	CHG	TG10g00680	intron	Unknown protein
Chr10	270084027	270084166	140	0.219891	0.897419	-0.677528	-122.931	CHG	TG10g00693	intron	Unknown protein
Chr10	287679180	287679288	109	0.984889	0.812905	0.171983	75.6774	CG	TG10g00725	intron	AAA domain-containing protein
Chr10	287704390	287704570	181	0.94179	0.622131	0.319659	93.5338	CHG	TG10g00725	intron	AAA domain-containing protein
Chr10	294267642	294267747	106	0.0416862	0.20677	-0.165084	-90.6528	CG	TG10g00746	promoter	Unknown protein
Chr10	299703238	299703390	153	0.617765	0.164644	0.45312	102.243	CHG	TG10g00765	intron	Expansin-B16
Chr10	303251290	303251451	162	0.926314	0.671325	0.254989	105.038	CHG	TG10g00780	intron	Protein kinase domain-containing protein
Chr10	304148937	304148991	55	0.836731	0.944591	-0.10786	-53.5038	CG	TG10g00785	intron	plasma membrane-associated cation-binding protein 1
Chr10	311913408	311913582	175	0.89944	0.30453	0.59491	172.155	CHG	TG10g00790	intron	ABC transporter domain-containing protein
Chr10	311915098	311915299	202	0.741266	0.221831	0.519435	144.278	CHG	TG10g00790	intron	ABC transporter domain-containing protein
Chr10	315236935	315237016	82	0.805177	0.47672	0.328458	97.614	CHG	TG10g00799	intron	Katanin p80 WD40 repeat-containing subunit B1 homolog
Chr10	319471315	319471594	280	0.761556	0.934513	-0.172956	-167.705	CHG	TG10g00810	intron	TSA: Wollemia nobilis Ref_Wollemi_Transcript_11558_1868 transcribed RNA sequence
Chr10	328967263	328967546	284	0.780034	0.426933	0.353101	100.888	CHG	TG10g00839	exon	Unknown protein
Chr10	328967263	328967546	284	0.780034	0.426933	0.353101	100.888	CHG	TG10g00839	intron	Unknown protein
Chr10	336059157	336059320	164	0.906964	0.522571	0.384393	146.225	CHG	TG10g00856	intron	3-deoxy-manno-octulosonate cytidylyltransferase
Chr10	338400830	338401374	545	0.0994042	0.0176855	0.0817187	936.807	CHH	TG10g00871	intron	Unknown protein
Chr10	338401451	338402689	1239	0.175467	0.0202122	0.155255	3216.64	CHH	TG10g00871	intron	Unknown protein
Chr10	349642754	349642925	172	0.523999	0.184021	0.339978	104.473	CHG	TG10g00911	intron	Unknown protein
Chr10	364425497	364425648	152	0.894192	0.366591	0.527601	107.609	CHG	TG10g00934	intron	WRKY domain-containing protein
Chr10	366851760	366852000	241	0.525986	0.167668	0.358317	93.5569	CHG	TG10g00949	promoter	C2H2-type domain-containing protein
Chr10	369082465	369082594	130	0.709983	0.935492	-0.22551	-165.467	CG	TG10g00956	intron	ABC transporter domain-containing protein
Chr10	376620429	376620557	129	0.793124	0.394733	0.398391	98.3434	CHG	TG10g00985	intron	MYB transcription factor
Chr10	376775424	376775500	77	0.992776	0.816092	0.176684	40.9092	CG	TG10g00987	intron	SNF1-related protein kinase regulatory subunit gamma-1-like
Chr10	377568456	377568558	103	0.302508	0.636585	-0.334077	-107.454	CHG	TG10g00992	intron	Translation factor GUF1 homolog, mitochondrial
Chr10	380813576	380813888	313	0.73218	0.2935	0.43868	236.267	CHG	TG10g01012	promoter	SERPIN domain-containing protein
Chr10	381964620	381965075	456	0.533068	0.125419	0.407649	273.796	CHG	TG10g01026	intron	SERPIN domain-containing protein
Chr10	382434731	382434952	222	0.657979	0.183524	0.474455	99.2146	CHG	TG10g01027	intron	Unknown protein
Chr10	395501848	395502057	210	0.833812	0.458896	0.374916	116.228	CHG	TG10g01052	intron	Carbonic anhydrase
Chr10	395504368	395504495	128	0.725136	0.985832	-0.260696	-44.3128	CG	TG10g01052	intron	Carbonic anhydrase
Chr10	395535608	395535680	73	0.908387	0.671094	0.237293	71.4078	CG	TG10g01052	intron	Carbonic anhydrase
Chr10	397316777	397316855	79	0.989318	0.884132	0.105186	73.473	CG	TG10g01060	intron	AA_permease_C domain-containing protein
Chr10	397359510	397360073	564	0.0554526	0.529783	-0.47433	-593.259	CHG	TG10g01060	promoter	AA_permease_C domain-containing protein
Chr10	397983135	397983353	219	0.407467	0.106031	0.301436	120.664	CHG	TG10g01062	intron	T-complex protein 1 subunit gamma
Chr10	398617723	398617865	143	0.477155	0.148744	0.328411	138.017	CHG	TG10g01064	promoter	Acylaminoacyl-peptidase
Chr10	402431435	402431591	157	0.570237	0.935962	-0.365725	-42.7369	CG	TG10g01072	intron	Protein farnesyltransferase subunit beta
Chr10	407043003	407043273	271	0.674083	0.214709	0.459374	257.353	CHG	TG10g01102	TES	Unknown protein
Chr10	407043003	407043273	271	0.674083	0.214709	0.459374	257.353	CHG	TG10g01102	exon	Unknown protein
Chr10	407043003	407043273	271	0.674083	0.214709	0.459374	257.353	CHG	TG10g01102	intron	Unknown protein
Chr10	407092532	407092845	314	0.496815	0.0886725	0.408143	370.968	CHG	TG10g01102	promoter	Unknown protein
Chr10	409137434	409137763	330	0.158657	0.0234937	0.135163	789.563	CHH	TG10g01110	intron	SUN domain-containing protein
Chr10	413594612	413594990	379	0.619148	0.0920525	0.527095	264.942	CHG	TG10g01132	intron	Cytochrome P450 family protein
Chr10	418444544	418444732	189	0.446286	0.0794661	0.36682	122.808	CHG	TG10g01152	promoter	RING-type E3 ubiquitin transferase
Chr10	418444544	418444732	189	0.446286	0.0794661	0.36682	122.808	CHG	TG10g01152	TSS	RING-type E3 ubiquitin transferase
Chr10	418444544	418444732	189	0.446286	0.0794661	0.36682	122.808	CHG	TG10g01152	exon	RING-type E3 ubiquitin transferase
Chr10	428703907	428704183	277	0.687188	0.102201	0.584987	169.495	CHG	TG10g01206	intron	shikimate O-hydroxycinnamoyltransferase-like
Chr10	428708032	428708132	101	0.989386	0.623419	0.365967	51.4101	CG	TG10g01206	intron	shikimate O-hydroxycinnamoyltransferase-like
Chr10	429572682	429572750	69	0.247941	0.836401	-0.58846	-45.8435	CG	TG10g01210	promoter	Shikimate O-hydroxycinnamoyl transferase
Chr10	430339155	430339318	164	0.192827	0.629476	-0.436649	-101.753	CHG	TG10g01214	intron	Ufm1-specific protease 2
Chr10	432907689	432907752	64	0.973475	0.728717	0.244758	76.1471	CG	TG10g01226	intron	Helicase-like
Chr10	434376544	434377148	605	0.159287	0.0202261	0.139061	1024.83	CHH	TG10g01236	promoter	SERPIN domain-containing protein
Chr10	438221473	438221626	154	0.245921	0.0473113	0.19861	116.456	CHG	TG10g01246	intron	Pectate lyase family protein
Chr10	442150905	442150961	57	0.963944	0.847593	0.116351	52.7772	CG	TG10g01263	intron	SUN domain-containing protein
Chr10	446813379	446813466	88	0.987079	0.810274	0.176805	38.8466	CG	TG10g01290	intron	Succinate dehydrogenase [ubiquinone] flavoprotein subunit, mitochondrial
Chr10	446821092	446821219	128	0.748017	0.964304	-0.216287	-61.9098	CG	TG10g01290	intron	Succinate dehydrogenase [ubiquinone] flavoprotein subunit, mitochondrial
Chr10	453606025	453606460	436	0.0804602	0.334862	-0.254402	-1318.47	CHH	TG10g01319	intron	Protein KTI12 homolog
Chr10	453613741	453614195	455	0.0911606	0.212423	-0.121262	-701.68	CHH	TG10g01319	intron	Protein KTI12 homolog
Chr10	454741298	454741615	318	0.483212	0.0872515	0.395961	194.541	CHG	TG10g01334	promoter	WAT1-related protein
Chr10	454741298	454741615	318	0.483212	0.0872515	0.395961	194.541	CHG	TG10g01334	TSS	WAT1-related protein
Chr10	454741298	454741615	318	0.483212	0.0872515	0.395961	194.541	CHG	TG10g01334	exon	WAT1-related protein
Chr10	456527126	456527222	97	0.687254	0.90226	-0.215006	-53.0468	CG	TG10g01352	intron	protein TIC 40, chloroplastic
Chr10	456578306	456578407	102	0.31629	0.0912779	0.225012	100.12	CHG	TG10g01352	intron	protein TIC 40, chloroplastic
Chr10	459682531	459682790	260	0.742246	0.207819	0.534427	147.729	CHG	TG10g01355	promoter	Cinnamoyl-CoA reductase
Chr10	459682855	459683000	146	0.850442	0.442271	0.408171	149.25	CHG	TG10g01355	promoter	Cinnamoyl-CoA reductase
Chr10	466181634	466181824	191	0.0478982	0.177019	-0.129121	-219.481	CG	TG10g01376	exon	Geranylgeranyl pyrophosphate synthase
Chr10	466690709	466690842	134	0.0488264	0.212347	-0.163521	-119.558	CG	TG10g01377	exon	Geranylgeranyl pyrophosphate synthase
Chr10	466710413	466710546	134	0.96329	0.797723	0.165567	107.251	CG	TG10g01377	intron	Geranylgeranyl pyrophosphate synthase
Chr10	473014044	473014125	82	0.979537	0.687632	0.291904	57.6461	CG	TG10g01403	intron	tRNA pseudouridine synthase
Chr10	473014061	473014217	157	0.941959	0.546409	0.39555	120.335	CHG	TG10g01403	intron	tRNA pseudouridine synthase
Chr10	483693602	483694002	401	0.0968943	0.0146743	0.0822201	766.471	CHH	TG10g01432	intron	ABC transporter D family protein
Chr10	495574039	495574259	221	0.45705	0.928555	-0.471505	-94.2776	CG	TG10g01469	exon	Cytochrome P450
Chr10	495574234	495574595	362	0.0300454	0.671765	-0.64172	-245.375	CHG	TG10g01469	exon	Cytochrome P450
Chr10	495982602	495982816	215	0.966758	0.738009	0.228749	100.969	CG	TG10g01471	intron	Rho GTPase activation protein (RhoGAP) with PH domain
Chr10	496981825	496982105	281	0.987879	0.69201	0.295869	223.655	CG	TG10g01472	intron	Cytochrome b5 heme-binding domain-containing protein
Chr10	500985433	500985849	417	0.0409822	0.285762	-0.244779	-209.32	CHG	TG10g01490	intron	AIG1-type G domain-containing protein
Chr10	500986012	500986274	263	0.248492	0.77425	-0.525758	-185.323	CHG	TG10g01490	intron	AIG1-type G domain-containing protein
Chr10	503467760	503468017	258	0.765079	0.169444	0.595635	185.025	CHG	TG10g01503	promoter	AIG1-type G domain-containing protein
Chr10	511257482	511257565	84	0.927051	0.827453	0.0995978	79.1988	CG	TG10g01546	intron	Protein kinase domain-containing protein
Chr10	514995564	514995902	339	0.132288	0.0156686	0.116619	691.218	CHH	TG10g01560	intron	AB hydrolase-1 domain-containing protein
Chr10	524200735	524201147	413	0.722203	0.133434	0.588769	231.711	CHG	TG10g01611	intron	Protein kinase domain-containing protein
Chr10	524264923	524265208	286	0.717874	0.131859	0.586015	208.617	CHG	TG10g01611	intron	Protein kinase domain-containing protein
Chr10	524299773	524300056	284	0.769229	0.122226	0.647003	242.764	CHG	TG10g01611	promoter	Protein kinase domain-containing protein
Chr10	524438876	524439341	466	0.702346	0.151395	0.550951	390.62	CHG	TG10g01613	intron	Protein kinase domain-containing protein
Chr10	526172687	526172942	256	0.590654	0.133207	0.457447	96.4618	CHG	TG10g01624	intron	RNA polymerase II elongation factor
Chr10	526174057	526174297	241	0.571533	0.151686	0.419847	217.727	CHG	TG10g01624	intron	RNA polymerase II elongation factor
Chr10	526731308	526731431	124	0.910055	0.583514	0.326541	106.686	CHG	TG10g01632	intron	Glycerol-3-phosphate acyltransferase 3-like protein
Chr10	527964074	527964645	572	0.0750358	0.00824986	0.0667859	957.186	CHH	TG10g01641	intron	Protein kinase domain-containing protein
Chr10	527964836	527964993	158	0.806603	0.157702	0.648901	200.08	CHG	TG10g01641	intron	Protein kinase domain-containing protein
Chr10	529853925	529854349	425	0.701273	0.376994	0.324279	270.514	CHG	TG10g01654	exon	Protein kinase domain-containing protein
Chr10	529853925	529854349	425	0.701273	0.376994	0.324279	270.514	CHG	TG10g01654	intron	Protein kinase domain-containing protein
Chr10	529857932	529858209	278	0.910945	0.671536	0.239409	226.862	CHG	TG10g01654	intron	Protein kinase domain-containing protein
Chr10	529858459	529858664	206	0.735215	0.3835	0.351715	150.257	CHG	TG10g01654	intron	Protein kinase domain-containing protein
Chr10	537865947	537866192	246	0.764221	0.226543	0.537678	297.61	CHG	TG10g01691	intron	Unknown protein
Chr10	537866361	537866454	94	0.843674	0.539165	0.304509	97.9846	CHG	TG10g01691	intron	Unknown protein
Chr10	538161410	538161551	142	0.424486	0.0769659	0.34752	98.0004	CHG	TG10g01692	intron	LRRNT_2 domain-containing protein
Chr10	538165765	538166000	236	0.369096	0.11186	0.257236	101.19	CHG	TG10g01692	intron	LRRNT_2 domain-containing protein
Chr10	548219673	548220047	375	0.0792185	0.00658647	0.072632	714.1	CHH	TG10g01745	intron	N-acetyltransferase domain-containing protein
Chr10	550449491	550449733	243	0.800057	0.504173	0.295883	219.771	CHG	TG10g01748	intron	Unknown protein
Chr10	560037114	560037295	182	0.120851	0.543658	-0.422807	-72.4056	CG	TG10g01785	intron	PB1 domain-containing protein
Chr10	565119406	565119589	184	0.944264	0.677843	0.26642	128.157	CG	TG10g01796	intron	Two pore calcium channel protein
Chr10	569479569	569479865	297	0.80873	0.12802	0.68071	169.678	CHG	TG10g01808	promoter	Protein kinase domain-containing protein
Chr10	572529963	572530125	163	0.40538	0.117113	0.288267	92.8244	CHG	TG10g01821	intron	Protein kinase domain-containing protein
Chr10	573331036	573331180	145	0.73639	0.113911	0.622479	153.361	CHG	TG10g01826	intron	Neuronal PAS domain protein
Chr10	577125943	577126077	135	0.801763	0.131715	0.670048	166.379	CHG	TG10g01836	promoter	Protein arginine N-methyltransferase PRMT10
Chr10	581068642	581068787	146	0.48612	0.141156	0.344965	100.611	CHG	TG10g01839	exon	Oxidored_FMN domain-containing protein
Chr10	581068642	581068787	146	0.48612	0.141156	0.344965	100.611	CHG	TG10g01839	intron	Oxidored_FMN domain-containing protein
Chr10	581073901	581074068	168	0.663907	0.294416	0.369491	144.234	CHG	TG10g01839	intron	Oxidored_FMN domain-containing protein
Chr10	583132200	583132732	533	0.647875	0.190713	0.457162	242.582	CHG	TG10g01848	intron	AGAMOUS-like MADS-box transcription factor
Chr10	583135936	583136316	381	0.534946	0.0696753	0.465271	202.322	CHG	TG10g01848	intron	AGAMOUS-like MADS-box transcription factor
Chr10	583149290	583149576	287	0.822082	0.369043	0.453039	307.9	CHG	TG10g01848	intron	AGAMOUS-like MADS-box transcription factor
Chr10	584123321	584123451	131	0.681666	0.255369	0.426296	109.562	CHG	TG10g01850	intron	Unknown protein
Chr10	588599142	588599221	80	0.219377	0.656408	-0.437031	-48.8509	CG	TG10g01865	intron	Ribonucleases P/MRP protein subunit POP1
Chr10	605654222	605654573	352	0.768306	0.293042	0.475263	255.302	CHG	TG10g01903	intron	Oxidored_FMN domain-containing protein
Chr10	607158295	607158604	310	0.0818715	0.660452	-0.57858	-47.9388	CG	TG10g01907	intron	Ap2/erf domain-containing transcription factor
Chr10	609449983	609450190	208	0.978271	0.8548	0.123472	110.71	CG	TG10g01911	intron	S4 domain-containing protein
Chr10	617429361	617430011	651	0.138391	0.0219299	0.116461	1159.2	CHH	TG10g01921	intron	(wild Malaysian banana) hypothetical protein
Chr10	617462561	617462693	133	0.977667	0.811537	0.16613	186.785	CG	TG10g01921	intron	(wild Malaysian banana) hypothetical protein
Chr10	621719481	621719552	72	0.870665	0.162887	0.707778	134.092	CHG	TG10g01926	intron	PKS_ER domain-containing protein
Chr10	632368254	632368654	401	0.672285	0.303044	0.369242	239.756	CHG	TG10g01939	intron	BTB domain-containing protein
Chr10	651306846	651307100	255	0.387325	0.0560837	0.331241	135.57	CHG	TG10g01966	promoter	Pentatricopeptide repeat-containing protein
Chr10	665465416	665465616	201	0.764542	0.282781	0.481761	105.911	CHG	TG10g01978	intron	Unknown protein
Chr10	687379526	687379598	73	0.972555	0.738763	0.233792	39.2706	CG	TG10g02005	intron	Phosphoglucan phosphatase
Chr10	687436800	687436902	103	0.971384	0.664657	0.306727	43.5696	CG	TG10g02005	intron	Phosphoglucan phosphatase
Chr10	687523726	687523785	60	0.969748	0.838645	0.131103	50.9526	CG	TG10g02005	intron	Phosphoglucan phosphatase
Chr10	690692813	690692975	163	0.379243	0.673244	-0.294001	-81.679	CG	TG10g02014	intron	Protein MIS12-like protein
Chr10	696192457	696192646	190	0.459109	0.0936522	0.365457	150.981	CHG	TG10g02028	promoter	(rape) hypothetical protein
Chr10	696192498	696193328	831	0.126833	0.00868834	0.118145	1661.58	CHH	TG10g02028	promoter	(rape) hypothetical protein
Chr10	730413365	730413650	286	0.692694	0.109689	0.583006	248.107	CHG	TG10g02078	promoter	microtubule-associated protein RP/EB family member 1C
Chr10	736910272	736910449	178	0.55847	0.206139	0.352331	124.765	CG	TG10g02089	intron	Calcineurin b-like protein
Chr10	745863332	745863556	225	0.990794	0.777136	0.213658	298.336	CG	TG10g02101	intron	Diadenosine tetraphosphate synthetase
Chr10	764753168	764753237	70	0.678591	0.957157	-0.278566	-43.1473	CG	TG10g02129	promoter	Unknown protein
Chr10	778893003	778893207	205	0.0509866	0.46903	-0.418043	-119.541	CG	TG10g02146	promoter	Oligopeptide transporter
Chr10	788473323	788473584	262	0.046156	0.40562	-0.359464	-129.311	CHG	TG10g02154	promoter	30S ribosomal protein S5
Chr10	795751200	795751508	309	0.595634	0.904356	-0.308722	-111.687	CHG	TG10g02161	intron	FAD-binding FR-type domain-containing protein
Chr10	795944680	795944832	153	0.786565	0.478963	0.307602	95.3637	CHG	TG10g02162	intron	FAD-binding FR-type domain-containing protein
Chr10	800077063	800077191	129	0.958398	0.644345	0.314053	107.015	CG	TG10g02165	intron	DNA-(apurinic or apyrimidinic site) endonuclease
Chr10	804361545	804361625	81	0.811568	0.978564	-0.166996	-67.5928	CG	TG10g02167	intron	regulator of G-protein signaling 1-like
Chr10	805734996	805735139	144	0.790007	0.95539	-0.165384	-117.215	CG	TG10g02168	intron	DNA annealing helicase and endonuclease ZRANB3
Chr10	808578439	808578715	277	0.768626	0.363908	0.404718	114.901	CHG	TG10g02174	promoter	Leuk-A4-hydro_C domain-containing protein
Chr10	811409170	811409423	254	0.910746	0.600551	0.310195	120.145	CHG	TG10g02177	intron	PDZ domain
Chr10	817076180	817076404	225	0.0517707	0.34646	-0.294689	-117.139	CHG	TG10g02187	intron	GST N-terminal domain-containing protein
Chr10	817097846	817097968	123	0.949842	0.662454	0.287388	142.411	CG	TG10g02187	intron	GST N-terminal domain-containing protein
Chr10	852106050	852106356	307	0.405342	0.828798	-0.423456	-124.803	CHG	TG10g02215	intron	Regulatory recX
Chr10	854306249	854306449	201	0.823172	0.514409	0.308763	188.068	CHG	TG10g02218	intron	Unknown protein
Chr10	854306306	854306440	135	0.967071	0.695257	0.271814	217.263	CG	TG10g02218	intron	Unknown protein
Chr10	894426301	894426652	352	0.122417	0.0195944	0.102822	722.003	CHH	TG10g02246	intron	Inner membrane protein PPF-1, chloroplastic
Chr10	902997063	902997197	135	0.718397	0.290666	0.427732	54.104	CG	TG10g02253	exon	Sister chromatid cohesion protein PDS5 A-like
Chr10	902997063	902997197	135	0.718397	0.290666	0.427732	54.104	CG	TG10g02253	intron	Sister chromatid cohesion protein PDS5 A-like
Chr10	918217736	918217858	123	0.981439	0.692885	0.288554	43.4148	CG	TG10g02257	intron	Regulatory recX
Chr10	918247929	918248236	308	0.113377	0.503586	-0.39021	-163.238	CHG	TG10g02257	intron	Regulatory recX
Chr10	922036870	922037043	174	0.747968	0.319934	0.428034	103.943	CHG	TG10g02261	intron	eukaryotic translation initiation factor 2 beta subunit
Chr10	922037189	922037338	150	0.522878	0.201192	0.321686	109.412	CHG	TG10g02261	intron	eukaryotic translation initiation factor 2 beta subunit
Chr10	989915802	989916119	318	0.155328	0.00394369	0.151385	786.81	CHH	TG10g02313	intron	50S ribosomal protein L3
Chr10	999580369	999580784	416	0.120487	0.00633978	0.114147	918.545	CHH	TG10g02320	intron	Erythroid differentiation-related factor 1
Chr10	1000433597	1000433904	308	0.158817	0.0132489	0.145568	808.894	CHH	TG10g02321	intron	Ribosomal protein S21
Chr10	1004017034	1004017115	82	0.843238	0.988718	-0.14548	-55.6721	CG	TG10g02322	intron	DNA helicase
Chr10	1042030083	1042030291	209	0.277259	0.649025	-0.371766	-134.748	CHG	TG10g02351	intron	Cdp-diacylglycerol--glycerol-3-phosphate 3-phosphatidyltransferase
Chr10	1043298732	1043298865	134	0.941433	0.758745	0.182689	154.246	CHG	TG10g02355	intron	Ribonuclease H2, subunit C
Chr10	1044116956	1044117047	92	0.639257	0.929124	-0.289868	-43.3434	CG	TG10g02357	intron	Kinase family protein
Chr10	1044319596	1044319670	75	0.798191	0.98577	-0.187579	-38.4113	CG	TG10g02358	intron	phototropin 1
Chr10	1050976665	1050976825	161	0.403766	0.0842822	0.319484	158.507	CHG	TG10g02364	promoter	Unknown protein
Chr10	1050976665	1050976825	161	0.403766	0.0842822	0.319484	158.507	CHG	TG10g02364	TSS	Unknown protein
Chr10	1050976665	1050976825	161	0.403766	0.0842822	0.319484	158.507	CHG	TG10g02364	exon	Unknown protein
Chr10	1059901757	1059901909	153	0.740809	0.442719	0.29809	112.167	CHG	TG10g02381	intron	Cleavage and polyadenylation specificity factor subunit 1
Chr10	1064748477	1064748816	340	0.556662	0.0854704	0.471191	150.587	CHG	TG10g02387	intron	cleavage and polyadenylation specificity factor subunit 1
Chr10	1066454541	1066454708	168	0.933012	0.674631	0.258381	153.606	CG	TG10g02389	intron	Calmodulin-lysine N-methyltransferase
Chr10	1070225074	1070225151	78	0.985782	0.496206	0.489576	88.2095	CG	TG10g02393	intron	DUF676 domain-containing protein
Chr10	1078809340	1078809504	165	0.15838	0.504862	-0.346482	-73.3452	CG	TG10g02401	promoter	Methyltransf_11 domain-containing protein
Chr10	1097934420	1097934717	298	0.560781	0.0893946	0.471387	202.522	CG	TG10g02420	exon	Zinc finger matrin type 5
Chr10	1097934420	1097934717	298	0.560781	0.0893946	0.471387	202.522	CG	TG10g02420	TSS	Zinc finger matrin type 5
Chr10	1097934420	1097934717	298	0.560781	0.0893946	0.471387	202.522	CG	TG10g02420	promoter	Zinc finger matrin type 5
Chr10	1105659562	1105659816	255	0.714575	0.109894	0.604681	178.038	CHG	TG10g02422	intron	protein TIC110, chloroplastic-like
Chr10	1125698788	1125698935	148	0.641031	0.326458	0.314573	112.478	CHG	TG10g02438	intron	Serine/arginine-rich splicing factor RS2Z32
Chr10	1132118587	1132118658	72	0.675761	0.301854	0.373907	67.1078	CG	TG10g02439	intron	Protein MON2 isoform X2
Chr10	1147474017	1147474114	98	0.888018	0.608681	0.279338	118.821	CHG	TG10g02451	intron	ATP-dependent helicase ATRX
Chr10	1161185549	1161185627	79	0.3359	0.042878	0.293022	42.8219	CG	TG10g02461	promoter	transcriptional corepressor SEUSS-like
Chr10	1248563981	1248564202	222	0.105376	0.00762942	0.0977469	742.179	CHH	TG10g02504	intron	Replication factor C subunit 3
Chr10	1257466496	1257466795	300	0.63017	0.109569	0.520601	206.981	CHG	TG10g02514	intron	BZIP domain-containing protein
Chr10	1258954389	1258954813	425	0.167198	0.0169946	0.150203	802.39	CHH	TG10g02520	intron	Unknown protein
Chr10	1277412612	1277413005	394	0.121078	0.0158705	0.105207	722.739	CHH	TG10g02545	intron	Transcription initiation factor IIE subunit alpha
Chr10	1281039670	1281039986	317	0.682442	0.313994	0.368448	173.648	CHG	TG10g02550	promoter	Glycos_transf_1 domain-containing protein
Chr10	1281039670	1281039986	317	0.682442	0.313994	0.368448	173.648	CHG	TG10g02551	intron	ATP-citrate synthase beta chain protein 2-like protein
Chr10	1294567243	1294567757	515	0.51824	0.123861	0.394379	355.505	CHG	TG10g02566	promoter	GDSL esterase/lipase
Chr10	1294736167	1294736338	172	0.407528	0.0782945	0.329233	135.88	CHG	TG10g02567	intron	GDSL esterase/lipase
Chr10	1294828098	1294829230	1133	0.733647	0.172349	0.561298	1444.64	CHG	TG10g02568	intron	GDSL esterase/lipase
Chr10	1302405105	1302405305	201	0.501211	0.138492	0.362719	128.201	CHG	TG10g02584	intron	BTB domain-containing protein
Chr10	1302709505	1302709605	101	0.166693	0.803213	-0.63652	-59.8553	CG	TG10g02586	exon	Unknown protein
Chr10	1302709505	1302709605	101	0.166693	0.803213	-0.63652	-59.8553	CG	TG10g02586	TSS	Unknown protein
Chr10	1302709505	1302709605	101	0.166693	0.803213	-0.63652	-59.8553	CG	TG10g02586	promoter	Unknown protein
Chr10	1311710319	1311710421	103	0.991757	0.851467	0.14029	40.2523	CG	TG10g02602	intron	Vacuolar protein sorting-associated protein 2 1
Chr10	1330200163	1330200249	87	0.845521	0.953642	-0.10812	-63.4719	CG	TG10g02634	intron	Protein SHOOT GRAVITROPISM 6
Chr10	1336069615	1336070025	411	0.646293	0.217236	0.429057	296.453	CHG	TG10g02646	promoter	Malectin_like domain-containing protein
Chr10	1354730327	1354730455	129	0.900039	0.637506	0.262533	89.804	CG	TG10g02676	intron	Cleavage and polyadenylation-specific factor 3-like protein
Chr10	1354808133	1354808343	211	0.0545305	0.549036	-0.494506	-162.712	CHG	TG10g02677	intron	Integrator 11
Chr10	1355969986	1355970433	448	0.0968659	0.00722842	0.0896375	848.173	CHH	TG10g02682	intron	50S ribosomal protein L15
Chr10	1365080416	1365080571	156	0.240343	0.0309049	0.209438	108.047	CHG	TG10g02721	exon	Serine/threonine-protein phosphatase
Chr10	1370426148	1370426266	119	0.92408	0.71898	0.2051	107.754	CHG	TG10g02733	intron	TVP38/TMEM64 family membrane protein slr0305
Chr10	1374315076	1374315234	159	0.424376	0.11002	0.314356	83.6726	CG	TG10g02747	exon	Protein N-lysine methyltransferase
Chr10	1374315076	1374315234	159	0.424376	0.11002	0.314356	83.6726	CG	TG10g02747	utr5	Protein N-lysine methyltransferase
Chr10	1374315076	1374315234	159	0.424376	0.11002	0.314356	83.6726	CG	TG10g02747	TSS	Protein N-lysine methyltransferase
Chr10	1374315076	1374315234	159	0.424376	0.11002	0.314356	83.6726	CG	TG10g02747	promoter	Protein N-lysine methyltransferase
Chr10	1374532838	1374532917	80	0.397663	0.690062	-0.292399	-49.5801	CG	TG10g02748	intron	Protein kinase domain-containing protein
Chr10	1377389495	1377389792	298	0.160501	0.0153688	0.145132	728.104	CHH	TG10g02758	intron	rhomboid-like protein 19
Chr10	1377902018	1377902277	260	0.849818	0.530669	0.31915	270.323	CHG	TG10g02761	intron	Kinesin-like protein
Chr10	1378376311	1378376934	624	0.107049	0.0160192	0.0910297	941.083	CHH	TG10g02764	intron	Unknown protein
Chr10	1378847800	1378848496	697	0.0641977	0.00574334	0.0584543	987.568	CHH	TG10g02765	intron	TAF RNA polymerase
Chr10	1380102270	1380102619	350	0.319984	0.0140038	0.305981	1172.92	CHH	TG10g02770	exon	Beta-adaptin-like protein
Chr10	1380102270	1380102619	350	0.319984	0.0140038	0.305981	1172.92	CHH	TG10g02770	utr5	Beta-adaptin-like protein
Chr10	1380102270	1380102619	350	0.319984	0.0140038	0.305981	1172.92	CHH	TG10g02770	TSS	Beta-adaptin-like protein
Chr10	1380102270	1380102619	350	0.319984	0.0140038	0.305981	1172.92	CHH	TG10g02770	promoter	Beta-adaptin-like protein
Chr10	1386640641	1386640804	164	0.409574	0.10524	0.304334	121.729	CHG	TG10g02779	intron	Unknown protein
Chr10	1387797729	1387797891	163	0.530886	0.116147	0.414739	132.313	CHG	TG10g02780	intron	Anthranilate synthase
Chr10	1421022771	1421022867	97	0.930717	0.74848	0.182237	100.601	CG	TG10g02856	intron	Phosphoglucan phosphatase DSP4, amyloplastic
Chr10	1421045917	1421046265	349	0.637007	0.221148	0.415859	324.208	CHG	TG10g02856	intron	Phosphoglucan phosphatase DSP4, amyloplastic
Chr10	1426126169	1426126345	177	0.175248	0.42585	-0.250603	-137.202	CHG	TG10g02867	intron	DDE Tnp4 domain-containing protein
Chr10	1426126983	1426127047	65	0.966694	0.799941	0.166753	53.3162	CG	TG10g02867	intron	DDE Tnp4 domain-containing protein
Chr10	1427182331	1427182607	277	0.826179	0.479569	0.34661	145.306	CHG	TG10g02871	promoter	Unknown protein
Chr10	1427182331	1427182607	277	0.826179	0.479569	0.34661	145.306	CHG	TG10g02871	TSS	Unknown protein
Chr10	1427182331	1427182607	277	0.826179	0.479569	0.34661	145.306	CHG	TG10g02871	exon	Unknown protein
Chr10	1427182331	1427182607	277	0.826179	0.479569	0.34661	145.306	CHG	TG10g02871	intron	Unknown protein
Chr10	1434351050	1434351386	337	0.355652	0.0548327	0.300819	156.862	CG	TG10g02898	promoter	Histone H2B
Chr10	1438772233	1438773590	1358	0.801285	0.0973128	0.703972	684.812	CHG	TG10g02908	promoter	Glycosyltransferase
Chr10	1438773287	1438773741	455	0.522697	0.135592	0.387105	163.88	CG	TG10g02908	promoter	Glycosyltransferase
Chr10	1457330752	1457331028	277	0.0715524	0.327472	-0.25592	-127.377	CHG	TG10g02949	intron	PsbP domain-containing protein
Chr10	1457411429	1457411635	207	0.524539	0.138407	0.386132	202.717	CHG	TG10g02950	promoter	F-box domain-containing protein
Chr10	1457818286	1457818371	86	0.96937	0.820124	0.149246	68.9315	CG	TG10g02954	intron	CULLIN_2 domain-containing protein
Chr10	1457825443	1457825616	174	0.725946	0.112008	0.613938	103.568	CHG	TG10g02954	intron	CULLIN_2 domain-containing protein
Chr10	1473764666	1473765186	521	0.741845	0.306852	0.434994	430.178	CHG	TG10g02991	exon	Protein kinase domain
Chr10	1473764666	1473765186	521	0.741845	0.306852	0.434994	430.178	CHG	TG10g02991	intron	Protein kinase domain
Chr10	1473764666	1473765186	521	0.741845	0.306852	0.434994	430.178	CHG	TG10g02992	promoter	Receptor-like protein kinase
Chr10	1494498222	1494498376	155	0.981138	0.83658	0.144558	171.39	CG	TG10g03021	intron	E3 ubiquitin-protein ligase MIEL1
Chr10	1523471496	1523471797	302	0.414559	0.0518151	0.362744	166.697	CHG	TG10g03118	promoter	Exocyst subunit Exo70 family protein
Chr10	1524329627	1524329756	130	0.547621	0.19608	0.351541	102.363	CHG	TG10g03128	intron	Exocyst subunit Exo70 family protein
Chr10	1524526384	1524526455	72	0.0443241	0.278375	-0.234051	-68.4632	CG	TG10g03131	exon	Exocyst subunit Exo70 family protein
Chr10	1525874015	1525874207	193	0.413714	0.828946	-0.415232	-119.063	CHG	TG10g03145	intron	NLE domain-containing protein
Chr10	1526579155	1526579296	142	0.121503	0.311912	-0.190409	-97.6596	CHG	TG10g03149	intron	DUF1394 domain-containing protein
Chr10	1532830087	1532830257	171	0.129459	0.64242	-0.512961	-133.642	CHG	TG10g03181	intron	cilia- and flagella-associated protein 298-like
Chr10	1538929674	1538929923	250	0.746536	0.216748	0.529788	278.241	CHG	TG10g03198	intron	Myb transcription factor
Chr10	1551781181	1551781263	83	0.96014	0.799812	0.160328	43.7387	CG	TG10g03240	intron	RNA polymerase II transcription factor B subunit 2
Chr10	1556945283	1556945826	544	0.114513	0.0231975	0.0913154	936.155	CHH	TG10g03273	intron	TMV resistance protein N-like
Chr10	1556961582	1556961643	62	0.858518	0.132121	0.726397	50.7646	CG	TG10g03274	promoter	NAD(P)H-quinone oxidoreductase subunit K, chloroplastic
Chr10	1556962595	1556962712	118	0.956351	0.620733	0.335618	47.6071	CG	TG10g03274	promoter	NAD(P)H-quinone oxidoreductase subunit K, chloroplastic
Chr10	1556962595	1556962712	118	0.956351	0.620733	0.335618	47.6071	CG	TG10g03274	TSS	NAD(P)H-quinone oxidoreductase subunit K, chloroplastic
Chr10	1556962595	1556962712	118	0.956351	0.620733	0.335618	47.6071	CG	TG10g03274	exon	NAD(P)H-quinone oxidoreductase subunit K, chloroplastic
Chr10	1556966494	1556966569	76	0.646983	0.320482	0.326502	47.5291	CG	TG10g03275	promoter	Photosystem I P700 chlorophyll a apoprotein A1
Chr10	1556966634	1556966766	133	0.715602	0.307453	0.40815	107.948	CG	TG10g03275	promoter	Photosystem I P700 chlorophyll a apoprotein A1
Chr10	1556966634	1556966766	133	0.715602	0.307453	0.40815	107.948	CG	TG10g03275	TSS	Photosystem I P700 chlorophyll a apoprotein A1
Chr10	1556966634	1556966766	133	0.715602	0.307453	0.40815	107.948	CG	TG10g03275	exon	Photosystem I P700 chlorophyll a apoprotein A1
Chr10	1556968814	1556969005	192	0.621416	0.31324	0.308175	92.9804	CG	TG10g03275	intron	Photosystem I P700 chlorophyll a apoprotein A1
Chr10	1556969309	1556969365	57	0.49771	0.27796	0.21975	41.1913	CG	TG10g03275	exon	Photosystem I P700 chlorophyll a apoprotein A1
Chr10	1556969455	1556969600	146	0.614745	0.250934	0.363812	99.2088	CG	TG10g03275	exon	Photosystem I P700 chlorophyll a apoprotein A1
Chr10	1556969455	1556969600	146	0.614745	0.250934	0.363812	99.2088	CG	TG10g03275	intron	Photosystem I P700 chlorophyll a apoprotein A1
Chr10	1556978588	1556978689	102	0.450227	0.173221	0.277006	39.6563	CG	TG10g03276	exon	Photosystem II CP43 reaction center protein
Chr10	1556978588	1556978689	102	0.450227	0.173221	0.277006	39.6563	CG	TG10g03276	intron	Photosystem II CP43 reaction center protein
Chr10	1556994874	1556994973	100	0.570254	0.214845	0.355409	54.0059	CG	TG10g03278	intron	ATP synthase subunit alpha, chloroplastic
Chr10	1556999726	1556999847	122	0.115495	0.797592	-0.682097	-126.541	CG	TG10g03278	intron	ATP synthase subunit alpha, chloroplastic
Chr10	1557004699	1557004867	169	0.722901	0.342919	0.379982	76.5015	CG	TG10g03279	promoter	Light-independent protochlorophyllide reductase subunit B
Chr10	1557005521	1557005615	95	0.349835	0.191224	0.158611	50.4207	CG	TG10g03279	promoter	Light-independent protochlorophyllide reductase subunit B
Chr10	1557006746	1557006919	174	0.547131	0.199772	0.347359	56.9655	CG	TG10g03279	exon	Light-independent protochlorophyllide reductase subunit B
Chr10	1561343041	1561343144	104	0.987222	0.671112	0.31611	53.0423	CG	TG10g03313	intron	Fe2OG dioxygenase domain-containing protein
Chr10	1561368656	1561368708	53	0.98921	0.869949	0.119261	41.177	CG	TG10g03313	intron	Fe2OG dioxygenase domain-containing protein
Chr10	1561617300	1561618511	1212	0.110684	0.0162952	0.0943888	2093.07	CHH	TG10g03315	intron	Arsenical-resistance protein ACR3
Chr10	1562062633	1562062745	113	0.279615	0.759589	-0.479974	-48.6842	CG	TG10g03317	exon	Kinesin-related protein
Chr10	1562062633	1562062745	113	0.279615	0.759589	-0.479974	-48.6842	CG	TG10g03317	intron	Kinesin-related protein
Chr10	1562984320	1562984418	99	0.478861	0.814856	-0.335995	-54.4172	CG	TG10g03323	intron	Inorganic diphosphatase
Chr10	1563026877	1563027078	202	0.281768	0.560801	-0.279033	-140.919	CG	TG10g03323	intron	Inorganic diphosphatase
Chr10	1567674609	1567674901	293	0.64648	0.129043	0.517437	166.427	CHG	TG10g03338	promoter	Diterpene synthase
Chr10	1568871902	1568872341	440	0.881589	0.353043	0.528546	472.323	CHG	TG10g03339	intron	Protein kinase domain-containing protein
Chr10	1569110064	1569111224	1161	0.440804	0.100374	0.340429	902.147	CHG	TG10g03340	intron	Protein kinase domain-containing protein
Chr10	1569110233	1569110299	67	0.279599	0.480472	-0.200873	-43.6035	CG	TG10g03340	intron	Protein kinase domain-containing protein
Chr10	1569742506	1569742721	216	0.547679	0.249322	0.298357	143.079	CHG	TG10g03343	intron	Protein kinase domain-containing protein
Chr10	1570778638	1570778777	140	0.882057	0.325469	0.556589	112.61	CHG	TG10g03346	intron	Protein kinase domain-containing protein
Chr10	1572723540	1572724728	1189	0.141531	0.0156637	0.125868	2216.82	CHH	TG10g03349	promoter	Protein kinase domain-containing protein
Chr10	1577860865	1577861282	418	0.154248	0.0246751	0.129573	753.608	CHH	TG10g03363	intron	Protein kinase domain-containing protein
Chr10	1577935242	1577935579	338	0.540333	0.123277	0.417056	212.191	CHG	TG10g03363	intron	Protein kinase domain-containing protein
Chr10	1579802974	1579803436	463	0.755295	0.301955	0.45334	296.093	CHG	TG10g03366	intron	protein TAPETUM DETERMINANT 1-like
Chr10	1587808916	1587809241	326	0.103145	0.00540661	0.097738	783.357	CHH	TG10g03396	intron	Protein DETOXIFICATION
Chr10	1614143287	1614143435	149	0.864431	0.614868	0.249562	158.521	CHG	TG10g03442	promoter	Unknown protein
Chr10	1620204632	1620204999	368	0.143155	0.023459	0.119696	696.875	CHH	TG10g03469	intron	Cytochrome P450, E-class, group I
Chr10	1620942510	1620942670	161	0.696576	0.324741	0.371835	111.794	CG	TG10g03478	promoter	Protein kinase domain-containing protein
Chr10	1624868433	1624868559	127	0.422899	0.0490951	0.373804	129.098	CHG	TG10g03499	intron	GH18 domain-containing protein
Chr10	1640037691	1640038251	561	0.198858	0.0170354	0.181823	1104.5	CHH	TG10g03549	promoter	Cinnamyl alcohol dehydrogenase
Chr10	1640038355	1640038973	619	0.191385	0.00670357	0.184681	1120.21	CHH	TG10g03549	promoter	Cinnamyl alcohol dehydrogenase
Chr10	1640038777	1640038976	200	0.876092	0.181555	0.694537	330.311	CHG	TG10g03549	promoter	Cinnamyl alcohol dehydrogenase
Chr10	1648001230	1648001375	146	0.67198	0.173697	0.498283	97.6824	CHG	TG10g03576	intron	Protein kinase domain-containing protein
Chr10	1651916562	1651916936	375	0.120522	0.014091	0.106431	720.866	CHH	TG10g03589	intron	Protein kinase domain-containing protein
Chr10	1663994350	1663994581	232	0.389131	0.783141	-0.39401	-93.8465	CHG	TG10g03650	intron	Protein CLP1 homolog
Chr10	1671040351	1671040527	177	0.306622	0.0285956	0.278027	111.788	CHG	TG10g03680	promoter	Lipoxygenase
Chr10	1672141439	1672141555	117	0.43545	0.807615	-0.372165	-124.443	CHG	TG10g03684	intron	Hydrolase_4 domain-containing protein
Chr10	1672285691	1672285903	213	0.924062	0.727102	0.196961	154.097	CHG	TG10g03685	intron	Hydrolase_4 domain-containing protein
Chr10	1679930093	1679930265	173	0.651279	0.269776	0.381503	107.387	CHG	TG10g03710	intron	NmrA domain-containing protein
Chr10	1684455005	1684455130	126	0.87932	0.691101	0.188219	112.461	CHG	TG10g03732	intron	TIR domain-containing protein
Chr10	1685509653	1685509740	88	0.931648	0.692262	0.239386	49.1444	CG	TG10g03735	intron	Purple acid phosphatase
Chr10	1685745783	1685745989	207	0.616866	0.971101	-0.354235	-146.588	CG	TG10g03736	intron	Purple acid phosphatase
Chr10	1686947995	1686948104	110	0.985527	0.831867	0.15366	71.3932	CG	TG10g03738	intron	Purple acid phosphatase
Chr10	1692938573	1692938648	76	0.970723	0.80286	0.167863	48.4822	CG	TG10g03752	intron	Dihydroflavonol-4-reductase
Chr10	1692938925	1692939124	200	0.786819	0.235246	0.551573	272.842	CHG	TG10g03752	intron	Dihydroflavonol-4-reductase
Chr10	1703000331	1703000410	80	0.990115	0.908315	0.0818001	46.3524	CG	TG10g03793	intron	ribosomal RNA small subunit methyltransferase I-like
Chr10	1703993917	1703994047	131	0.755423	0.409084	0.346339	97.4701	CG	TG10g03801	intron	THO complex subunit 6
Chr10	1704275940	1704276229	290	0.139401	0.0189819	0.120419	790.02	CHH	TG10g03803	intron	R2R3MYB21
Chr10	1710403916	1710404096	181	0.71749	0.24378	0.47371	109.16	CHG	TG10g03839	promoter	Aldo_ket_red domain-containing protein
Chr10	1711708230	1711708313	84	0.886813	0.584572	0.302241	44.1364	CG	TG10g03848	exon	Fe2OG dioxygenase domain-containing protein
Chr10	1714707168	1714707639	472	0.1344	0.0103086	0.124091	927.155	CHH	TG10g03866	intron	DNA (Cytosine-5)-methyltransferase DRM2
Chr10	1727337633	1727337723	91	0.655984	0.192947	0.463037	107.748	CHG	TG10g03911	intron	PGR5-like protein 1A, chloroplastic
Chr10	1729187415	1729187961	547	0.709169	0.126429	0.58274	179.106	CHG	TG10g03918	intron	Mitotic checkpoint protein bub3, putative
Chr10	1729679445	1729679707	263	0.808832	0.363053	0.44578	138.666	CHG	TG10g03921	promoter	UPF0161 protein
Chr10	1732586245	1732586326	82	0.962993	0.700593	0.2624	41.5884	CG	TG10g03932	intron	DNA helicase
Chr10	1735004386	1735005006	621	0.376887	0.0485708	0.328316	210.577	CHG	TG10g03944	intron	Importin N-terminal domain-containing protein
Chr10	1736867955	1736868207	253	0.877337	0.271414	0.605923	232.41	CHG	TG10g03955	promoter	TMV resistance protein N-like
Chr10	1736869610	1736869697	88	0.079554	0.394176	-0.314622	-64.6247	CG	TG10g03955	exon	TMV resistance protein N-like
Chr10	1737077034	1737077578	545	0.115546	0.00926103	0.106285	1262.3	CHH	TG10g03957	intron	Unknown protein
Chr10	1740048751	1740048810	60	0.983405	0.762527	0.220878	39.6747	CG	TG10g03969	intron	zinc finger protein BRUTUS
Chr10	1741847701	1741847864	164	0.840055	0.610455	0.2296	115.62	CHG	TG10g03976	intron	Phosphomannomutase
Chr10	1747558532	1747558688	157	0.960596	0.799344	0.161252	229.185	CG	TG10g04017	intron	Nhl domain-containing protein
Chr10	1750276951	1750277438	488	0.504879	0.178801	0.326078	296.542	CHG	TG10g04037	intron	Glycosyltransferase
Chr10	1762824823	1762824976	154	0.802565	0.302457	0.500108	109.954	CHG	TG10g04086	promoter	Unknown protein
Chr10	1765531590	1765531957	368	0.18828	0.023467	0.164813	896.159	CHH	TG10g04099	intron	mRNA cap-binding protein
Chr10	1767102544	1767102933	390	0.767677	0.310801	0.456877	188.636	CHG	TG10g04103	intron	Histone deacetylase
Chr10	1767102651	1767102722	72	0.987799	0.722427	0.265373	51.1721	CG	TG10g04103	intron	Histone deacetylase
Chr10	1769563869	1769564036	168	0.812265	0.0445565	0.767709	231.899	CHG	TG10g04115	intron	Ectonucleotide pyrophosphatase/phosphodiesterase
Chr10	1775850400	1775850567	168	0.117978	0.447456	-0.329478	-104.786	CHG	TG10g04151	intron	Succinate--CoA ligase [ADP-forming] subunit alpha, mitochondrial
Chr10	1777134527	1777134688	162	0.388553	0.0939452	0.294608	194.893	CG	TG10g04159	promoter	Cytochrome P450
Chr10	1777134766	1777134959	194	0.449154	0.0733032	0.37585	133.63	CHG	TG10g04159	promoter	Cytochrome P450
Chr10	1777134809	1777135100	292	0.478809	0.0778285	0.40098	267.937	CG	TG10g04159	promoter	Cytochrome P450
Chr10	1778028507	1778028656	150	0.55143	0.104904	0.446527	127.631	CHG	TG10g04161	intron	GMC_OxRdtase_N domain-containing protein
Chr10	1778034394	1778034802	409	0.494492	0.113045	0.381447	438.198	CHG	TG10g04161	exon	GMC_OxRdtase_N domain-containing protein
Chr10	1778034394	1778034802	409	0.494492	0.113045	0.381447	438.198	CHG	TG10g04161	intron	GMC_OxRdtase_N domain-containing protein
Chr10	1782790943	1782791344	402	0.0876412	0.0140308	0.0736104	703.12	CHH	TG10g04179	intron	Magnesium transporter
Chr10	1782938581	1782938743	163	0.173725	0.51786	-0.344135	-117.168	CHG	TG10g04179	intron	Magnesium transporter
Chr10	1791640547	1791640681	135	0.928349	0.730984	0.197365	138.47	CG	TG10g04217	promoter	Bidirectional sugar transporter SWEET
Chr10	1792229490	1792229982	493	0.225104	0.0377674	0.187336	1084.65	CHH	TG10g04221	promoter	rRNA adenine N(6)-methyltransferase
Chr10	1792229499	1792229713	215	0.746954	0.323204	0.423751	99.2201	CHG	TG10g04221	promoter	rRNA adenine N(6)-methyltransferase
Chr10	1798482891	1798483029	139	0.378221	0.657659	-0.279437	-74.8435	CG	TG10g04244	exon	Unknown protein
Chr10	1807087156	1807087311	156	0.807574	0.965924	-0.15835	-96.4597	CG	TG10g04264	intron	AP2 domain-containing transcription factor family protein
Chr10	1807127169	1807127334	166	0.564742	0.0974498	0.467292	107.775	CHG	TG10g04264	intron	AP2 domain-containing transcription factor family protein
Chr10	1807585881	1807586005	125	0.347325	0.885849	-0.538524	-46.475	CG	TG10g04265	promoter	Carboxypeptidase
Chr10	1818303113	1818303180	68	0.91686	0.290265	0.626596	132.838	CHG	TG10g04291	intron	Pleiotropic drug resistance abc transporter
Chr10	1818321743	1818322044	302	0.668257	0.158029	0.510228	272.163	CHG	TG10g04291	intron	Pleiotropic drug resistance abc transporter
Chr10	1822939062	1822939301	240	0.832589	0.0869857	0.745603	131.413	CHG	TG10g04302	intron	Unknown protein
Chr10	1822945004	1822945515	512	0.789992	0.293755	0.496236	530.937	CHG	TG10g04302	intron	Unknown protein
Chr10	1829772610	1829772865	256	0.96411	0.741689	0.222421	162.358	CHG	TG10g04318	intron	ATP-dependent zinc metalloprotease FtsH
Chr10	1830906463	1830906545	83	0.976082	0.799659	0.176423	59.4548	CG	TG10g04323	intron	Cleavage and polyadenylation specificity factor subunit 2
Chr10	1832746983	1832747159	177	0.260058	0.632725	-0.372668	-126.633	CHG	TG10g04330	intron	Cleavage and polyadenylation specificity factor subunit 2
Chr10	1845540755	1845540899	145	0.967793	0.811456	0.156337	69.8378	CG	TG10g04371	intron	Ribosomal RNA methyltransferase
Chr10	1852613726	1852613930	205	0.511892	0.156037	0.355855	146.742	CHG	TG10g04397	exon	Nudix hydrolase domain-containing protein
Chr10	1852613726	1852613930	205	0.511892	0.156037	0.355855	146.742	CHG	TG10g04397	intron	Nudix hydrolase domain-containing protein
Chr10	1852634797	1852634960	164	0.975651	0.784944	0.190707	43.5599	CG	TG10g04397	intron	Nudix hydrolase domain-containing protein
Chr10	1865431187	1865431618	432	0.0920595	0.0103591	0.0817004	715.878	CHH	TG10g04426	intron	RNA polymerase II transcription factor B subunit 2
Chr10	1866267312	1866267485	174	0.430501	0.788268	-0.357767	-97.8936	CHG	TG10g04433	intron	Fe-S cluster assembly factor HCF101, chloroplastic
Chr10	1882184729	1882184976	248	0.0646084	0.405409	-0.3408	-108.947	CHG	TG10g04473	intron	Phospholipid-transporting ATPase
Chr10	1882185101	1882185382	282	0.112226	0.668776	-0.55655	-120.17	CHG	TG10g04473	intron	Phospholipid-transporting ATPase
Chr10	1886204220	1886204369	150	0.710272	0.375297	0.334975	113.677	CHG	TG10g04479	intron	CRS2-associated factor 2, mitochondrial
Chr10	1894073309	1894073411	103	0.94997	0.729771	0.220199	104.09	CHG	TG10g04489	intron	Unknown protein
Chr10	1894089193	1894089944	752	0.111024	0.0112727	0.0997512	1300.85	CHH	TG10g04489	intron	Unknown protein
Chr10	1906802623	1906802849	227	0.437173	0.776334	-0.339162	-127.205	CHG	TG10g04496	promoter	23S rRNA (Uracil(1939)-C(5))-methyltransferase RlmD
Chr10	1914901449	1914901703	255	0.420547	0.827393	-0.406846	-138.126	CHG	TG10g04508	intron	50S ribosomal protein L9, chloroplastic
Chr10	1948489092	1948489331	240	0.920643	0.570802	0.349841	173.881	CHG	TG10g04557	intron	Unknown protein
Chr10	1951733334	1951733423	90	0.950346	0.659064	0.291282	78.5756	CG	TG10g04566	intron	Ubiquitin-like modifier-activating enzyme 5
Chr10	1951735897	1951736102	206	0.102181	0.377448	-0.275267	-114.488	CHG	TG10g04566	intron	Ubiquitin-like modifier-activating enzyme 5
Chr10	1951743446	1951743794	349	0.135704	0.0151857	0.120518	767.804	CHH	TG10g04566	intron	Ubiquitin-like modifier-activating enzyme 5
Chr10	1953625780	1953626017	238	0.980634	0.773836	0.206799	92.3982	CG	TG10g04574	intron	Checkpoint protein
Chr10	1975828094	1975828358	265	0.540981	0.0659967	0.474984	96.8881	CHG	TG10g04636	intron	Cytochrome P450
Chr10	1976384646	1976385034	389	0.0871019	0.00622236	0.0808795	793.582	CHH	TG10g04637	intron	AP-3 complex subunit beta
Chr10	1978457035	1978457108	74	0.978582	0.648312	0.33027	52.1229	CG	TG10g04643	intron	Kinesin motor domain-containing protein
Chr10	1978466914	1978467223	310	0.84924	0.347855	0.501384	164.132	CHG	TG10g04643	intron	Kinesin motor domain-containing protein
Chr10	1981803457	1981803556	100	0.969501	0.829	0.140501	178.06	CG	TG10g04658	intron	Importin N-terminal domain-containing protein
Chr10	1984782213	1984782378	166	0.845606	0.475717	0.369889	96.2334	CHG	TG10g04663	intron	Atp-dependent rna helicase-like protein
Chr10	1989479687	1989480083	397	0.677481	0.189865	0.487616	358.45	CHG	TG10g04678	exon	F-box domain-containing protein
Chr10	1989479687	1989480083	397	0.677481	0.189865	0.487616	358.45	CHG	TG10g04678	intron	F-box domain-containing protein
Chr10	1997327274	1997327518	245	0.63683	0.0967703	0.54006	184.768	CHG	TG10g04704	intron	AMP-binding domain-containing protein
Chr10	1999223355	1999223466	112	0.979028	0.808096	0.170932	79.715	CG	TG10g04714	intron	AFG1-like ATPase family protein
Chr10	1999286693	1999286820	128	0.64518	0.918761	-0.273581	-106.679	CHG	TG10g04714	intron	AFG1-like ATPase family protein
Chr10	1999371112	1999371184	73	0.0906109	0.310255	-0.219645	-95.8507	CHG	TG10g04715	intron	Lactation elevated protein 1
Chr10	1999419286	1999419423	138	0.143378	0.557776	-0.414398	-111.65	CHG	TG10g04715	intron	Lactation elevated protein 1
Chr11	114143	114409	267	0.824766	0.233358	0.591408	106.277	CHG	TG11g00001	intron	Amine oxidase
Chr11	430693	430861	169	0.961257	0.810158	0.151099	264.692	CG	TG11g00003	exon	Unknown protein
Chr11	435805	436199	395	0.493868	0.0809006	0.412968	184.407	CHG	TG11g00004	intron	Unknown protein
Chr11	4095592	4095989	398	0.144152	0.00397369	0.140178	692.104	CHH	TG11g00019	promoter	Ubiquitinyl hydrolase 1
Chr11	4095869	4095937	69	0.663398	0.163183	0.500215	42.7642	CG	TG11g00019	promoter	Ubiquitinyl hydrolase 1
Chr11	4997743	4998065	323	0.275058	0.0565556	0.218502	197.961	CHG	TG11g00021	intron	Myb transcription factor
Chr11	4997743	4998065	323	0.275058	0.0565556	0.218502	197.961	CHG	TG11g00021	exon	Myb transcription factor
Chr11	4998146	4998510	365	0.237982	0.0440313	0.193951	198.94	CHG	TG11g00021	intron	Myb transcription factor
Chr11	4998146	4998510	365	0.237982	0.0440313	0.193951	198.94	CHG	TG11g00021	exon	Myb transcription factor
Chr11	8719408	8719504	97	0.862805	0.438877	0.423929	63.4641	CG	TG11g00027	intron	Phosphate acetyltransferase
Chr11	17606272	17606380	109	0.987986	0.802679	0.185307	49.2301	CG	TG11g00042	intron	ATP-dependent RNA helicase
Chr11	24851497	24851699	203	0.0524828	0.371091	-0.318609	-167.618	CHG	TG11g00061	intron	NADH dehydrogenase [ubiquinone] flavoprotein 1, mitochondrial
Chr11	24855670	24855961	292	0.0783269	0.00299727	0.0753297	756.466	CHH	TG11g00061	intron	NADH dehydrogenase [ubiquinone] flavoprotein 1, mitochondrial
Chr11	30075820	30075976	157	0.982407	0.75371	0.228697	120.93	CHG	TG11g00070	intron	protein MIZU-KUSSEI 1
Chr11	43307970	43308425	456	0.121231	0.0179158	0.103315	794.4	CHH	TG11g00084	intron	Ethylene-responsive transcription factor 1B, putative
Chr11	79273548	79273687	140	0.970309	0.670963	0.299346	57.4636	CG	TG11g00142	intron	Unknown protein
Chr11	92193968	92194135	168	0.766306	0.25539	0.510916	184.112	CHG	TG11g00173	intron	Proline dehydrogenase
Chr11	92194997	92195483	487	0.189604	0.0196347	0.169969	948.57	CHH	TG11g00173	intron	Proline dehydrogenase
Chr11	92204072	92204232	161	0.626879	0.171339	0.45554	100.409	CHG	TG11g00173	intron	Proline dehydrogenase
Chr11	94665205	94665621	417	0.105648	0.0256666	0.079981	803.063	CHH	TG11g00185	intron	Lipase_3 domain-containing protein
Chr11	95828364	95828743	380	0.418159	0.0617656	0.356393	182.452	CHG	TG11g00195	intron	14-3-3 domain-containing protein
Chr11	97245648	97246184	537	0.59513	0.0944739	0.500656	252.484	CHG	TG11g00200	promoter	Uroporphyrinogen decarboxylase
Chr11	118529004	118529328	325	0.133245	0.00718763	0.126057	926.447	CHH	TG11g00236	promoter	protein NRT1/ PTR FAMILY 5.6
Chr11	138020916	138021680	765	0.743581	0.125859	0.617722	621.846	CHG	TG11g00250	intron	Unknown protein
Chr11	138023911	138024720	810	0.714641	0.209453	0.505188	492.986	CHG	TG11g00250	intron	Unknown protein
Chr11	138024840	138025062	223	0.240423	0.040286	0.200137	281.136	CHG	TG11g00250	intron	Unknown protein
Chr11	155488149	155488322	174	0.896828	0.690743	0.206086	138.694	CHG	TG11g00263	intron	Unknown protein
Chr11	155490033	155490189	157	0.981583	0.671825	0.309758	363.969	CG	TG11g00263	intron	Unknown protein
Chr11	155968376	155968471	96	0.991368	0.75393	0.237437	40.509	CG	TG11g00266	intron	Short-chain dehydrogenase TIC 32, chloroplastic
Chr11	168982654	168982998	345	0.0827242	0.00426976	0.0784544	727.51	CHH	TG11g00278	exon	Tetratricopeptide repeat-like superfamily protein
Chr11	179119624	179119978	355	0.117353	0.0163047	0.101048	688.396	CHH	TG11g00292	intron	LIM zinc-binding domain-containing protein
Chr11	197410902	197411611	710	0.114011	0.00763124	0.10638	1127.28	CHH	TG11g00318	intron	AB hydrolase-1 domain-containing protein
Chr11	199853846	199853984	139	0.934496	0.654309	0.280186	93.9293	CHG	TG11g00335	intron	AAI domain-containing protein
Chr11	204378060	204378183	124	0.63532	0.19825	0.437071	55.5319	CG	TG11g00353	promoter	Protein-serine/threonine phosphatase
Chr11	204680338	204680783	446	0.580314	0.0521085	0.528206	231.802	CHG	TG11g00356	intron	tRNA-intron lyase
Chr11	204681050	204681324	275	0.795847	0.134092	0.661754	148.165	CHG	TG11g00356	intron	tRNA-intron lyase
Chr11	218066598	218066849	252	0.617214	0.298975	0.318239	186.257	CHG	TG11g00384	intron	Unknown protein
Chr11	236501828	236502109	282	0.640284	0.288162	0.352122	180.782	CHG	TG11g00445	intron	Transferase
Chr11	236733504	236733666	163	0.364736	0.0490306	0.315706	126.605	CHG	TG11g00448	promoter	Transferase
Chr11	240761114	240761314	201	0.427268	0.0606838	0.366584	124.841	CG	TG11g00456	exon	Blue copper-like protein
Chr11	240761114	240761314	201	0.427268	0.0606838	0.366584	124.841	CG	TG11g00456	TSS	Blue copper-like protein
Chr11	240761114	240761314	201	0.427268	0.0606838	0.366584	124.841	CG	TG11g00456	promoter	Blue copper-like protein
Chr11	242642479	242642669	191	0.531938	0.135689	0.396249	206.331	CHG	TG11g00460	promoter	Auxin-responsive family protein
Chr11	250208563	250208874	312	0.48043	0.0943204	0.386109	186.852	CHG	TG11g00479	intron	sulfoquinovosyl transferase SQD2
Chr11	256595021	256595408	388	0.657892	0.111415	0.546478	297.453	CHG	TG11g00496	promoter	BAHD acyltransferase DCR
Chr11	256595289	256596711	1423	0.136394	0.0140055	0.122388	2510.54	CHH	TG11g00496	promoter	BAHD acyltransferase DCR
Chr11	265638932	265639005	74	0.845701	0.984441	-0.13874	-49.6858	CG	TG11g00539	intron	Peroxisomal nicotinamide adenine dinucleotide carrier-like
Chr11	266606918	266607253	336	0.595276	0.138287	0.456988	251.067	CHG	TG11g00541	intron	TIR domain-containing protein
Chr11	277057785	277060006	2222	0.174058	0.013738	0.16032	4738.71	CHH	TG11g00584	intron	TauD domain-containing protein
Chr11	277060130	277060981	852	0.1259	0.01661	0.10929	1690.3	CHH	TG11g00584	intron	TauD domain-containing protein
Chr11	281190612	281190756	145	0.952423	0.805325	0.147099	60.9919	CG	TG11g00599	intron	Chloroplastic early light-induced protein
Chr11	292845974	292846051	78	0.984428	0.804887	0.179541	46.4277	CG	TG11g00631	intron	Eukaryotic translation initiation factor 3 subunit F
Chr11	293032779	293032943	165	0.759376	0.939907	-0.180531	-116.17	CG	TG11g00634	intron	Histone deacetylase
Chr11	297133637	297133988	352	0.220013	0.00311275	0.2169	754.318	CHH	TG11g00654	intron	Unknown protein
Chr11	299646300	299646753	454	0.110561	0.0137455	0.0968155	783.041	CHH	TG11g00662	promoter	U3 snoRNP-associated-like protein
Chr11	299646950	299647935	986	0.117939	0.0253705	0.092568	1603.1	CHH	TG11g00662	promoter	U3 snoRNP-associated-like protein
Chr11	299649494	299650636	1143	0.13559	0.0233669	0.112223	2116.87	CHH	TG11g00662	intron	U3 snoRNP-associated-like protein
Chr11	299651155	299651698	544	0.118843	0.0264704	0.0923727	948.615	CHH	TG11g00662	intron	U3 snoRNP-associated-like protein
Chr11	299652012	299652400	389	0.149115	0.0209107	0.128205	750.684	CHH	TG11g00662	intron	U3 snoRNP-associated-like protein
Chr11	299652451	299653779	1329	0.134809	0.0246361	0.110173	2833.61	CHH	TG11g00662	intron	U3 snoRNP-associated-like protein
Chr11	299657001	299657640	640	0.11836	0.0176144	0.100745	1218.13	CHH	TG11g00662	intron	U3 snoRNP-associated-like protein
Chr11	299658094	299658490	397	0.184534	0.0176886	0.166846	991.824	CHH	TG11g00662	intron	U3 snoRNP-associated-like protein
Chr11	299659312	299659730	419	0.146162	0.0243217	0.121841	822.214	CHH	TG11g00662	intron	U3 snoRNP-associated-like protein
Chr11	299661821	299662721	901	0.132463	0.0233947	0.109068	1687.06	CHH	TG11g00662	intron	U3 snoRNP-associated-like protein
Chr11	299666684	299667735	1052	0.117903	0.0200443	0.097859	2003.55	CHH	TG11g00662	intron	U3 snoRNP-associated-like protein
Chr11	299667969	299668346	378	0.119399	0.0165017	0.102897	708.556	CHH	TG11g00662	intron	U3 snoRNP-associated-like protein
Chr11	299669712	299670227	516	0.133157	0.0211595	0.111998	1134.01	CHH	TG11g00662	intron	U3 snoRNP-associated-like protein
Chr11	299670775	299671233	459	0.142387	0.0202866	0.1221	826.402	CHH	TG11g00662	intron	U3 snoRNP-associated-like protein
Chr11	299675421	299676228	808	0.100161	0.0145057	0.0856551	1169.05	CHH	TG11g00662	intron	U3 snoRNP-associated-like protein
Chr11	299777195	299777385	191	0.969835	0.773793	0.196042	111.818	CG	TG11g00662	intron	U3 snoRNP-associated-like protein
Chr11	300240664	300240754	91	0.969631	0.658748	0.310883	44.8429	CG	TG11g00665	intron	RING-type domain-containing protein
Chr11	304217761	304218087	327	0.480264	0.0902014	0.390062	190.913	CHG	TG11g00677	intron	LRRNT_2 domain-containing protein
Chr11	308099655	308099755	101	0.679303	0.289206	0.390097	70.024	CG	TG11g00687	intron	Protein NRT1/ PTR FAMILY 8.1
Chr11	308110225	308110503	279	0.739289	0.272023	0.467266	97.9776	CHG	TG11g00687	intron	Protein NRT1/ PTR FAMILY 8.1
Chr11	314033020	314033746	727	0.186854	0.0379171	0.148937	1616.06	CHH	TG11g00712	intron	AB hydrolase-1 domain-containing protein
Chr11	314034093	314034496	404	0.249474	0.0590191	0.190455	921.673	CHH	TG11g00712	intron	AB hydrolase-1 domain-containing protein
Chr11	318132457	318132854	398	0.549722	0.180619	0.369104	200.267	CHG	TG11g00729	promoter	Calmodulin
Chr11	319175928	319176466	539	0.899012	0.289221	0.60979	542.67	CHG	TG11g00736	intron	Unknown protein
Chr11	324795950	324796290	341	0.250146	0.0483453	0.201801	261.72	CG	TG11g00757	exon	Pectate lyase
Chr11	324795950	324796290	341	0.250146	0.0483453	0.201801	261.72	CG	TG11g00757	intron	Pectate lyase
Chr11	326931808	326932002	195	0.810996	0.388731	0.422264	94.7622	CHG	TG11g00775	intron	Transcription initiation factor tfiid subunit
Chr11	331390316	331390442	127	0.988729	0.827481	0.161248	73.4365	CG	TG11g00788	intron	TUTase domain-containing protein
Chr11	331430752	331430842	91	0.975928	0.61079	0.365138	50.9745	CG	TG11g00788	intron	TUTase domain-containing protein
Chr11	331441771	331441896	126	0.990953	0.588821	0.402132	48.0926	CG	TG11g00788	intron	TUTase domain-containing protein
Chr11	339249601	339249984	384	0.0779973	0.0058361	0.0721612	762.2	CHH	TG11g00817	intron	Unknown protein
Chr11	350948346	350948439	94	0.954521	0.622097	0.332425	72.0973	CG	TG11g00834	intron	AT-hook motif nuclear-localized protein
Chr11	353730498	353730591	94	0.981052	0.820412	0.16064	65.8519	CG	TG11g00840	intron	histidine kinase CKI1
Chr11	353756812	353756905	94	0.989481	0.809221	0.18026	43.2165	CG	TG11g00840	intron	histidine kinase CKI1
Chr11	355710840	355711149	310	0.419785	0.0591937	0.360591	134.331	CHG	TG11g00846	intron	Protein kinase
Chr11	358229601	358229994	394	0.941231	0.124759	0.816472	97.5626	CG	TG11g00853	exon	Protein TIC 214
Chr11	358229601	358229994	394	0.941231	0.124759	0.816472	97.5626	CG	TG11g00853	intron	Protein TIC 214
Chr11	358234346	358234508	163	0.985342	0.380844	0.604498	84.9024	CG	TG11g00853	promoter	Protein TIC 214
Chr11	358234346	358234508	163	0.985342	0.380844	0.604498	84.9024	CG	TG11g00854	intron	30S ribosomal protein S12
Chr11	358237522	358237768	247	0.651802	0.975187	-0.323385	-187.744	CG	TG11g00854	intron	30S ribosomal protein S12
Chr11	358239400	358239495	96	0.0282882	0.0771076	-0.0488194	-45.4809	CG	TG11g00854	intron	30S ribosomal protein S12
Chr11	358240551	358240606	56	0.781348	0.326104	0.455244	40.7196	CG	TG11g00854	intron	30S ribosomal protein S12
Chr11	358270256	358270827	572	0.785051	0.317076	0.467975	317.523	CG	TG11g00858	exon	Photosystem II CP47 reaction center protein
Chr11	358270256	358270827	572	0.785051	0.317076	0.467975	317.523	CG	TG11g00858	intron	Photosystem II CP47 reaction center protein
Chr11	358289060	358289141	82	0.295941	0.123633	0.172307	38.3949	CG	TG11g00859	intron	Ribulose bisphosphate carboxylase large chain
Chr11	358289971	358290194	224	0.710332	0.27481	0.435522	109.574	CG	TG11g00859	intron	Ribulose bisphosphate carboxylase large chain
Chr11	358289971	358290194	224	0.710332	0.27481	0.435522	109.574	CG	TG11g00859	exon	Ribulose bisphosphate carboxylase large chain
Chr11	358313921	358314142	222	0.347202	0.0745572	0.272645	138.824	CHG	TG11g00865	promoter	DNA-directed RNA polymerase subunit beta'
Chr11	358313957	358314156	200	0.394857	0.0888025	0.306054	121.932	CG	TG11g00865	promoter	DNA-directed RNA polymerase subunit beta'
Chr11	358315770	358315855	86	0.633078	0.299454	0.333625	43.1913	CG	TG11g00865	exon	DNA-directed RNA polymerase subunit beta'
Chr11	358329910	358330058	149	0.489071	0.149603	0.339468	110.615	CG	TG11g00866	exon	Light-independent protochlorophyllide reductase subunit B
Chr11	358334112	358334444	333	0.511678	0.139272	0.372406	204.334	CG	TG11g00866	intron	Light-independent protochlorophyllide reductase subunit B
Chr11	358335098	358335252	155	0.884683	0.27604	0.608643	88.147	CG	TG11g00866	intron	Light-independent protochlorophyllide reductase subunit B
Chr11	358339562	358339717	156	0.715953	0.306161	0.409792	110.665	CG	TG11g00866	exon	Light-independent protochlorophyllide reductase subunit B
Chr11	358340269	358340364	96	0.790758	0.465728	0.32503	95.0573	CG	TG11g00866	exon	Light-independent protochlorophyllide reductase subunit B
Chr11	358350476	358350563	88	0.60605	0.296879	0.309171	49.42	CG	TG11g00868	exon	Protein TIC 214
Chr11	358355716	358355883	168	0.718506	0.32335	0.395155	154.344	CG	TG11g00869	intron	Protein TIC 214
Chr11	358355836	358355995	160	0.477131	0.190825	0.286306	131.584	CHG	TG11g00869	intron	Protein TIC 214
Chr11	358357656	358357758	103	0.902796	0.55958	0.343216	54.3598	CG	TG11g00869	intron	Protein TIC 214
Chr11	358358736	358358859	124	0.0691423	0.024259	0.0448833	71.9659	CG	TG11g00869	intron	Protein TIC 214
Chr11	358390401	358390484	84	0.663582	0.317959	0.345623	46.773	CG	TG11g00872	intron	Photosystem II CP47 reaction center protein
Chr11	358392324	358392406	83	0.760365	0.268993	0.491372	63.9443	CG	TG11g00872	promoter	Photosystem II CP47 reaction center protein
Chr11	362208872	362209108	237	0.902298	0.572498	0.3298	140.401	CHG	TG11g00889	intron	Poly [ADP-ribose] polymerase
Chr11	369811719	369812046	328	0.799801	0.246785	0.553016	251.223	CHG	TG11g00901	intron	Abc transporter b family member
Chr11	369816321	369816835	515	0.762851	0.206804	0.556047	435.838	CHG	TG11g00901	intron	Abc transporter b family member
Chr11	371694144	371694198	55	0.981026	0.881035	0.0999914	75.6624	CG	TG11g00904	intron	AT-hook motif nuclear-localized protein
Chr11	372727341	372727525	185	0.307114	0.0322745	0.27484	183.03	CHG	TG11g00908	promoter	Unknown protein
Chr11	372727341	372727525	185	0.307114	0.0322745	0.27484	183.03	CHG	TG11g00908	TSS	Unknown protein
Chr11	372727341	372727525	185	0.307114	0.0322745	0.27484	183.03	CHG	TG11g00908	exon	Unknown protein
Chr11	378510549	378510757	209	0.130544	0.403527	-0.272983	-173.175	CHG	TG11g00931	intron	DUF815 domain-containing protein
Chr11	386416194	386416250	57	0.83888	0.503188	0.335692	41.4073	CG	TG11g00956	intron	ATP binding cassette subfamily A member 5
Chr11	399982158	399982252	95	0.894969	0.141297	0.753672	145.411	CG	TG11g00994	intron	HMA domain-containing protein
Chr11	404541023	404541118	96	0.985262	0.866767	0.118495	49.8328	CG	TG11g01007	intron	Pectin acetylesterase
Chr11	405318756	405318920	165	0.536424	0.835592	-0.299169	-81.1401	CG	TG11g01012	promoter	Thaumatin-like protein
Chr11	405978022	405978244	223	0.510713	0.11238	0.398333	277.711	CG	TG11g01016	exon	Unknown protein
Chr11	405978022	405978244	223	0.510713	0.11238	0.398333	277.711	CG	TG11g01016	TSS	Unknown protein
Chr11	405978022	405978244	223	0.510713	0.11238	0.398333	277.711	CG	TG11g01015	promoter	Myb_DNA-bind_4 domain-containing protein
Chr11	405978022	405978244	223	0.510713	0.11238	0.398333	277.711	CG	TG11g01016	promoter	Unknown protein
Chr11	405978144	405978362	219	0.660046	0.071398	0.588648	225.566	CHG	TG11g01015	promoter	Myb_DNA-bind_4 domain-containing protein
Chr11	405978144	405978362	219	0.660046	0.071398	0.588648	225.566	CHG	TG11g01016	promoter	Unknown protein
Chr11	406565065	406565345	281	0.281116	0.787099	-0.505983	-197.892	CHG	TG11g01020	intron	Thaumatin-like protein
Chr11	406565065	406565345	281	0.281116	0.787099	-0.505983	-197.892	CHG	TG11g01020	exon	Thaumatin-like protein
Chr11	415787903	415788132	230	0.527794	0.143073	0.384721	130.127	CHG	TG11g01061	intron	Unknown protein
Chr11	416041182	416041649	468	0.0855045	0.0116955	0.073809	756.329	CHH	TG11g01063	intron	Pectin acetylesterase
Chr11	416132485	416132639	155	0.966861	0.716408	0.250453	129.59	CHG	TG11g01063	intron	Pectin acetylesterase
Chr11	416728464	416728538	75	0.991044	0.879645	0.111399	52.4759	CG	TG11g01067	intron	Myb-like domain-containing protein
Chr11	416866920	416867170	251	0.94789	0.664224	0.283666	250.69	CG	TG11g01067	intron	Myb-like domain-containing protein
Chr11	423089668	423090187	520	0.169108	0.0416565	0.127452	763.926	CHH	TG11g01079	intron	Pectin acetylesterase
Chr11	427054709	427055135	427	0.66146	0.231757	0.429704	419.989	CHG	TG11g01099	intron	Fe2OG dioxygenase domain-containing protein
Chr11	427059344	427059687	344	0.550689	0.081336	0.469353	443.336	CHG	TG11g01099	intron	Fe2OG dioxygenase domain-containing protein
Chr11	427327352	427327545	194	0.770695	0.406846	0.363849	151.15	CHG	TG11g01106	intron	Fe2OG dioxygenase domain-containing protein
Chr11	438286301	438286444	144	0.495445	0.098126	0.397319	205.196	CHG	TG11g01135	exon	GMC_OxRdtase_N domain-containing protein
Chr11	438286301	438286444	144	0.495445	0.098126	0.397319	205.196	CHG	TG11g01135	intron	GMC_OxRdtase_N domain-containing protein
Chr11	447675081	447675536	456	0.445417	0.086398	0.359019	245.425	CHG	TG11g01165	intron	ABC transporter F family member 3
Chr11	457396767	457397208	442	0.14888	0.0197173	0.129163	871.888	CHH	TG11g01215	intron	Tetraspanin-10
Chr11	457399908	457400396	489	0.0860057	0.0149454	0.0710603	762.255	CHH	TG11g01215	intron	Tetraspanin-10
Chr11	466066780	466067125	346	0.502031	0.0607348	0.441296	97.9288	CHG	TG11g01245	promoter	Auxin-induced protein
Chr11	466077295	466077813	519	0.732533	0.121352	0.611181	211.974	CHG	TG11g01246	promoter	Auxin-responsive family protein
Chr11	466078212	466078430	219	0.586424	0.0904788	0.495945	132.582	CHG	TG11g01246	promoter	Auxin-responsive family protein
Chr11	467964309	467964589	281	0.181979	0.692469	-0.51049	-173.196	CHG	TG11g01255	intron	WW domain-containing protein
Chr11	471306821	471307237	417	0.293439	0.625328	-0.331889	-198.406	CHG	TG11g01276	intron	Unknown protein
Chr11	472891808	472891963	156	0.664517	0.277633	0.386884	102.33	CHG	TG11g01280	promoter	Unknown protein
Chr11	474521804	474522005	202	0.043379	0.285595	-0.242216	-102.701	CHG	TG11g01298	exon	Kinesin-like protein
Chr11	474521804	474522005	202	0.043379	0.285595	-0.242216	-102.701	CHG	TG11g01298	intron	Kinesin-like protein
Chr11	490107961	490108177	217	0.0541981	0.347274	-0.293076	-203.873	CG	TG11g01338	exon	LRRNT_2 domain-containing protein
Chr11	490503216	490503736	521	0.0237944	0.137149	-0.113355	-755.889	CHH	TG11g01339	intron	Protein-tyrosine-phosphatase
Chr11	499192875	499193803	929	0.203965	0.666077	-0.462112	-446.634	CHG	TG11g01361	intron	SET domain-containing protein
Chr11	503830467	503830525	59	0.541338	0.859099	-0.31776	-39.4426	CG	TG11g01374	intron	exosome complex component RRP41 homolog
Chr11	504913987	504914473	487	0.10198	0.00639534	0.0955844	726.156	CHH	TG11g01386	intron	Unknown protein
Chr11	509573930	509574036	107	0.584477	0.848249	-0.263772	-106.794	CG	TG11g01402	intron	LOB domain-containing protein
Chr11	512687251	512687330	80	0.751556	0.983313	-0.231757	-65.2797	CG	TG11g01408	intron	Malic enzyme
Chr11	514388868	514389049	182	0.0951383	0.333619	-0.238481	-109.958	CHG	TG11g01413	intron	Metallophos domain-containing protein
Chr11	529950507	529950607	101	0.663986	0.085444	0.578542	46.627	CG	TG11g01447	promoter	Tubulin alpha chain
Chr11	529950744	529950968	225	0.858002	0.123376	0.734626	301.639	CHG	TG11g01447	promoter	Tubulin alpha chain
Chr11	548200474	548200568	95	0.807689	0.955809	-0.14812	-62.8228	CG	TG11g01487	intron	BEACH domain-containing protein
Chr11	548225626	548225715	90	0.309813	0.739809	-0.429996	-44.7719	CG	TG11g01487	intron	BEACH domain-containing protein
Chr11	548439737	548440127	391	0.0972922	0.0153855	0.0819066	718.239	CHH	TG11g01488	intron	Glutamate carboxypeptidase 2
Chr11	548483165	548484510	1346	0.169341	0.0127966	0.156545	2799.97	CHH	TG11g01488	intron	Glutamate carboxypeptidase 2
Chr11	548484668	548487456	2789	0.147115	0.0151466	0.131969	5450.38	CHH	TG11g01488	intron	Glutamate carboxypeptidase 2
Chr11	552578695	552578784	90	0.393679	0.684609	-0.29093	-43.6501	CG	TG11g01496	intron	Coproporphyrinogen oxidase
Chr11	552624799	552625141	343	0.176735	0.0236578	0.153078	835.402	CHH	TG11g01496	intron	Coproporphyrinogen oxidase
Chr11	561828292	561829168	877	0.223159	0.0234969	0.199662	1578.09	CHH	TG11g01522	promoter	GOLD domain-containing protein
Chr11	562419676	562420072	397	0.17708	0.0162413	0.160839	830.592	CHH	TG11g01523	intron	Ubiquitin thioesterase OTU1
Chr11	566013729	566013914	186	0.0346211	0.273386	-0.238764	-107.118	CHG	TG11g01532	intron	Asparagine synthetase domain-containing protein
Chr11	566904277	566904340	64	0.866774	0.985003	-0.118228	-49.9831	CG	TG11g01535	intron	Pseudouridine-5'-phosphate glycosidase
Chr11	567066236	567066422	187	0.652201	0.309441	0.342761	90.9107	CG	TG11g01537	intron	Pseudouridine-5'-phosphate glycosidase
Chr11	567066236	567066422	187	0.652201	0.309441	0.342761	90.9107	CG	TG11g01537	exon	Pseudouridine-5'-phosphate glycosidase
Chr11	569439249	569439485	237	0.624663	0.116366	0.508297	164.614	CHG	TG11g01541	intron	4-coumarate-CoA ligase
Chr11	592296010	592296085	76	0.911478	0.661485	0.249994	55.4857	CG	TG11g01602	intron	xanthine dehydrogenase/oxidase-like
Chr11	593647369	593647479	111	0.953029	0.765537	0.187492	52.8654	CG	TG11g01608	intron	SET domain-containing protein
Chr11	597910303	597910535	233	0.638558	0.257827	0.380731	109.777	CHG	TG11g01619	intron	RNA-binding protein 48
Chr11	601953612	601953700	89	0.739396	0.957228	-0.217832	-135.561	CG	TG11g01632	intron	Unknown protein
Chr11	604732136	604732360	225	0.894262	0.581906	0.312357	150.901	CHG	TG11g01640	intron	Unknown protein
Chr11	625113083	625113343	261	0.797739	0.375355	0.422384	101.551	CHG	TG11g01659	promoter	30S ribosomal protein S15, chloroplastic
Chr11	625113126	625113575	450	0.121069	0.00719054	0.113878	692.79	CHH	TG11g01659	promoter	30S ribosomal protein S15, chloroplastic
Chr11	630610098	630610529	432	0.128799	0.0220946	0.106705	688.749	CHH	TG11g01664	intron	anthranilate phosphoribosyltransferase, putative
Chr11	661965480	661965536	57	0.978589	0.791382	0.187208	50.6759	CG	TG11g01682	intron	Diadenosine tetraphosphate synthetase
Chr11	675690655	675690882	228	0.331322	0.0578548	0.273468	137.324	CHG	TG11g01689	intron	C3H1-type domain-containing protein
Chr11	713344384	713344492	109	0.974094	0.737503	0.23659	51.9619	CG	TG11g01701	promoter	E3 SUMO-protein ligase SIZ1-like
Chr11	749391176	749391232	57	0.0284927	0.712092	-0.6836	-96.4163	CHG	TG11g01715	intron	t-SNARE coiled-coil homology domain-containing protein
Chr11	749403779	749403918	140	0.890049	0.506016	0.384033	103.148	CG	TG11g01715	intron	t-SNARE coiled-coil homology domain-containing protein
Chr11	773771268	773771450	183	0.978029	0.754029	0.223999	92.714	CG	TG11g01733	exon	Protein TIC 214
Chr11	773832905	773832996	92	0.702829	0.358915	0.343914	68.2802	CG	TG11g01740	intron	Ribulose bisphosphate carboxylase large chain
Chr11	773926440	773926501	62	0.77583	0.364187	0.411643	40.7949	CG	TG11g01748	promoter	Protein TIC 214
Chr11	773946089	773946266	178	0.23724	0.62459	-0.38735	-163.24	CHG	TG11g01751	intron	Photosystem II CP47 reaction center protein
Chr11	773953505	773953675	171	0.231841	0.654232	-0.42239	-93.1479	CG	TG11g01752	intron	30S ribosomal protein S11, chloroplastic
Chr11	773955961	773956179	219	0.798004	0.285177	0.512827	86.2995	CG	TG11g01752	promoter	30S ribosomal protein S11, chloroplastic
Chr11	773955961	773956179	219	0.798004	0.285177	0.512827	86.2995	CG	TG11g01753	promoter	50S ribosomal protein L14, chloroplastic
Chr11	773971627	773971704	78	0.941416	0.633476	0.30794	70.3232	CG	TG11g01756	exon	ATP synthase subunit beta
Chr11	774102167	774102257	91	0.963102	0.662522	0.30058	61.5947	CG	TG11g01767	promoter	30S ribosomal protein S11, chloroplastic
Chr11	774106588	774106740	153	0.912189	0.269334	0.642855	98.9471	CG	TG11g01768	intron	50S ribosomal protein L2, chloroplastic
Chr11	774108915	774108974	60	0.910442	0.626275	0.284167	40.5469	CG	TG11g01768	intron	50S ribosomal protein L2, chloroplastic
Chr11	774132998	774133116	119	0.593182	0.906792	-0.313609	-72.5869	CG	TG11g01769	intron	Protein TIC 214
Chr11	784569374	784569473	100	0.985909	0.887284	0.0986251	68.6969	CG	TG11g01773	intron	Protein-synthesizing GTPase
Chr11	840572006	840572180	175	0.0301258	0.210201	-0.180075	-131.395	CHG	TG11g01797	intron	MFS domain-containing protein
Chr11	853148245	853148571	327	0.622608	0.0499797	0.572629	201.18	CHG	TG11g01805	promoter	3'(2'),5'-bisphosphate nucleotidase
Chr11	871464967	871465096	130	0.706746	0.958542	-0.251796	-83.3311	CG	TG11g01817	intron	CYTH domain-containing protein
Chr11	887091042	887091175	134	0.716073	0.338942	0.377131	44.1626	CG	TG11g01825	intron	ADP-ribosylation factor
Chr11	925455108	925455196	89	0.978832	0.760786	0.218045	75.2104	CG	TG11g01845	intron	PCI domain-containing protein
Chr11	1003478023	1003478116	94	0.91038	0.416224	0.494156	48.4941	CG	TG11g01887	exon	START domain-containing protein
Chr11	1018551481	1018551617	137	0.0473645	0.403477	-0.356113	-97.6107	CHG	TG11g01895	intron	protein CHAPERONE-LIKE PROTEIN OF POR1, chloroplastic-like
Chr11	1023634481	1023634619	139	0.722145	0.959225	-0.23708	-227.613	CG	TG11g01899	intron	WRC domain-containing protein
Chr11	1035840576	1035840745	170	0.95282	0.65994	0.29288	258.638	CG	TG11g01906	intron	Transport protein sec24-like
Chr11	1062217686	1062217799	114	0.961231	0.772149	0.189082	67.9299	CG	TG11g01921	intron	protein CHAPERONE-LIKE PROTEIN OF POR1, chloroplastic-like
Chr11	1071185703	1071186135	433	0.0701662	0.00617444	0.0639917	842.797	CHH	TG11g01929	TSS	Ribose-5-phosphate isomerase
Chr11	1071185703	1071186135	433	0.0701662	0.00617444	0.0639917	842.797	CHH	TG11g01929	exon	Ribose-5-phosphate isomerase
Chr11	1071185703	1071186135	433	0.0701662	0.00617444	0.0639917	842.797	CHH	TG11g01929	promoter	Ribose-5-phosphate isomerase
Chr11	1164753411	1164753524	114	0.864631	0.63733	0.227301	107.239	CHG	TG11g01988	intron	Delta-1-pyrroline-5-carboxylate synthase
Chr11	1217652902	1217652998	97	0.0908962	0.458307	-0.367411	-100.019	CHG	TG11g02025	intron	Signal recognition particle 54 kDa protein
Chr11	1258502414	1258502538	125	0.641694	0.934123	-0.29243	-131.908	CHG	TG11g02063	intron	Non-specific serine/threonine protein kinase
Chr11	1258506188	1258506537	350	0.139955	0.00294016	0.137015	782.048	CHH	TG11g02063	intron	Non-specific serine/threonine protein kinase
Chr11	1259737499	1259737613	115	0.963273	0.742327	0.220946	134.935	CG	TG11g02067	intron	Non-specific serine/threonine protein kinase
Chr11	1265523635	1265523913	279	0.934282	0.682966	0.251316	447.248	CHG	TG11g02071	intron	DNA-directed RNA polymerase II subunit RPB7
Chr11	1266210739	1266211098	360	0.125359	0.0163879	0.108971	759.228	CHH	TG11g02073	intron	Hydrolase
Chr11	1266345349	1266345504	156	0.943004	0.528926	0.414078	50.4986	CG	TG11g02074	intron	Hydrolase
Chr11	1266419585	1266419735	151	0.843294	0.57419	0.269105	122.25	CHG	TG11g02074	intron	Hydrolase
Chr11	1283258500	1283258597	98	0.338596	0.690584	-0.351989	-121.644	CHG	TG11g02088	intron	ARID domain-containing protein
Chr11	1300230492	1300230594	103	0.911794	0.536229	0.375565	99.2931	CHG	TG11g02100	intron	peptidyl-tRNA hydrolase ICT1, mitochondrial
Chr11	1306959529	1306959811	283	0.848003	0.221436	0.626567	121.597	CHG	TG11g02109	promoter	Importin N-terminal domain-containing protein
Chr11	1325512605	1325512758	154	0.582958	0.273797	0.309161	74.9669	CG	TG11g02122	promoter	UPF0160 protein MYG1
Chr11	1347997166	1347997279	114	0.787289	0.430579	0.35671	110.653	CHG	TG11g02152	intron	Wd repeat-containing protein
Chr11	1348036637	1348036946	310	0.2014	0.63477	-0.43337	-353.171	CHG	TG11g02152	intron	Wd repeat-containing protein
Chr11	1360701880	1360701935	56	0.973819	0.861632	0.112186	53.9823	CG	TG11g02173	intron	Unknown protein
Chr11	1369024768	1369025203	436	0.51645	0.129689	0.386761	256.761	CHG	TG11g02192	intron	Alpha-1,2-galactosyltransferase gmh3-like protein
Chr11	1376903223	1376903487	265	0.821571	0.286729	0.534842	356.178	CHG	TG11g02208	intron	J domain-containing protein
Chr11	1377587368	1377587468	101	0.504901	0.170954	0.333947	98.1149	CHG	TG11g02210	intron	DNA_MISMATCH_REPAIR_2 domain-containing protein
Chr11	1377737855	1377738048	194	0.867121	0.432767	0.434354	108.499	CHG	TG11g02210	intron	DNA_MISMATCH_REPAIR_2 domain-containing protein
Chr11	1387072858	1387072975	118	0.921846	0.691684	0.230163	135.225	CHG	TG11g02233	intron	Unknown protein
Chr11	1387099380	1387099758	379	0.600273	0.155255	0.445018	122.913	CHG	TG11g02233	intron	Unknown protein
Chr11	1389474678	1389474769	92	0.981589	0.840504	0.141085	42.8458	CG	TG11g02238	intron	O-methyltransferase
Chr11	1390680607	1390680700	94	0.0589988	0.312478	-0.253479	-96.6639	CG	TG11g02241	exon	Subtilisin-like protease
Chr11	1394379882	1394380116	235	0.584846	0.958703	-0.373857	-280.419	CG	TG11g02253	intron	3-methyl-2-oxobutanoate hydroxymethyltransferase
Chr11	1394521778	1394521925	148	0.711387	0.219259	0.492127	126.901	CHG	TG11g02253	intron	3-methyl-2-oxobutanoate hydroxymethyltransferase
Chr11	1394656958	1394657079	122	0.984109	0.852904	0.131205	114.538	CG	TG11g02254	intron	DUF3754 domain-containing protein
Chr11	1394656982	1394657165	184	0.818036	0.530589	0.287447	170.592	CHG	TG11g02254	intron	DUF3754 domain-containing protein
Chr11	1395999662	1396000124	463	0.690145	0.135878	0.554266	245.492	CHG	TG11g02260	promoter	Kinase
Chr11	1396613069	1396613224	156	0.934167	0.655567	0.2786	108.959	CHG	TG11g02264	intron	Serine/arginine rich splicing factor, putative
Chr11	1396613077	1396613220	144	0.971435	0.76994	0.201495	190.561	CG	TG11g02264	intron	Serine/arginine rich splicing factor, putative
Chr11	1401050983	1401051082	100	0.99175	0.913069	0.0786803	57.3136	CG	TG11g02280	intron	STI1 domain-containing protein
Chr11	1401094185	1401094354	170	0.961107	0.783756	0.177351	118.817	CHG	TG11g02280	intron	STI1 domain-containing protein
Chr11	1415457999	1415458137	139	0.933822	0.671356	0.262466	96.3877	CHG	TG11g02334	intron	YTH domain-containing protein
Chr11	1416172094	1416172295	202	0.886994	0.550551	0.336443	192.612	CHG	TG11g02335	intron	DUF231 domain containing protein
Chr11	1422326965	1422327040	76	0.6837	0.923446	-0.239746	-42.1791	CG	TG11g02351	intron	Hydroxyphenylpyruvate reductase
Chr11	1426053151	1426053237	87	0.989906	0.695904	0.294003	44.0669	CG	TG11g02360	intron	protein ANTHESIS POMOTING FACTOR 1
Chr11	1426980114	1426980243	130	0.760554	0.969205	-0.208652	-47.6755	CG	TG11g02361	intron	short-chain dehydrogenase TIC 32, chloroplastic-like
Chr11	1427980235	1427980340	106	0.969219	0.7761	0.193119	104.753	CG	TG11g02365	intron	Short-chain dehydrogenase TIC 32, chloroplastic
Chr11	1427983132	1427983313	182	0.912134	0.717785	0.194349	152.552	CHG	TG11g02365	intron	Short-chain dehydrogenase TIC 32, chloroplastic
Chr11	1427985321	1427985506	186	0.991055	0.885235	0.105819	55.1363	CG	TG11g02365	intron	Short-chain dehydrogenase TIC 32, chloroplastic
Chr11	1434206047	1434206230	184	0.308678	0.770158	-0.46148	-77.6849	CG	TG11g02379	promoter	Calmodulin
Chr11	1440050392	1440050597	206	0.39635	0.0977382	0.298612	96.9827	CHG	TG11g02388	intron	CCHC-type domain-containing protein
Chr11	1440050766	1440050901	136	0.361422	0.12117	0.240252	104.35	CHG	TG11g02388	intron	CCHC-type domain-containing protein
Chr11	1440051505	1440051990	486	0.339648	0.0786262	0.261021	423.073	CHG	TG11g02388	intron	CCHC-type domain-containing protein
Chr11	1442143308	1442143756	449	0.138854	0.0111959	0.127658	892.264	CHH	TG11g02393	promoter	Peroxiredoxin
Chr11	1442143308	1442143756	449	0.138854	0.0111959	0.127658	892.264	CHH	TG11g02392	promoter	TSA: Wollemia nobilis Ref_Wollemi_Transcript_19020_2505 transcribed RNA sequence
Chr11	1464640592	1464640737	146	0.962359	0.690569	0.27179	137.976	CG	TG11g02463	intron	Plastocyanin
Chr11	1464640603	1464640776	174	0.866332	0.591921	0.274411	119.407	CHG	TG11g02463	intron	Plastocyanin
Chr11	1466843864	1466844027	164	0.322726	0.0748433	0.247883	109.284	CHG	TG11g02474	intron	BHLH domain-containing protein
Chr11	1470542716	1470542984	269	0.0428758	0.267257	-0.224381	-127.275	CHG	TG11g02482	intron	Inositol polyphosphate multikinase
Chr11	1471218216	1471218943	728	0.154128	0.02044	0.133688	1373.08	CHH	TG11g02484	promoter	Thaumatin-like protein
Chr11	1472338502	1472338561	60	0.607652	0.926576	-0.318924	-41.4358	CG	TG11g02489	intron	STAS domain-containing protein
Chr11	1475890377	1475890567	191	0.3958	0.119966	0.275834	115.62	CHG	TG11g02507	intron	Unknown protein
Chr11	1476563362	1476563507	146	0.532991	0.101284	0.431707	105.331	CHG	TG11g02509	exon	BHLH domain-containing protein
Chr11	1476563362	1476563507	146	0.532991	0.101284	0.431707	105.331	CHG	TG11g02509	intron	BHLH domain-containing protein
Chr11	1504086266	1504086651	386	0.559459	0.199792	0.359667	150.565	CHG	TG11g02580	intron	BHLH domain-containing protein
Chr11	1508498526	1508499035	510	0.843336	0.391652	0.451683	343.928	CHG	TG11g02593	promoter	Boron transporter 1
Chr11	1509758462	1509759139	678	0.333752	0.081233	0.252519	572.387	CHG	TG11g02600	exon	Protein kinase domain-containing protein
Chr11	1510417775	1510418119	345	0.757165	0.311402	0.445763	239.454	CHG	TG11g02606	promoter	DNA topoisomerase 2
Chr11	1511222564	1511222773	210	0.333543	0.114958	0.218585	148.951	CHG	TG11g02610	exon	Protein kinase domain-containing protein
Chr11	1515011657	1515011883	227	0.680377	0.260961	0.419416	112.43	CHG	TG11g02630	intron	IAA-amino acid hydrolase ILR1-like
Chr11	1515012560	1515012802	243	0.576849	0.228235	0.348614	111.634	CHG	TG11g02630	intron	IAA-amino acid hydrolase ILR1-like
Chr11	1516231090	1516231308	219	0.123709	0.423962	-0.300253	-131.685	CHG	TG11g02636	intron	Anthranilate synthase
Chr11	1542195306	1542195478	173	0.661936	0.22042	0.441516	114.891	CHG	TG11g02687	intron	coiled-coil domain-containing protein 130-like
Chr11	1543511394	1543511464	71	0.965495	0.819192	0.146303	56.4135	CG	TG11g02689	intron	Unknown protein
Chr11	1543771214	1543771317	104	0.404286	0.723748	-0.319462	-81.5596	CG	TG11g02690	intron	LETM1 domain-containing protein
Chr11	1559347750	1559347900	151	0.520332	0.0510284	0.469304	178.251	CHG	TG11g02760	intron	F-box protein
Chr11	1559352396	1559352850	455	0.606893	0.29042	0.316473	239.146	CHG	TG11g02760	intron	F-box protein
Chr11	1559692320	1559692760	441	0.639196	0.165587	0.473609	191.49	CHG	TG11g02764	promoter	Unknown protein
Chr11	1565096402	1565096643	242	0.708693	0.340967	0.367726	98.5864	CHG	TG11g02802	intron	mRNA-decapping enzyme-like protein
Chr11	1569205873	1569206089	217	0.528387	0.109373	0.419014	117.743	CHG	TG11g02816	intron	Protein kinase domain-containing protein
Chr11	1577948511	1577948724	214	0.877479	0.556226	0.321253	185.506	CHG	TG11g02854	promoter	Protein kinase domain-containing protein
Chr11	1580776069	1580776161	93	0.975068	0.800479	0.174589	41.3073	CG	TG11g02866	intron	BLOC-1-related complex subunit like
Chr11	1582151611	1582151778	168	0.301164	0.101023	0.200141	95.4529	CHG	TG11g02869	intron	Boron transporter
Chr11	1582411658	1582411794	137	0.58372	0.187798	0.395923	194.489	CG	TG11g02870	promoter	Boron transporter
Chr11	1582411927	1582412437	511	0.190314	0.00516959	0.185144	1096.36	CHH	TG11g02870	promoter	Boron transporter
Chr11	1582411943	1582412371	429	0.506318	0.14513	0.361187	257.521	CHG	TG11g02870	promoter	Boron transporter
Chr11	1582525655	1582525995	341	0.0209979	0.182316	-0.161318	-741.84	CHH	TG11g02872	exon	Protein kinase domain-containing protein
Chr11	1582526798	1582527509	712	0.541596	0.146543	0.395053	536.715	CHG	TG11g02872	exon	Protein kinase domain-containing protein
Chr11	1582527879	1582528131	253	0.612452	0.0474889	0.564964	319.732	CG	TG11g02872	intron	Protein kinase domain-containing protein
Chr11	1582759090	1582759318	229	0.564216	0.151077	0.41314	169.124	CHG	TG11g02873	intron	WASH complex subunit 4
Chr11	1582759633	1582760000	368	0.82506	0.522672	0.302389	154.269	CHG	TG11g02873	intron	WASH complex subunit 4
Chr11	1583435977	1583436157	181	0.881639	0.594207	0.287432	108.043	CHG	TG11g02876	intron	Aa_trans domain-containing protein
Chr11	1583436234	1583436462	229	0.822247	0.401799	0.420448	98.7802	CHG	TG11g02876	intron	Aa_trans domain-containing protein
Chr11	1583677737	1583677887	151	0.720905	0.210812	0.510094	204.348	CHG	TG11g02878	intron	Boron transporter 1-like
Chr11	1584147222	1584147404	183	0.60038	0.0610762	0.539304	107.88	CHG	TG11g02884	intron	Bidirectional sugar transporter SWEET
Chr11	1597546700	1597546824	125	0.451354	0.196582	0.254772	57.7285	CG	TG11g02927	intron	Unknown protein
Chr11	1599096849	1599097038	190	0.65192	0.884207	-0.232287	-97.7926	CHG	TG11g02938	intron	Mediator of RNA polymerase II transcription subunit 15a
Chr11	1606832837	1606832923	87	0.74622	0.984652	-0.238432	-97.4353	CG	TG11g02980	intron	2S seed storage protein
Chr11	1607574176	1607574590	415	0.00797427	0.0938434	-0.0858691	-888.914	CHH	TG11g02983	intron	Mediator of RNA polymerase II transcription subunit 15a like
Chr11	1612657149	1612657308	160	0.46183	0.0504605	0.411369	121.146	CHG	TG11g03015	intron	LEA_2 domain-containing protein
Chr11	1613362690	1613363161	472	0.474007	0.0979444	0.376063	256.529	CHG	TG11g03017	promoter	Fe2OG dioxygenase domain-containing protein
Chr11	1624789754	1624789840	87	0.96797	0.727306	0.240664	56.5381	CG	TG11g03044	intron	Trihelix transcription factor GT-2
Chr11	1634004996	1634005087	92	0.862144	0.614191	0.247953	42.8134	CG	TG11g03085	intron	Hexosyltransferase
Chr11	1634341358	1634341504	147	0.323904	0.143754	0.18015	100.359	CHG	TG11g03089	exon	Protein kinase domain-containing protein
Chr11	1647647751	1647647923	173	0.453012	0.171428	0.281584	122.013	CHG	TG11g03121	intron	Kinesin-like protein
Chr11	1648715738	1648716200	463	0.0129828	0.120211	-0.107228	-814.83	CHH	TG11g03126	exon	Protein kinase domain-containing protein
Chr11	1648715738	1648716200	463	0.0129828	0.120211	-0.107228	-814.83	CHH	TG11g03126	intron	Protein kinase domain-containing protein
Chr11	1650429474	1650429745	272	0.380131	0.0471147	0.333017	131.298	CHG	TG11g03135	promoter	VQ domain-containing protein
Chr11	1651206899	1651207060	162	0.708184	0.402981	0.305203	96.7187	CHG	TG11g03143	intron	Uricase
Chr11	1654218875	1654219482	608	0.0195752	0.145954	-0.126379	-1340.98	CHH	TG11g03157	TES	Protein kinase domain-containing protein
Chr11	1654218875	1654219482	608	0.0195752	0.145954	-0.126379	-1340.98	CHH	TG11g03157	exon	Protein kinase domain-containing protein
Chr11	1654218875	1654219482	608	0.0195752	0.145954	-0.126379	-1340.98	CHH	TG11g03157	intron	Protein kinase domain-containing protein
Chr11	1658394584	1658394932	349	0.281357	0.0431056	0.238251	197.297	CHG	TG11g03166	intron	Protein kinase domain-containing protein
Chr11	1658396532	1658396693	162	0.406489	0.0923137	0.314175	71.0156	CG	TG11g03166	exon	Protein kinase domain-containing protein
Chr11	1658396532	1658396693	162	0.406489	0.0923137	0.314175	71.0156	CG	TG11g03166	TSS	Protein kinase domain-containing protein
Chr11	1658396532	1658396693	162	0.406489	0.0923137	0.314175	71.0156	CG	TG11g03166	promoter	Protein kinase domain-containing protein
Chr11	1664182301	1664182500	200	0.0872575	0.437424	-0.350166	-135.167	CHG	TG11g03191	intron	DNA mismatch repair protein MLH1-like
Chr11	1667008856	1667009070	215	0.779811	0.965885	-0.186074	-188.682	CG	TG11g03207	intron	SFM domain-containing protein
Chr11	1667029066	1667029726	661	0.138392	0.0214707	0.116922	1133.65	CHH	TG11g03207	intron	SFM domain-containing protein
Chr11	1676139562	1676140154	593	0.73255	0.185819	0.546731	450.321	CHG	TG11g03253	promoter	J domain-containing protein
Chr11	1681986505	1681986687	183	0.26397	0.0342481	0.229722	106.827	CG	TG11g03281	promoter	Polyadenylate-binding protein B-binding protein
Chr11	1681986937	1681987412	476	0.281988	0.045844	0.236144	383.087	CG	TG11g03281	promoter	Polyadenylate-binding protein B-binding protein
Chr11	1681986937	1681987412	476	0.281988	0.045844	0.236144	383.087	CG	TG11g03281	TSS	Polyadenylate-binding protein B-binding protein
Chr11	1681986937	1681987412	476	0.281988	0.045844	0.236144	383.087	CG	TG11g03281	exon	Polyadenylate-binding protein B-binding protein
Chr11	1682117167	1682117428	262	0.511726	0.0530335	0.458692	311.48	CHG	TG11g03284	intron	Polyadenylate-binding protein 1-B-binding protein
Chr11	1682117246	1682117448	203	0.224659	0.0454859	0.179173	165.384	CG	TG11g03284	intron	Polyadenylate-binding protein 1-B-binding protein
Chr11	1682166034	1682166146	113	0.43152	0.159354	0.272166	64.9883	CG	TG11g03285	intron	Unknown protein
Chr11	1682166205	1682166744	540	0.517104	0.117769	0.399335	288.483	CHG	TG11g03285	intron	Unknown protein
Chr11	1686849924	1686850014	91	0.986505	0.74709	0.239415	78.7681	CG	TG11g03316	intron	Bidirectional sugar transporter SWEET
Chr11	1687652232	1687652877	646	0.0872373	0.0146968	0.0725404	1057.2	CHH	TG11g03321	intron	ADP-ribosylation factor
Chr11	1690836895	1690837045	151	0.847046	0.606576	0.240469	117.431	CHG	TG11g03347	intron	Scarecrow-like protein 28
Chr11	1694922787	1694922952	166	0.305578	0.0436891	0.261889	77.5936	CG	TG11g03355	promoter	Protein kinase domain-containing protein
Chr11	1694922787	1694922952	166	0.305578	0.0436891	0.261889	77.5936	CG	TG11g03356	exon	Protein kinase domain-containing protein
Chr11	1695251380	1695251571	192	0.289395	0.0586105	0.230784	100.696	CHG	TG11g03359	exon	Protein kinase domain-containing protein
Chr11	1696331105	1696331272	168	0.374139	0.0768788	0.29726	107.298	CHG	TG11g03362	exon	Kinase-like protein
Chr11	1700524449	1700524564	116	0.840273	0.645206	0.195067	119.548	CHG	TG11g03369	intron	Septin and tuftelin-interacting protein 1
Chr11	1700541396	1700541826	431	0.101866	0.0127657	0.0891004	742.144	CHH	TG11g03369	intron	Septin and tuftelin-interacting protein 1
Chr11	1722609529	1722609732	204	0.63673	0.978968	-0.342238	-138.135	CG	TG11g03443	intron	Pyridoxal 5'-phosphate synthase
Chr11	1737695992	1737696154	163	0.841554	0.430648	0.410907	169.494	CHG	TG11g03501	intron	Abscisic acid 8'-hydroxylase
Chr11	1738624074	1738624291	218	0.721487	0.359323	0.362163	145.795	CHG	TG11g03503	intron	Unknown protein
Chr11	1738629187	1738629536	350	0.732927	0.223323	0.509604	394.809	CHG	TG11g03503	promoter	Unknown protein
Chr11	1740753750	1740753895	146	0.729171	0.321799	0.407372	166.275	CHG	TG11g03508	intron	Protein unc-13 homolog
Chr11	1745824190	1745824374	185	0.597143	0.0750433	0.5221	95.37	CHG	TG11g03542	intron	Terminal flower 1
Chr11	1748094098	1748094184	87	0.970465	0.861956	0.108509	56.1525	CG	TG11g03550	intron	Non-specific serine/threonine protein kinase
Chr11	1748613097	1748613217	121	0.562583	0.911684	-0.3491	-43.0742	CG	TG11g03553	intron	LRRNT_2 domain-containing protein
Chr11	1754255126	1754255552	427	0.0678808	0.00693383	0.060947	734.469	CHH	TG11g03574	intron	Unknown protein
Chr11	1761827558	1761827725	168	0.472532	0.134246	0.338285	117.354	CHG	TG11g03605	intron	Fatty acyl-CoA reductase
Chr11	1761831872	1761832238	367	0.716688	0.1616	0.555088	366.065	CHG	TG11g03605	intron	Fatty acyl-CoA reductase
Chr11	1763285798	1763285904	107	0.489818	0.0715945	0.418223	104.161	CHG	TG11g03617	intron	Fatty acyl-CoA reductase
Chr11	1763366155	1763366310	156	0.457464	0.188572	0.268892	111.544	CHG	TG11g03618	promoter	Defective in cullin neddylation protein
Chr11	1772258991	1772259265	275	0.448403	0.110454	0.33795	288.103	CHG	TG11g03652	promoter	Unknown protein
Chr11	1773251315	1773251465	151	0.768531	0.457793	0.310738	94.9588	CHG	TG11g03658	intron	Histone-lysine N-methyltransferase
Chr11	1775087018	1775087546	529	0.760601	0.354003	0.406598	357.686	CHG	TG11g03667	intron	Methyltransf_21 domain-containing protein
Chr11	1778239979	1778240052	74	0.0697419	0.333512	-0.26377	-70.2164	CG	TG11g03688	exon	Methyltransf_21 domain-containing protein
Chr11	1778569647	1778569773	127	0.897599	0.642602	0.254997	118.116	CHG	TG11g03690	intron	Kinetochore protein Ndc80
Chr11	1781053391	1781053474	84	0.977208	0.780129	0.197079	69.5784	CG	TG11g03700	intron	Poly [ADP-ribose] polymerase
Chr11	1785083465	1785083702	238	0.629808	0.235947	0.393861	117.414	CHG	TG11g03732	intron	Phosphatidylinositol-glycan biosynthesis class X-like protein
Chr11	1785165241	1785165362	122	0.904413	0.529409	0.375004	104.373	CHG	TG11g03732	intron	Phosphatidylinositol-glycan biosynthesis class X-like protein
Chr11	1789061346	1789061586	241	0.740815	0.327423	0.413392	192.769	CHG	TG11g03757	intron	Glycosyltransferase
Chr11	1789066889	1789067063	175	0.398071	0.0955678	0.302503	103.361	CHG	TG11g03757	intron	Glycosyltransferase
Chr11	1789113517	1789114073	557	0.784574	0.305622	0.478952	327.008	CHG	TG11g03758	intron	Glycosyltransferase
Chr11	1792963781	1792963859	79	0.301074	0.717053	-0.415979	-45.1345	CG	TG11g03776	exon	Purple acid phosphatase
Chr11	1792980388	1792980527	140	0.914492	0.627815	0.286677	96.1739	CHG	TG11g03776	intron	Purple acid phosphatase
Chr11	1793833741	1793833854	114	0.831562	0.552552	0.279009	151.766	CHG	TG11g03781	intron	Purple acid phosphatase
Chr11	1793833771	1793833851	81	0.971952	0.847401	0.124551	146.018	CG	TG11g03781	intron	Purple acid phosphatase
Chr11	1793834942	1793835177	236	0.655699	0.121157	0.534541	211.371	CHG	TG11g03781	intron	Purple acid phosphatase
Chr11	1794087712	1794087771	60	0.488576	0.0687062	0.41987	45.0205	CG	TG11g03782	promoter	Purple acid phosphatase
Chr11	1801234727	1801235803	1077	0.135337	0.0250312	0.110306	2105.71	CHH	TG11g03816	intron	Serine/threonine-protein kinase
Chr11	1806461413	1806461593	181	0.0729767	0.501752	-0.428776	-100.767	CHG	TG11g03828	intron	WD repeat-containing protein 48-like
Chr11	1813510575	1813510696	122	0.986496	0.850395	0.136101	54.202	CG	TG11g03847	intron	solute carrier family 35 member F1
Chr11	1819995341	1819995514	174	0.842818	0.45369	0.389127	103.674	CHG	TG11g03864	intron	Protein kinase domain-containing protein
Chr11	1826181798	1826181877	80	0.866898	0.706643	0.160255	73.9105	CG	TG11g03890	intron	BP28CT domain-containing protein
Chr2	536295	536804	510	0.0923473	0.0143591	0.0779882	770.739	CHH	TG2g00007	intron	Metal-nicotianamine transporter YSL3
Chr2	1353765	1353822	58	0.851317	0.973452	-0.122135	-55.6085	CG	TG2g00016	intron	Unknown protein
Chr2	1578444	1578599	156	0.273137	0.603068	-0.329931	-84.4095	CG	TG2g00021	promoter	Protein DETOXIFICATION
Chr2	1578865	1578990	126	0.513954	0.2581	0.255854	73.3642	CG	TG2g00021	promoter	Protein DETOXIFICATION
Chr2	1696466	1696679	214	0.475566	0.064282	0.411284	190.363	CHG	TG2g00024	promoter	Glycosyltransferase
Chr2	1705136	1705322	187	0.854695	0.479315	0.375381	130.16	CHG	TG2g00025	promoter	Glycosyltransferase
Chr2	2039871	2039941	71	0.800638	0.969035	-0.168397	-45.3174	CG	TG2g00027	intron	HTH myb-type domain-containing protein
Chr2	2240742	2240835	94	0.384155	0.0797238	0.304431	102.211	CHG	TG2g00029	intron	Homeobox-leucine zipper protein ANTHOCYANINLESS 2-like
Chr2	3840289	3840372	84	0.986789	0.770826	0.215964	42.5115	CG	TG2g00041	intron	Unknown protein
Chr2	4462087	4462234	148	0.331594	0.135202	0.196391	82.5157	CG	TG2g00053	intron	Squalene synthase
Chr2	4869298	4869428	131	0.90873	0.487874	0.420856	42.2712	CG	TG2g00055	promoter	Glutathione S-transferase
Chr2	4869298	4869428	131	0.90873	0.487874	0.420856	42.2712	CG	TG2g00055	TSS	Glutathione S-transferase
Chr2	4869298	4869428	131	0.90873	0.487874	0.420856	42.2712	CG	TG2g00055	exon	Glutathione S-transferase
Chr2	4869298	4869428	131	0.90873	0.487874	0.420856	42.2712	CG	TG2g00055	intron	Glutathione S-transferase
Chr2	14062976	14063113	138	0.871445	0.560501	0.310944	102.204	CHG	TG2g00111	intron	ABC transporter ATP-binding protein
Chr2	14115581	14115813	233	0.145639	0.436863	-0.291224	-108.146	CHG	TG2g00111	intron	ABC transporter ATP-binding protein
Chr2	15084125	15084300	176	0.936713	0.710577	0.226136	143.365	CHG	TG2g00116	intron	Unknown protein
Chr2	15729884	15730067	184	0.972762	0.801085	0.171677	163.368	CG	TG2g00121	intron	Hydrolase_4 domain-containing protein
Chr2	23476029	23476394	366	0.731565	0.225333	0.506232	133.575	CHG	TG2g00168	promoter	UPF0481 protein At3g47200-like
Chr2	28907848	28907967	120	0.794527	0.0905596	0.703968	105.612	CHG	TG2g00211	promoter	Protein of Unknown Function (DUF239)
Chr2	30973344	30973883	540	0.56304	0.132564	0.430476	247.969	CHG	TG2g00221	intron	Unknown protein
Chr2	30974349	30974570	222	0.233504	0.0392343	0.194269	120.281	CHG	TG2g00221	intron	Unknown protein
Chr2	31073009	31073872	864	0.584294	0.118499	0.465795	480.231	CHG	TG2g00221	intron	Unknown protein
Chr2	32149183	32149303	121	0.132682	0.355983	-0.223301	-171.47	CG	TG2g00232	intron	Ubiquitin-like domain-containing protein
Chr2	33533658	33534032	375	0.0110233	0.198704	-0.187681	-756.097	CHH	TG2g00240	intron	S-acyltransferase
Chr2	39640311	39640463	153	0.589193	0.191875	0.397318	117.992	CHG	TG2g00282	intron	Protein kinase domain-containing protein
Chr2	39640311	39640463	153	0.589193	0.191875	0.397318	117.992	CHG	TG2g00282	exon	Protein kinase domain-containing protein
Chr2	40819143	40819223	81	0.78063	0.943426	-0.162796	-39.0772	CG	TG2g00295	intron	Ribosomal protein s24e family protein
Chr2	42378100	42378629	530	0.0852286	0.0199772	0.0652514	853.072	CHH	TG2g00301	intron	Amino_oxidase domain-containing protein
Chr2	45130209	45130301	93	0.852124	0.97971	-0.127586	-91.0376	CG	TG2g00312	intron	MADS-box family protein
Chr2	45918393	45918641	249	0.466086	0.146318	0.319768	145.075	CHG	TG2g00315	intron	AGAMOUS-like MADS-box transcription factor
Chr2	46363719	46364024	306	0.419443	0.0920671	0.327376	302.41	CHG	TG2g00317	intron	AGAMOUS-like MADS-box protein
Chr2	46363719	46364024	306	0.419443	0.0920671	0.327376	302.41	CHG	TG2g00317	exon	AGAMOUS-like MADS-box protein
Chr2	46363719	46364024	306	0.419443	0.0920671	0.327376	302.41	CHG	TG2g00317	TES	AGAMOUS-like MADS-box protein
Chr2	48838743	48839003	261	0.846264	0.456312	0.389952	209.506	CHG	TG2g00325	intron	MADS-box family transcription factor
Chr2	50975374	50975507	134	0.493387	0.139322	0.354066	92.9512	CHG	TG2g00331	intron	MADS-box protein
Chr2	50979346	50979786	441	0.0981173	0.0173333	0.080784	709.231	CHH	TG2g00331	intron	MADS-box protein
Chr2	50985287	50985723	437	0.0941461	0.00869721	0.0854489	730.996	CHH	TG2g00331	intron	MADS-box protein
Chr2	51937891	51938134	244	0.00543539	0.15593	-0.150494	-729.427	CHH	TG2g00335	intron	MICOS complex subunit MIC60
Chr2	53387671	53387730	60	0.985502	0.498907	0.486595	51.6992	CG	TG2g00352	intron	Aconitate hydratase
Chr2	53848681	53848816	136	0.902554	0.637609	0.264945	203.881	CHG	TG2g00354	intron	Fe2OG dioxygenase domain-containing protein
Chr2	53848702	53848817	116	0.976821	0.813514	0.163307	110.11	CG	TG2g00354	intron	Fe2OG dioxygenase domain-containing protein
Chr2	55034889	55035021	133	0.931768	0.385841	0.545926	95.4361	CHG	TG2g00360	intron	Kinase, putative
Chr2	55055756	55055993	238	0.750299	0.060934	0.689365	201.499	CHG	TG2g00360	intron	Kinase, putative
Chr2	58064586	58064676	91	0.061379	0.441072	-0.379693	-66.0004	CG	TG2g00380	exon	Kinase, putative
Chr2	59082051	59082402	352	0.690693	0.290713	0.39998	247.368	CHG	TG2g00388	intron	wall-associated kinase 2
Chr2	62210119	62210427	309	0.812566	0.261787	0.550779	255.355	CHG	TG2g00408	intron	Disease resistance protein
Chr2	67705551	67705602	52	0.952697	0.768607	0.18409	56.2927	CG	TG2g00440	intron	Kinase family protein
Chr2	68850450	68850623	174	0.560174	0.173431	0.386743	112.835	CHG	TG2g00445	intron	RING-type domain-containing protein
Chr2	70131872	70132030	159	0.480882	0.17742	0.303461	176.952	CG	TG2g00461	intron	UPF0481 protein
Chr2	70131872	70132030	159	0.480882	0.17742	0.303461	176.952	CG	TG2g00461	exon	UPF0481 protein
Chr2	71021383	71021844	462	0.70512	0.177386	0.527734	482.374	CHG	TG2g00465	promoter	ATP binding protein
Chr2	76531884	76532052	169	0.6445	0.222935	0.421565	123.869	CHG	TG2g00482	intron	TMV resistance protein N-like
Chr2	76531884	76532052	169	0.6445	0.222935	0.421565	123.869	CHG	TG2g00482	exon	TMV resistance protein N-like
Chr2	77481464	77481665	202	0.875186	0.343037	0.532148	108.949	CHG	TG2g00487	intron	TMV resistance protein N-like
Chr2	77481976	77482605	630	0.642327	0.279415	0.362912	344.038	CHG	TG2g00487	intron	TMV resistance protein N-like
Chr2	77481976	77482605	630	0.642327	0.279415	0.362912	344.038	CHG	TG2g00487	exon	TMV resistance protein N-like
Chr2	86370926	86371534	609	0.0847635	0.00828721	0.0764763	920.554	CHH	TG2g00522	promoter	ADP-ribosyl cyclase/cyclic ADP-ribose hydrolase
Chr2	88532611	88532973	363	0.846471	0.221264	0.625206	219.488	CHG	TG2g00544	promoter	Protein kinase domain-containing protein
Chr2	89220482	89220670	189	0.859151	0.522565	0.336586	135.296	CHG	TG2g00547	intron	Unknown protein
Chr2	89343178	89343386	209	0.88715	0.5994	0.28775	156.068	CHG	TG2g00549	intron	Protein kinase domain-containing protein
Chr2	94491910	94491976	67	0.868602	0.975075	-0.106473	-72.9204	CG	TG2g00590	intron	Riboflavin kinase
Chr2	94567422	94567723	302	0.804937	0.337966	0.466971	185.347	CHG	TG2g00591	intron	Riboflavin kinase
Chr2	94633076	94633561	486	0.784467	0.391206	0.393261	376.224	CHG	TG2g00594	intron	BAHD acyltransferase DCR
Chr2	94637751	94638288	538	0.549492	0.210107	0.339385	303.822	CHG	TG2g00594	exon	BAHD acyltransferase DCR
Chr2	94637751	94638288	538	0.549492	0.210107	0.339385	303.822	CHG	TG2g00594	intron	BAHD acyltransferase DCR
Chr2	94706331	94706505	175	0.848395	0.28932	0.559075	130.954	CHG	TG2g00595	intron	lysosomal Pro-X carboxypeptidase-like
Chr2	103962620	103962775	156	0.890744	0.610583	0.280161	116.133	CHG	TG2g00628	intron	Glycosyltransferase
Chr2	108478888	108479082	195	0.0893074	0.496384	-0.407077	-95.1136	CHG	TG2g00670	intron	TLDc domain-containing protein
Chr2	113253761	113253957	197	0.397006	0.0706945	0.326312	95.5346	CHG	TG2g00688	intron	Unknown protein
Chr2	128845411	128845706	296	0.773264	0.331104	0.44216	236.063	CHG	TG2g00763	promoter	Unknown protein
Chr2	131086905	131087225	321	0.674159	0.220654	0.453505	144.509	CHG	TG2g00772	promoter	Polygalacturonase
Chr2	131937578	131937739	162	0.703406	0.458513	0.244893	153.533	CHG	TG2g00780	intron	Beta-galactosidase
Chr2	132682924	132683233	310	0.56753	0.0988788	0.468651	168.316	CHG	TG2g00783	intron	ADP-ribosyl cyclase/cyclic ADP-ribose hydrolase
Chr2	132682924	132683233	310	0.56753	0.0988788	0.468651	168.316	CHG	TG2g00783	exon	ADP-ribosyl cyclase/cyclic ADP-ribose hydrolase
Chr2	132683359	132683590	232	0.751382	0.120198	0.631184	126.762	CHG	TG2g00783	intron	ADP-ribosyl cyclase/cyclic ADP-ribose hydrolase
Chr2	132683359	132683590	232	0.751382	0.120198	0.631184	126.762	CHG	TG2g00783	exon	ADP-ribosyl cyclase/cyclic ADP-ribose hydrolase
Chr2	132684701	132684959	259	0.607933	0.0505564	0.557377	213.881	CHG	TG2g00783	promoter	ADP-ribosyl cyclase/cyclic ADP-ribose hydrolase
Chr2	132684701	132684959	259	0.607933	0.0505564	0.557377	213.881	CHG	TG2g00784	exon	C2 domain-containing protein
Chr2	132684701	132684959	259	0.607933	0.0505564	0.557377	213.881	CHG	TG2g00784	intron	C2 domain-containing protein
Chr2	134381339	134381743	405	0.667539	0.0789057	0.588634	280.298	CHG	TG2g00795	exon	ADP-ribosyl cyclase/cyclic ADP-ribose hydrolase
Chr2	134381339	134381743	405	0.667539	0.0789057	0.588634	280.298	CHG	TG2g00795	intron	ADP-ribosyl cyclase/cyclic ADP-ribose hydrolase
Chr2	135107035	135107222	188	0.637746	0.912739	-0.274993	-108.638	CHG	TG2g00802	intron	protein EI24 homolog
Chr2	135305023	135305477	455	0.103064	0.0185598	0.0845047	696.178	CHH	TG2g00803	intron	C2 domain-containing protein
Chr2	135309091	135309776	686	0.75735	0.0872555	0.670094	487.513	CHG	TG2g00803	intron	C2 domain-containing protein
Chr2	135310468	135311613	1146	0.209446	0.0127571	0.196689	2471.3	CHH	TG2g00803	exon	C2 domain-containing protein
Chr2	135310468	135311613	1146	0.209446	0.0127571	0.196689	2471.3	CHH	TG2g00803	intron	C2 domain-containing protein
Chr2	135310478	135311644	1167	0.737112	0.168087	0.569025	904.138	CHG	TG2g00803	exon	C2 domain-containing protein
Chr2	135310478	135311644	1167	0.737112	0.168087	0.569025	904.138	CHG	TG2g00803	intron	C2 domain-containing protein
Chr2	135310821	135311525	705	0.594388	0.176873	0.417515	302.057	CG	TG2g00803	exon	C2 domain-containing protein
Chr2	135310821	135311525	705	0.594388	0.176873	0.417515	302.057	CG	TG2g00803	intron	C2 domain-containing protein
Chr2	135314238	135315133	896	0.174054	0.0174318	0.156622	1155.97	CHH	TG2g00803	intron	C2 domain-containing protein
Chr2	135314238	135315133	896	0.174054	0.0174318	0.156622	1155.97	CHH	TG2g00803	exon	C2 domain-containing protein
Chr2	135314665	135315213	549	0.846271	0.169851	0.67642	503.286	CHG	TG2g00803	exon	C2 domain-containing protein
Chr2	135314665	135315213	549	0.846271	0.169851	0.67642	503.286	CHG	TG2g00803	intron	C2 domain-containing protein
Chr2	135315785	135316149	365	0.799825	0.340702	0.459123	186.402	CHG	TG2g00803	exon	C2 domain-containing protein
Chr2	135315785	135316149	365	0.799825	0.340702	0.459123	186.402	CHG	TG2g00803	intron	C2 domain-containing protein
Chr2	135316448	135316672	225	0.772503	0.443851	0.328651	174.082	CHG	TG2g00803	exon	C2 domain-containing protein
Chr2	135316791	135317305	515	0.0998556	0.00701256	0.092843	742.305	CHH	TG2g00803	exon	C2 domain-containing protein
Chr2	135316791	135317305	515	0.0998556	0.00701256	0.092843	742.305	CHH	TG2g00803	intron	C2 domain-containing protein
Chr2	135316819	135317199	381	0.689236	0.221211	0.468026	201.992	CHG	TG2g00803	exon	C2 domain-containing protein
Chr2	135316819	135317199	381	0.689236	0.221211	0.468026	201.992	CHG	TG2g00803	intron	C2 domain-containing protein
Chr2	135378495	135379020	526	0.812968	0.411067	0.401901	325.335	CHG	TG2g00803	intron	C2 domain-containing protein
Chr2	135378495	135379020	526	0.812968	0.411067	0.401901	325.335	CHG	TG2g00803	exon	C2 domain-containing protein
Chr2	135379231	135379415	185	0.80464	0.300756	0.503883	97.5899	CHG	TG2g00803	exon	C2 domain-containing protein
Chr2	135379231	135379415	185	0.80464	0.300756	0.503883	97.5899	CHG	TG2g00803	intron	C2 domain-containing protein
Chr2	135457548	135458031	484	0.0972772	0.00404207	0.0932351	739.506	CHH	TG2g00804	intron	Unknown protein
Chr2	135457548	135458031	484	0.0972772	0.00404207	0.0932351	739.506	CHH	TG2g00805	promoter	NB-ARC domain-containing protein
Chr2	135457752	135458453	702	0.687624	0.111296	0.576327	296.014	CHG	TG2g00804	intron	Unknown protein
Chr2	135457752	135458453	702	0.687624	0.111296	0.576327	296.014	CHG	TG2g00805	promoter	NB-ARC domain-containing protein
Chr2	135457752	135458453	702	0.687624	0.111296	0.576327	296.014	CHG	TG2g00804	exon	Unknown protein
Chr2	135457752	135458453	702	0.687624	0.111296	0.576327	296.014	CHG	TG2g00804	TES	Unknown protein
Chr2	135459026	135459152	127	0.877175	0.358554	0.518621	139.415	CHG	TG2g00805	promoter	NB-ARC domain-containing protein
Chr2	135459315	135459809	495	0.677525	0.118124	0.559401	326.822	CHG	TG2g00805	promoter	NB-ARC domain-containing protein
Chr2	135461497	135461596	100	0.750808	0.043126	0.707682	160.098	CHG	TG2g00805	exon	NB-ARC domain-containing protein
Chr2	135461497	135461596	100	0.750808	0.043126	0.707682	160.098	CHG	TG2g00805	TES	NB-ARC domain-containing protein
Chr2	136231065	136231444	380	0.723615	0.29639	0.427225	246.753	CHG	TG2g00808	promoter	C2 domain-containing protein
Chr2	136231548	136232040	493	0.633984	0.104837	0.529147	402.068	CHG	TG2g00808	promoter	C2 domain-containing protein
Chr2	136330041	136330762	722	0.494582	0.076769	0.417813	418.721	CHG	TG2g00811	promoter	Unknown protein
Chr2	136405822	136406096	275	0.572036	0.0628097	0.509227	184.058	CHG	TG2g00812	promoter	Unknown protein
Chr2	136406263	136406564	302	0.50209	0.122237	0.379853	216.345	CHG	TG2g00812	promoter	Unknown protein
Chr2	136901963	136903215	1253	0.240363	0.030191	0.210172	3067.05	CHH	TG2g00815	promoter	C2 domain-containing protein
Chr2	136901963	136903215	1253	0.240363	0.030191	0.210172	3067.05	CHH	TG2g00816	promoter	ADP-ribosyl cyclase/cyclic ADP-ribose hydrolase
Chr2	136904206	136905379	1174	0.793203	0.264026	0.529177	656.818	CHG	TG2g00815	promoter	C2 domain-containing protein
Chr2	136904206	136905379	1174	0.793203	0.264026	0.529177	656.818	CHG	TG2g00815	TSS	C2 domain-containing protein
Chr2	136904206	136905379	1174	0.793203	0.264026	0.529177	656.818	CHG	TG2g00815	exon	C2 domain-containing protein
Chr2	136904206	136905379	1174	0.793203	0.264026	0.529177	656.818	CHG	TG2g00815	intron	C2 domain-containing protein
Chr2	136904206	136905379	1174	0.793203	0.264026	0.529177	656.818	CHG	TG2g00815	TES	C2 domain-containing protein
Chr2	136904206	136905379	1174	0.793203	0.264026	0.529177	656.818	CHG	TG2g00816	TSS	ADP-ribosyl cyclase/cyclic ADP-ribose hydrolase
Chr2	136904206	136905379	1174	0.793203	0.264026	0.529177	656.818	CHG	TG2g00816	exon	ADP-ribosyl cyclase/cyclic ADP-ribose hydrolase
Chr2	136904206	136905379	1174	0.793203	0.264026	0.529177	656.818	CHG	TG2g00816	intron	ADP-ribosyl cyclase/cyclic ADP-ribose hydrolase
Chr2	136904206	136905379	1174	0.793203	0.264026	0.529177	656.818	CHG	TG2g00816	promoter	ADP-ribosyl cyclase/cyclic ADP-ribose hydrolase
Chr2	136907134	136907368	235	0.550302	0.107743	0.442558	171.424	CHG	TG2g00816	intron	ADP-ribosyl cyclase/cyclic ADP-ribose hydrolase
Chr2	136907776	136909082	1307	0.870652	0.0992941	0.771358	695.516	CHG	TG2g00816	exon	ADP-ribosyl cyclase/cyclic ADP-ribose hydrolase
Chr2	136907776	136909082	1307	0.870652	0.0992941	0.771358	695.516	CHG	TG2g00816	intron	ADP-ribosyl cyclase/cyclic ADP-ribose hydrolase
Chr2	136907860	136908622	763	0.176855	0.00684925	0.170006	947.953	CHH	TG2g00816	exon	ADP-ribosyl cyclase/cyclic ADP-ribose hydrolase
Chr2	136907860	136908622	763	0.176855	0.00684925	0.170006	947.953	CHH	TG2g00816	intron	ADP-ribosyl cyclase/cyclic ADP-ribose hydrolase
Chr2	136909254	136909739	486	0.903677	0.412531	0.491146	278.732	CHG	TG2g00816	intron	ADP-ribosyl cyclase/cyclic ADP-ribose hydrolase
Chr2	136909254	136909739	486	0.903677	0.412531	0.491146	278.732	CHG	TG2g00816	exon	ADP-ribosyl cyclase/cyclic ADP-ribose hydrolase
Chr2	136909812	136910033	222	0.876206	0.470048	0.406158	212.209	CHG	TG2g00816	exon	ADP-ribosyl cyclase/cyclic ADP-ribose hydrolase
Chr2	136910120	136910884	765	0.878399	0.379343	0.499056	401.11	CHG	TG2g00816	exon	ADP-ribosyl cyclase/cyclic ADP-ribose hydrolase
Chr2	136910120	136910884	765	0.878399	0.379343	0.499056	401.11	CHG	TG2g00816	intron	ADP-ribosyl cyclase/cyclic ADP-ribose hydrolase
Chr2	136910978	136911214	237	0.640229	0.284304	0.355926	131.697	CHG	TG2g00816	intron	ADP-ribosyl cyclase/cyclic ADP-ribose hydrolase
Chr2	136910978	136911214	237	0.640229	0.284304	0.355926	131.697	CHG	TG2g00816	exon	ADP-ribosyl cyclase/cyclic ADP-ribose hydrolase
Chr2	136911833	136912121	289	0.944485	0.521082	0.423403	147.416	CHG	TG2g00816	exon	ADP-ribosyl cyclase/cyclic ADP-ribose hydrolase
Chr2	136911833	136912121	289	0.944485	0.521082	0.423403	147.416	CHG	TG2g00816	TES	ADP-ribosyl cyclase/cyclic ADP-ribose hydrolase
Chr2	137012036	137012377	342	0.808116	0.394901	0.413215	216.971	CHG	TG2g00817	promoter	C2 domain-containing protein
Chr2	137012444	137013351	908	0.832287	0.307973	0.524314	509.609	CHG	TG2g00817	exon	C2 domain-containing protein
Chr2	137012444	137013351	908	0.832287	0.307973	0.524314	509.609	CHG	TG2g00817	intron	C2 domain-containing protein
Chr2	137012596	137013346	751	0.121383	0.00600515	0.115377	1243.74	CHH	TG2g00817	intron	C2 domain-containing protein
Chr2	137012596	137013346	751	0.121383	0.00600515	0.115377	1243.74	CHH	TG2g00817	exon	C2 domain-containing protein
Chr2	137013597	137014265	669	0.136549	0.00962035	0.126929	989.255	CHH	TG2g00817	intron	C2 domain-containing protein
Chr2	137013597	137014265	669	0.136549	0.00962035	0.126929	989.255	CHH	TG2g00817	exon	C2 domain-containing protein
Chr2	137014547	137014907	361	0.77736	0.45404	0.32332	126.618	CHG	TG2g00817	exon	C2 domain-containing protein
Chr2	137014547	137014907	361	0.77736	0.45404	0.32332	126.618	CHG	TG2g00818	promoter	Unknown protein
Chr2	137014547	137014907	361	0.77736	0.45404	0.32332	126.618	CHG	TG2g00817	intron	C2 domain-containing protein
Chr2	137015990	137016763	774	0.716971	0.25345	0.463521	498.157	CHG	TG2g00818	promoter	Unknown protein
Chr2	137015990	137016763	774	0.716971	0.25345	0.463521	498.157	CHG	TG2g00817	exon	C2 domain-containing protein
Chr2	137015990	137016763	774	0.716971	0.25345	0.463521	498.157	CHG	TG2g00817	TES	C2 domain-containing protein
Chr2	137015990	137016763	774	0.716971	0.25345	0.463521	498.157	CHG	TG2g00818	TSS	Unknown protein
Chr2	137015990	137016763	774	0.716971	0.25345	0.463521	498.157	CHG	TG2g00818	exon	Unknown protein
Chr2	137015990	137016763	774	0.716971	0.25345	0.463521	498.157	CHG	TG2g00818	intron	Unknown protein
Chr2	137016829	137017215	387	0.529344	0.160127	0.369218	165.811	CHG	TG2g00818	exon	Unknown protein
Chr2	137016829	137017215	387	0.529344	0.160127	0.369218	165.811	CHG	TG2g00818	intron	Unknown protein
Chr2	137017922	137018221	300	0.672678	0.169935	0.502744	152.349	CHG	TG2g00818	exon	Unknown protein
Chr2	137017922	137018221	300	0.672678	0.169935	0.502744	152.349	CHG	TG2g00818	TES	Unknown protein
Chr2	137718658	137718748	91	0.937719	0.478179	0.45954	46.6491	CG	TG2g00821	intron	Photosystem II protein D1
Chr2	137723639	137723767	129	0.775436	0.44117	0.334266	94.4494	CHG	TG2g00821	exon	Photosystem II protein D1
Chr2	137723639	137723767	129	0.775436	0.44117	0.334266	94.4494	CHG	TG2g00822	promoter	Light-independent protochlorophyllide reductase iron-sulfur ATP-binding protein
Chr2	137727863	137728041	179	0.543745	0.190833	0.352912	134.451	CHG	TG2g00823	intron	NAD(P)H-quinone oxidoreductase subunit 5, chloroplastic
Chr2	137742564	137742703	140	0.243406	0.868173	-0.624767	-112.442	CHG	TG2g00825	promoter	NAD(P)H-quinone oxidoreductase subunit 1, chloroplastic
Chr2	137781642	137781694	53	0.125512	0.0560306	0.0694813	38.5176	CG	TG2g00829	exon	50S ribosomal protein L14, chloroplastic
Chr2	137789211	137789274	64	0.583628	0.330927	0.252701	40.5933	CG	TG2g00830	exon	Photosystem II CP47 reaction center protein
Chr2	137798145	137798254	110	0.817833	0.305308	0.512525	71.6396	CG	TG2g00831	intron	Cytochrome f
Chr2	137814743	137814992	250	0.892561	0.326317	0.566244	86.6938	CG	TG2g00833	promoter	Photosystem I
Chr2	137825324	137825416	93	0.985315	0.835181	0.150134	42.5193	CG	TG2g00834	intron	Ribulose bisphosphate carboxylase large chain
Chr2	137873390	137873548	159	0.816011	0.328751	0.48726	52.3707	CG	TG2g00838	intron	30S ribosomal protein S7, chloroplastic
Chr2	137879597	137879779	183	0.925467	0.589599	0.335868	100.688	CG	TG2g00839	intron	Protein TIC 214
Chr2	137880564	137880787	224	0.93163	0.669513	0.262117	126.373	CG	TG2g00839	intron	Protein TIC 214
Chr2	137939741	137939893	153	0.955329	0.649828	0.305501	72.9364	CG	TG2g00845	TES	Ribulose bisphosphate carboxylase large chain
Chr2	137939741	137939893	153	0.955329	0.649828	0.305501	72.9364	CG	TG2g00845	exon	Ribulose bisphosphate carboxylase large chain
Chr2	137939967	137940044	78	0.941596	0.697531	0.244065	58.2887	CG	TG2g00845	exon	Ribulose bisphosphate carboxylase large chain
Chr2	137959003	137959105	103	0.852329	0.478684	0.373645	43.8874	CG	TG2g00846	exon	ATP synthase subunit alpha, chloroplastic
Chr2	137959003	137959105	103	0.852329	0.478684	0.373645	43.8874	CG	TG2g00846	intron	ATP synthase subunit alpha, chloroplastic
Chr2	138002291	138002388	98	0.758419	0.256375	0.502044	57.3517	CG	TG2g00849	intron	NAD(P)H-quinone oxidoreductase subunit 5, chloroplastic
Chr2	138002625	138002713	89	0.964334	0.696154	0.26818	45.4743	CG	TG2g00849	intron	NAD(P)H-quinone oxidoreductase subunit 5, chloroplastic
Chr2	138003872	138003941	70	0.503637	0.241659	0.261978	48.1962	CG	TG2g00849	promoter	NAD(P)H-quinone oxidoreductase subunit 5, chloroplastic
Chr2	138046092	138046170	79	0.848608	0.562143	0.286465	63.4316	CG	TG2g00853	promoter	ATP synthase subunit beta
Chr2	138064307	138064361	55	0.581629	0.916021	-0.334393	-38.7854	CG	TG2g00856	promoter	Photosystem II CP43 reaction center protein
Chr2	138064307	138064361	55	0.581629	0.916021	-0.334393	-38.7854	CG	TG2g00857	promoter	DNA-directed RNA polymerase subunit beta
Chr2	138088671	138088752	82	0.521281	0.197238	0.324044	62.0261	CG	TG2g00860	promoter	30S ribosomal protein S11, chloroplastic
Chr2	138100796	138101102	307	0.72235	0.330869	0.391481	99.3457	CHG	TG2g00863	exon	Protein Ycf2
Chr2	138100796	138101102	307	0.72235	0.330869	0.391481	99.3457	CHG	TG2g00863	TES	Protein Ycf2
Chr2	138100796	138101102	307	0.72235	0.330869	0.391481	99.3457	CHG	TG2g00863	intron	Protein Ycf2
Chr2	138125039	138125185	147	0.6224	0.924544	-0.302143	-52.4352	CG	TG2g00864	promoter	NAD(P)H-quinone oxidoreductase subunit 1, chloroplastic
Chr2	138129808	138129955	148	0.966393	0.27939	0.687003	68.1697	CG	TG2g00864	exon	NAD(P)H-quinone oxidoreductase subunit 1, chloroplastic
Chr2	138150160	138150267	108	0.8955	0.543231	0.35227	97.292	CG	TG2g00867	intron	Photosystem II protein D1
Chr2	138155002	138155190	189	0.864042	0.429773	0.434268	92.8425	CG	TG2g00867	intron	Photosystem II protein D1
Chr2	138164738	138164912	175	0.823749	0.247751	0.575999	90.3352	CG	TG2g00868	intron	ATP synthase subunit alpha, chloroplastic
Chr2	138166562	138166674	113	0.892418	0.586618	0.3058	63.4823	CG	TG2g00868	exon	ATP synthase subunit alpha, chloroplastic
Chr2	138182115	138182319	205	0.838765	0.374709	0.464056	108.237	CHG	TG2g00870	exon	Photosystem II CP43 reaction center protein
Chr2	138187702	138187887	186	0.791947	0.243975	0.547972	81.7665	CG	TG2g00871	promoter	Photosystem I P700 chlorophyll a apoprotein A2
Chr2	138187706	138187886	181	0.695212	0.132468	0.562744	95.3231	CHG	TG2g00871	promoter	Photosystem I P700 chlorophyll a apoprotein A2
Chr2	138215392	138215484	93	0.737974	0.36637	0.371604	46.7575	CG	TG2g00875	promoter	Cytochrome f
Chr2	138216067	138216173	107	0.812479	0.387262	0.425216	55.3308	CG	TG2g00876	promoter	Photosystem II CP47 reaction center protein
Chr2	138216067	138216173	107	0.812479	0.387262	0.425216	55.3308	CG	TG2g00875	promoter	Cytochrome f
Chr2	138228981	138229410	430	0.135436	0.015405	0.120031	707.57	CHH	TG2g00877	promoter	50S ribosomal protein L2, chloroplastic
Chr2	138282955	138283124	170	0.88365	0.416587	0.467063	74.2191	CG	TG2g00886	exon	DNA-directed RNA polymerase subunit beta''
Chr2	138283665	138283955	291	0.7074	0.202372	0.505028	90.0938	CG	TG2g00886	exon	DNA-directed RNA polymerase subunit beta''
Chr2	138283665	138283955	291	0.7074	0.202372	0.505028	90.0938	CG	TG2g00886	intron	DNA-directed RNA polymerase subunit beta''
Chr2	138289556	138289643	88	0.77195	0.289542	0.482408	104.373	CG	TG2g00886	exon	DNA-directed RNA polymerase subunit beta''
Chr2	138289556	138289643	88	0.77195	0.289542	0.482408	104.373	CG	TG2g00886	intron	DNA-directed RNA polymerase subunit beta''
Chr2	138290116	138290306	191	0.919695	0.490482	0.429213	87.5381	CG	TG2g00886	exon	DNA-directed RNA polymerase subunit beta''
Chr2	138290116	138290306	191	0.919695	0.490482	0.429213	87.5381	CG	TG2g00886	intron	DNA-directed RNA polymerase subunit beta''
Chr2	138290200	138290345	146	0.769863	0.378812	0.391051	123.671	CHG	TG2g00886	intron	DNA-directed RNA polymerase subunit beta''
Chr2	138302589	138302713	125	0.79361	0.33168	0.46193	74.9384	CG	TG2g00888	exon	Light-independent protochlorophyllide reductase subunit N
Chr2	138310671	138310744	74	0.960931	0.610718	0.350212	41.3838	CG	TG2g00889	promoter	NAD(P)H-quinone oxidoreductase subunit 5, chloroplastic
Chr2	138356726	138356889	164	0.56683	0.298711	0.268119	54.377	CG	TG2g00892	intron	DNA-directed RNA polymerase subunit alpha
Chr2	138357516	138357750	235	0.804079	0.313053	0.491026	123.312	CG	TG2g00892	intron	DNA-directed RNA polymerase subunit alpha
Chr2	138357516	138357750	235	0.804079	0.313053	0.491026	123.312	CG	TG2g00892	exon	DNA-directed RNA polymerase subunit alpha
Chr2	138357516	138357750	235	0.804079	0.313053	0.491026	123.312	CG	TG2g00892	TES	DNA-directed RNA polymerase subunit alpha
Chr2	138358158	138358267	110	0.850806	0.489189	0.361617	59.2477	CG	TG2g00893	exon	Photosystem II CP47 reaction center protein
Chr2	138358873	138359044	172	0.666242	0.357489	0.308753	104.942	CHG	TG2g00893	intron	Photosystem II CP47 reaction center protein
Chr2	138358873	138359044	172	0.666242	0.357489	0.308753	104.942	CHG	TG2g00893	exon	Photosystem II CP47 reaction center protein
Chr2	138382504	138382618	115	0.616624	0.249006	0.367617	79.6528	CG	TG2g00894	promoter	Photosystem I P700 chlorophyll a apoprotein A1
Chr2	138382560	138382786	227	0.816445	0.355147	0.461298	115.63	CHG	TG2g00894	promoter	Photosystem I P700 chlorophyll a apoprotein A1
Chr2	138384204	138384278	75	0.678506	0.350142	0.328363	43.2726	CG	TG2g00894	promoter	Photosystem I P700 chlorophyll a apoprotein A1
Chr2	138393502	138393625	124	0.697036	0.318013	0.379023	53.4398	CG	TG2g00895	exon	Photosystem II CP43 reaction center protein
Chr2	138393502	138393625	124	0.697036	0.318013	0.379023	53.4398	CG	TG2g00895	intron	Photosystem II CP43 reaction center protein
Chr2	138402306	138402386	81	0.573309	0.291956	0.281353	38.1376	CG	TG2g00896	intron	Acetyl-coenzyme A carboxylase carboxyl transferase subunit beta, chloroplastic
Chr2	138402469	138402528	60	0.778175	0.408299	0.369876	41.4297	CG	TG2g00896	intron	Acetyl-coenzyme A carboxylase carboxyl transferase subunit beta, chloroplastic
Chr2	138406317	138406372	56	0.366183	0.100145	0.266038	47.8993	CG	TG2g00897	intron	Cytochrome f
Chr2	138410504	138410697	194	0.8747	0.477384	0.397316	111.988	CG	TG2g00897	exon	Cytochrome f
Chr2	138412133	138412225	93	0.840727	0.228115	0.612612	66.0121	CG	TG2g00897	promoter	Cytochrome f
Chr2	138412133	138412225	93	0.840727	0.228115	0.612612	66.0121	CG	TG2g00898	promoter	Photosystem II CP47 reaction center protein
Chr2	138589311	138590168	858	0.24939	0.0321276	0.217262	1969.03	CHH	TG2g00907	promoter	C2 domain-containing protein
Chr2	138591418	138592341	924	0.740099	0.192849	0.54725	511.948	CHG	TG2g00907	exon	C2 domain-containing protein
Chr2	138591418	138592341	924	0.740099	0.192849	0.54725	511.948	CHG	TG2g00907	intron	C2 domain-containing protein
Chr2	138591418	138592341	924	0.740099	0.192849	0.54725	511.948	CHG	TG2g00906	promoter	Unknown protein
Chr2	138591431	138592048	618	0.188902	0.00930664	0.179595	1193.31	CHH	TG2g00907	exon	C2 domain-containing protein
Chr2	138591431	138592048	618	0.188902	0.00930664	0.179595	1193.31	CHH	TG2g00907	intron	C2 domain-containing protein
Chr2	138591431	138592048	618	0.188902	0.00930664	0.179595	1193.31	CHH	TG2g00906	promoter	Unknown protein
Chr2	138592435	138592771	337	0.730905	0.254541	0.476364	197.35	CHG	TG2g00906	promoter	Unknown protein
Chr2	138592435	138592771	337	0.730905	0.254541	0.476364	197.35	CHG	TG2g00907	intron	C2 domain-containing protein
Chr2	138593148	138598306	5159	0.840772	0.235661	0.605111	2913.88	CHG	TG2g00907	exon	C2 domain-containing protein
Chr2	138593148	138598306	5159	0.840772	0.235661	0.605111	2913.88	CHG	TG2g00907	intron	C2 domain-containing protein
Chr2	138593148	138598306	5159	0.840772	0.235661	0.605111	2913.88	CHG	TG2g00907	TES	C2 domain-containing protein
Chr2	138596529	138597366	838	0.135869	0.0197881	0.116081	1218.13	CHH	TG2g00907	exon	C2 domain-containing protein
Chr2	138880308	138880449	142	0.722142	0.262127	0.460015	67.4186	CG	TG2g00909	intron	Beta-galactosidase
Chr2	138888024	138888169	146	0.912416	0.575749	0.336667	96.9674	CHG	TG2g00909	intron	Beta-galactosidase
Chr2	138962752	138963341	590	0.114741	0.0104166	0.104324	963.924	CHH	TG2g00909	intron	Beta-galactosidase
Chr2	138963002	138963234	233	0.692058	0.175433	0.516626	207.259	CHG	TG2g00909	intron	Beta-galactosidase
Chr2	139948512	139949123	612	0.64339	0.142767	0.500623	343.61	CHG	TG2g00912	intron	Homeobox domain-containing protein
Chr2	139949239	139949405	167	0.814324	0.412242	0.402082	207.208	CHG	TG2g00912	intron	Homeobox domain-containing protein
Chr2	140732466	140732822	357	0.216227	0.620301	-0.404074	-144.753	CHG	TG2g00916	intron	Pentatricopeptide repeat-containing protein chloroplastic
Chr2	141519963	141520446	484	0.505453	0.205777	0.299676	338.438	CHG	TG2g00920	intron	Magnesium-transporting ATPase, P-type 1
Chr2	142268236	142268363	128	0.134888	0.485579	-0.350691	-126.954	CHG	TG2g00927	intron	PIG-P domain-containing protein
Chr2	147706061	147706206	146	0.381387	0.0911877	0.290199	96.2216	CHG	TG2g00966	promoter	PQ-loop repeat family protein / transmembrane family protein
Chr2	148143694	148143786	93	0.449807	0.876178	-0.426371	-55.8822	CG	TG2g00967	exon	DUF632 domain-containing protein
Chr2	149571082	149571392	311	0.728128	0.373117	0.355011	166.223	CHG	TG2g00975	intron	Unknown protein
Chr2	153343369	153343629	261	0.806377	0.422089	0.384289	180.928	CHG	TG2g00995	promoter	LRRNT_2 domain-containing protein
Chr2	153343369	153343629	261	0.806377	0.422089	0.384289	180.928	CHG	TG2g00996	intron	Unknown protein
Chr2	157845155	157845604	450	0.726045	0.337575	0.38847	245.941	CHG	TG2g01008	exon	Unknown protein
Chr2	157845155	157845604	450	0.726045	0.337575	0.38847	245.941	CHG	TG2g01008	intron	Unknown protein
Chr2	158293535	158293950	416	0.17705	0.0192081	0.157842	858.41	CHH	TG2g01012	intron	LRRNT_2 domain-containing protein
Chr2	159590554	159590820	267	0.659133	0.104319	0.554814	220.591	CHG	TG2g01016	promoter	receptor-like protein EIX2
Chr2	160095287	160096139	853	0.462691	0.0856553	0.377036	336.116	CHG	TG2g01018	intron	LRRNT_2 domain-containing protein
Chr2	160095287	160096139	853	0.462691	0.0856553	0.377036	336.116	CHG	TG2g01018	exon	LRRNT_2 domain-containing protein
Chr2	166255615	166256220	606	0.721384	0.109244	0.61214	212.847	CHG	TG2g01040	promoter	B3 domain-containing protein
Chr2	166255615	166256220	606	0.721384	0.109244	0.61214	212.847	CHG	TG2g01041	promoter	elongation factor 1-gamma-like
Chr2	167682476	167683072	597	0.676075	0.300745	0.375331	415.696	CHG	TG2g01049	intron	oligopeptide transporter 7
Chr2	167686874	167687382	509	0.786067	0.152079	0.633988	508.198	CHG	TG2g01049	intron	oligopeptide transporter 7
Chr2	167987916	167988040	125	0.701816	0.283055	0.418761	93.2539	CHG	TG2g01050	intron	Ultraviolet-B receptor UVR8
Chr2	169589708	169589778	71	0.988551	0.535367	0.453184	54.4267	CG	TG2g01063	intron	MYB transcription factor
Chr2	186087953	186088126	174	0.630012	0.236601	0.393411	103.482	CHG	TG2g01096	intron	Abc transporter b family member
Chr2	189843852	189843951	100	0.732064	0.960693	-0.228629	-41.4896	CG	TG2g01118	promoter	Methyltransf_21 domain-containing protein
Chr2	198444482	198444750	269	0.723378	0.297523	0.425855	169.951	CHG	TG2g01162	promoter	Ribosomal protein S11
Chr2	202399035	202399320	286	0.0192321	0.158484	-0.139252	-745.157	CHH	TG2g01183	intron	DNA-directed RNA polymerase subunit beta
Chr2	204398928	204398990	63	0.904042	0.97548	-0.0714381	-88.5309	CG	TG2g01194	intron	ubiquitin-conjugating enzyme E2 34-like
Chr2	209578004	209578175	172	0.762547	0.228679	0.533868	149.451	CHG	TG2g01225	intron	Protein kinase domain-containing protein
Chr2	210267752	210267925	174	0.704028	0.217997	0.486031	114.203	CHG	TG2g01232	promoter	Unknown protein
Chr2	240934009	240934172	164	0.873814	0.626353	0.24746	129.389	CHG	TG2g01330	intron	IU_nuc_hydro domain-containing protein
Chr2	241765700	241765833	134	0.516293	0.878742	-0.362448	-175.727	CHG	TG2g01336	intron	Stress-response A/B barrel domain-containing protein
Chr2	245084298	245084594	297	0.355069	0.785028	-0.429959	-151.731	CHG	TG2g01352	intron	Serine carboxypeptidase S28 family protein
Chr2	248426548	248426647	100	0.544728	0.314657	0.230071	91.5241	CG	TG2g01359	intron	Muscleblind-like protein 1
Chr2	252551755	252552333	579	0.177017	0.0185494	0.158468	1310.29	CHH	TG2g01376	promoter	TSA: Wollemia nobilis Ref_Wollemi_Transcript_12954_2075 transcribed RNA sequence
Chr2	266495174	266495293	120	0.489173	0.8828	-0.393627	-61.5937	CG	TG2g01399	intron	Splicing factor U2af large subunit
Chr2	271666278	271666481	204	0.814272	0.262133	0.552139	141.634	CHG	TG2g01414	intron	Unknown protein
Chr2	279139330	279139722	393	0.0193991	0.124674	-0.105275	-727.495	CHH	TG2g01436	intron	DNA-dependent protein kinase catalytic subunit
Chr2	279141793	279142064	272	0.187767	0.0143124	0.173454	694.856	CHH	TG2g01436	intron	DNA-dependent protein kinase catalytic subunit
Chr2	279730204	279730361	158	0.909657	0.667153	0.242504	140.247	CHG	TG2g01440	intron	RIX1 domain-containing protein
Chr2	287556023	287556239	217	0.656231	0.132273	0.523958	154.522	CHG	TG2g01478	intron	DUF150 domain-containing protein
Chr2	291904444	291904719	276	0.856099	0.448008	0.408091	161.426	CHG	TG2g01496	intron	Acyl-[acyl-carrier-protein] desaturase
Chr2	291904444	291904719	276	0.856099	0.448008	0.408091	161.426	CHG	TG2g01496	exon	Acyl-[acyl-carrier-protein] desaturase
Chr2	306695937	306696442	506	0.789666	0.269662	0.520003	149.822	CHG	TG2g01543	promoter	Pentatricopeptide repeat-containing protein mitochondrial-like
Chr2	308898420	308898516	97	0.979262	0.779835	0.199427	39.1817	CG	TG2g01546	intron	GDT1 family protein
Chr2	325755513	325755601	89	0.962975	0.833528	0.129447	38.5231	CG	TG2g01570	intron	Autophagy protein 5
Chr2	326736383	326736568	186	0.666066	0.985959	-0.319893	-143.597	CG	TG2g01571	intron	histone-lysine N-methyltransferase ASHH2
Chr2	343014566	343014727	162	0.430878	0.130348	0.30053	134.667	CHG	TG2g01613	intron	histone-lysine N-methyltransferase ASHH2
Chr2	343875614	343875936	323	0.184245	0.0144695	0.169776	687.697	CHH	TG2g01614	intron	(rape) hypothetical protein
Chr2	348961117	348961239	123	0.801906	0.955517	-0.153611	-98.3873	CHG	TG2g01624	intron	Prenylcys_lyase domain-containing protein
Chr2	352691917	352692334	418	0.659552	0.251463	0.408089	302.51	CHG	TG2g01633	intron	Subtilisin-like protease
Chr2	356337724	356337832	109	0.921483	0.676549	0.244934	100.041	CHG	TG2g01638	promoter	Potassium channel SKOR
Chr2	370051408	370051617	210	0.0483877	0.540267	-0.491879	-95.4798	CHG	TG2g01663	intron	GDSL esterase/lipase
Chr2	378577455	378577530	76	0.370138	0.0568417	0.313296	114.66	CHG	TG2g01680	exon	Zinc finger protein
Chr2	382764784	382764904	121	0.814621	0.964353	-0.149732	-44.9312	CG	TG2g01686	intron	PGR5-like protein 1A, chloroplastic
Chr2	433829428	433829635	208	0.142057	0.445687	-0.30363	-100.361	CHG	TG2g01723	intron	Exportin-4
Chr2	455349097	455349316	220	0.0467326	0.243326	-0.196593	-185.919	CHG	TG2g01731	intron	NADH dehydrogenase [ubiquinone] 1 alpha subcomplex subunit 13
Chr2	494695769	494696108	340	0.177792	0.00959996	0.168192	941.246	CHH	TG2g01749	intron	Nuclear pore complex protein Nup85
Chr2	503347923	503348207	285	0.682535	0.912918	-0.230383	-234.977	CG	TG2g01757	intron	RING-type E3 ubiquitin transferase
Chr2	503348010	503348197	188	0.524369	0.819103	-0.294733	-178.735	CHG	TG2g01757	intron	RING-type E3 ubiquitin transferase
Chr2	508998992	508999437	446	0.269791	0.0140859	0.255705	711.398	CHH	TG2g01763	exon	Squamous cell carcinoma antigen recognized by T-cells 3 like
Chr2	508998992	508999437	446	0.269791	0.0140859	0.255705	711.398	CHH	TG2g01763	intron	Squamous cell carcinoma antigen recognized by T-cells 3 like
Chr2	514693274	514693461	188	0.717159	0.178757	0.538402	187.676	CHG	TG2g01770	intron	FHA domain-containing protein
Chr2	514831725	514831856	132	0.507002	0.198872	0.30813	98.9652	CHG	TG2g01771	intron	FHA domain-containing protein
Chr2	541555823	541555911	89	0.792505	0.383565	0.40894	46.5679	CG	TG2g01787	intron	Btz domain-containing protein
Chr2	551061933	551062131	199	0.0327272	0.269493	-0.236766	-110.448	CHG	TG2g01791	intron	Myb-like domain-containing protein
Chr2	555919439	555919604	166	0.324193	0.681496	-0.357304	-107.608	CHG	TG2g01795	intron	Unknown protein
Chr2	559368436	559368576	141	0.957362	0.771198	0.186164	111.791	CG	TG2g01796	intron	protein GUCD1-like
Chr2	570786351	570786462	112	0.509639	0.843016	-0.333377	-110.598	CHG	TG2g01810	intron	Pentatricopeptide repeat-containing protein
Chr2	570799757	570800314	558	0.367991	0.043788	0.324204	2100.33	CHH	TG2g01810	intron	Pentatricopeptide repeat-containing protein
Chr2	570799757	570800314	558	0.367991	0.043788	0.324204	2100.33	CHH	TG2g01810	exon	Pentatricopeptide repeat-containing protein
Chr2	570799757	570800314	558	0.367991	0.043788	0.324204	2100.33	CHH	TG2g01810	TSS	Pentatricopeptide repeat-containing protein
Chr2	570799757	570800314	558	0.367991	0.043788	0.324204	2100.33	CHH	TG2g01810	promoter	Pentatricopeptide repeat-containing protein
Chr2	582372128	582372373	246	0.381721	0.150292	0.231429	172.013	CHG	TG2g01818	promoter	Protein of unknown function (DUF803)
Chr2	585567253	585567518	266	0.962789	0.753383	0.209406	214.901	CG	TG2g01821	intron	DUF4336 domain-containing protein
Chr2	597092244	597092937	694	0.289248	0.0658032	0.223444	1465.02	CHH	TG2g01828	promoter	Glutathione S-transferase C-terminal domain-containing protein
Chr2	652716813	652717024	212	0.0701007	0.318127	-0.248026	-165.179	CHG	TG2g01865	intron	FAD-dependent oxidoreductase
Chr2	658777041	658777209	169	0.0393261	0.299736	-0.26041	-95.6542	CHG	TG2g01869	intron	S5 DRBM domain-containing protein
Chr2	669939513	669939611	99	0.962785	0.779106	0.183679	86.2854	CG	TG2g01878	promoter	Proteasome assembly chaperone 2
Chr2	683764855	683765174	320	0.141511	0.00852736	0.132984	854.521	CHH	TG2g01888	intron	Histidine kinase
Chr2	685877100	685877523	424	0.098904	0.02194	0.0769641	712.044	CHH	TG2g01890	intron	Mediator of RNA polymerase II transcription subunit 33A
Chr2	710772851	710773228	378	0.516279	0.139157	0.377122	251.604	CHG	TG2g01903	intron	Peptidyl-prolyl cis-trans isomerase
Chr2	746121290	746121441	152	0.988545	0.863266	0.125279	76.9031	CG	TG2g01931	intron	CBS domain-containing protein CBSX1, chloroplastic
Chr2	774803733	774804114	382	0.458124	0.0932926	0.364831	222.199	CHG	TG2g01947	intron	protein CREG1
Chr2	783973560	783973623	64	0.980864	0.855345	0.125519	47.884	CG	TG2g01954	intron	Myb_DNA-bind_4 domain-containing protein
Chr2	798612190	798612482	293	0.863673	0.42271	0.440964	153.383	CHG	TG2g01970	promoter	Rhodanese domain-containing protein
Chr2	798623436	798623685	250	0.969656	0.700664	0.268992	160.161	CG	TG2g01970	intron	Rhodanese domain-containing protein
Chr2	822184588	822184684	97	0.881162	0.686258	0.194904	93.5005	CHG	TG2g01986	intron	Usp domain-containing protein
Chr2	854144039	854144166	128	0.0616707	0.488055	-0.426385	-96.6648	CHG	TG2g02008	intron	Phosphoglycerate mutase family protein
Chr2	885741011	885741178	168	0.0553842	0.354712	-0.299328	-150.367	CHG	TG2g02045	intron	Actin-related protein
Chr2	896334188	896334253	66	0.369798	0.927986	-0.558188	-42.5749	CG	TG2g02073	intron	SDR family NAD(P)-dependent oxidoreductase
Chr2	898892259	898892615	357	0.481457	0.086966	0.394491	249.947	CHG	TG2g02081	intron	GDSL esterase/lipase
Chr2	923013344	923013434	91	0.2934	0.554766	-0.261366	-59.9251	CG	TG2g02141	intron	serine/threonine-protein phosphatase 4 regulatory subunit 2-like
Chr2	932578866	932579564	699	0.159595	0.019204	0.140391	1394.07	CHH	TG2g02165	promoter	50S ribosomal protein L12, chloroplastic
Chr2	937072644	937072838	195	0.353774	0.744127	-0.390353	-136.161	CHG	TG2g02175	intron	ATP-synt_DE_N domain-containing protein
Chr2	942720042	942720238	197	0.723822	0.246754	0.477068	120.742	CHG	TG2g02198	intron	Fatty acyl-CoA reductase
Chr2	964973173	964973314	142	0.250041	0.498369	-0.248328	-122.167	CG	TG2g02246	intron	Phox domain-containing protein
Chr2	974686340	974686435	96	0.794348	0.987411	-0.193063	-42.0959	CG	TG2g02278	intron	BEACH domain-containing protein C2-like
Chr2	976319602	976319666	65	0.256789	0.829461	-0.572673	-42.3845	CG	TG2g02284	intron	Alpha-L-fucosidase
Chr2	981478359	981478501	143	0.98536	0.852783	0.132577	54.4125	CG	TG2g02295	intron	Superoxide dismutase copper chaperone
Chr2	987331983	987332237	255	0.398026	0.070304	0.327723	154.332	CHG	TG2g02321	intron	Cysteine synthase
Chr2	987332817	987333120	304	0.625639	0.171847	0.453792	145.292	CHG	TG2g02321	intron	Cysteine synthase
Chr2	1004395578	1004395784	207	0.812538	0.168583	0.643954	131.351	CHG	TG2g02378	promoter	Trafficking protein particle complex subunit
Chr2	1015489588	1015489761	174	0.925865	0.598429	0.327436	106.543	CHG	TG2g02441	intron	Lipid-A-disaccharide synthase
Chr2	1015588525	1015588885	361	0.0113323	0.196902	-0.185569	-700.708	CHH	TG2g02441	intron	Lipid-A-disaccharide synthase
Chr2	1015650848	1015650930	83	0.917088	0.727067	0.190022	104.334	CHG	TG2g02442	intron	Lipid-A-disaccharide synthase
Chr2	1015736526	1015736622	97	0.978734	0.861982	0.116752	69.0318	CG	TG2g02442	intron	Lipid-A-disaccharide synthase
Chr2	1018462281	1018462343	63	0.505599	0.894028	-0.388429	-128.998	CG	TG2g02452	intron	Unknown protein
Chr2	1021662106	1021662455	350	0.116641	0.00530484	0.111336	812.599	CHH	TG2g02469	promoter	LOB domain-containing protein
Chr2	1025471130	1025471322	193	0.454835	0.0831095	0.371726	102.015	CHG	TG2g02487	intron	Cytochrome P450 family protein
Chr2	1026016019	1026016171	153	0.426574	0.0409069	0.385668	92.9408	CHG	TG2g02492	intron	TMV resistance protein N-like
Chr2	1026104003	1026104311	309	0.576123	0.1559	0.420223	255.822	CHG	TG2g02493	intron	TMV resistance protein N-like
Chr2	1026108382	1026108998	617	0.808179	0.357015	0.451164	581.533	CHG	TG2g02493	intron	TMV resistance protein N-like
Chr2	1026145880	1026146182	303	0.392921	0.114693	0.278229	131.42	CHG	TG2g02493	intron	TMV resistance protein N-like
Chr2	1026145880	1026146182	303	0.392921	0.114693	0.278229	131.42	CHG	TG2g02493	exon	TMV resistance protein N-like
Chr2	1034285430	1034285852	423	0.00481153	0.132487	-0.127675	-754.691	CHH	TG2g02532	intron	TMV resistance protein N-like
Chr2	1034285430	1034285852	423	0.00481153	0.132487	-0.127675	-754.691	CHH	TG2g02532	exon	TMV resistance protein N-like
Chr2	1034291426	1034291832	407	0.184334	0.0253363	0.158997	271.732	CHG	TG2g02532	exon	TMV resistance protein N-like
Chr2	1037768142	1037768225	84	0.828189	0.277083	0.551106	100.578	CHG	TG2g02560	intron	NHL domain-containing protein
Chr2	1037898403	1037898534	132	0.25159	0.66831	-0.41672	-127.575	CG	TG2g02561	intron	NHL domain-containing protein
Chr2	1038155968	1038156208	241	0.254566	0.796076	-0.54151	-124.667	CG	TG2g02563	intron	Unknown protein
Chr2	1045089054	1045089523	470	0.559191	0.166891	0.392301	331.585	CHG	TG2g02591	intron	(-)-ent-kaurene synthase
Chr2	1045241973	1045242051	79	0.703187	0.317657	0.38553	120.482	CHG	TG2g02592	intron	Cytochrome p450
Chr2	1048179464	1048180222	759	0.112148	0.010174	0.101974	1267.48	CHH	TG2g02604	intron	Diterpene synthase
Chr2	1048184120	1048184420	301	0.621853	0.141183	0.480671	320.248	CHG	TG2g02604	intron	Diterpene synthase
Chr2	1049413895	1049414351	457	0.0994626	0.0126477	0.0868149	761.903	CHH	TG2g02610	intron	delta(14)-sterol reductase
Chr2	1051165940	1051166119	180	0.469443	0.82722	-0.357777	-122.33	CHG	TG2g02625	intron	Lgl_C domain-containing protein
Chr2	1051492330	1051492470	141	0.109793	0.531064	-0.421271	-51.1708	CG	TG2g02627	intron	switch 2
Chr2	1051745847	1051745904	58	0.543698	0.963238	-0.41954	-44.2519	CG	TG2g02629	intron	Metallothionein-like protein
Chr2	1073412735	1073412860	126	0.8622	0.63195	0.23025	142.206	CHG	TG2g02679	promoter	p21-activated protein kinase-interacting protein 1-like
Chr2	1073735308	1073735559	252	0.399033	0.97376	-0.574726	-180.281	CG	TG2g02684	intron	F-box/LRR-repeat protein 14-like
Chr2	1076013834	1076013984	151	0.0853887	0.894171	-0.808783	-110.279	CG	TG2g02703	promoter	CAP10 domain-containing protein
Chr2	1076923457	1076923690	234	0.340898	0.0880339	0.252864	100.491	CHG	TG2g02710	intron	Unknown protein
Chr2	1077457033	1077457358	326	0.129165	0.00937146	0.119794	702.902	CHH	TG2g02715	promoter	Methyltransferase-like protein 22
Chr2	1077795673	1077795801	129	0.157471	0.598114	-0.440643	-103.718	CHG	TG2g02716	intron	Transmembrane protein
Chr2	1078100057	1078100961	905	0.711196	0.165324	0.545871	971.179	CHG	TG2g02720	exon	tonoplast dicarboxylate transporter
Chr2	1078100057	1078100961	905	0.711196	0.165324	0.545871	971.179	CHG	TG2g02720	intron	tonoplast dicarboxylate transporter
Chr2	1078101351	1078101513	163	0.264869	0.0542577	0.210611	113.628	CG	TG2g02720	exon	tonoplast dicarboxylate transporter
Chr2	1078101568	1078102084	517	0.676674	0.164132	0.512542	309.292	CHG	TG2g02720	promoter	tonoplast dicarboxylate transporter
Chr2	1078819556	1078819758	203	0.713724	0.358592	0.355132	130.739	CHG	TG2g02725	intron	F-box domain-containing protein
Chr2	1078823766	1078823977	212	0.638984	0.910821	-0.271837	-183.642	CG	TG2g02725	intron	F-box domain-containing protein
Chr2	1078894098	1078894186	89	0.98481	0.90792	0.07689	74.3489	CG	TG2g02727	intron	F-box domain-containing protein
Chr2	1084238309	1084238394	86	0.611253	0.31289	0.298363	53.1806	CG	TG2g02754	exon	Protein kinase domain-containing protein
Chr2	1084238399	1084238707	309	0.730561	0.277645	0.452916	180.679	CHG	TG2g02754	exon	Protein kinase domain-containing protein
Chr2	1084238399	1084238707	309	0.730561	0.277645	0.452916	180.679	CHG	TG2g02754	intron	Protein kinase domain-containing protein
Chr2	1091555649	1091556244	596	0.499681	0.027609	0.472073	536.039	CHG	TG2g02787	promoter	PfkB domain-containing protein
Chr2	1091555649	1091556244	596	0.499681	0.027609	0.472073	536.039	CHG	TG2g02788	intron	Unknown protein
Chr2	1095158512	1095159026	515	0.161478	0.00310724	0.158371	947.962	CHH	TG2g02807	TES	Protein kinase domain-containing protein
Chr2	1095158512	1095159026	515	0.161478	0.00310724	0.158371	947.962	CHH	TG2g02807	exon	Protein kinase domain-containing protein
Chr2	1095158512	1095159026	515	0.161478	0.00310724	0.158371	947.962	CHH	TG2g02807	TSS	Protein kinase domain-containing protein
Chr2	1095158512	1095159026	515	0.161478	0.00310724	0.158371	947.962	CHH	TG2g02807	promoter	Protein kinase domain-containing protein
Chr2	1099856659	1099857189	531	0.427801	0.117354	0.310446	417.435	CHG	TG2g02868	exon	Unknown protein
Chr2	1099857451	1099857835	385	0.465576	0.105876	0.3597	379.362	CHG	TG2g02868	exon	Unknown protein
Chr2	1100559664	1100561151	1488	0.51481	0.0802633	0.434547	1755.93	CHG	TG2g02875	exon	Unknown protein
Chr2	1107568516	1107568808	293	0.615264	0.17009	0.445174	227.676	CHG	TG2g02933	promoter	Protein kinase domain-containing protein
Chr2	1112555030	1112555203	174	0.587782	0.145476	0.442305	133.039	CHG	TG2g02953	intron	Unknown protein
Chr2	1116754261	1116754996	736	0.0704475	0.473408	-0.402961	-222.427	CHG	TG2g02969	intron	DNA-directed DNA polymerase
Chr2	1117398019	1117398349	331	0.100806	0.00425177	0.0965537	780.488	CHH	TG2g02976	intron	Signal recognition particle 14 kDa protein
Chr2	1117668560	1117668693	134	0.992615	0.833009	0.159606	47.6319	CG	TG2g02978	intron	ABC1 domain-containing protein
Chr2	1123417985	1123418100	116	0.800051	0.331634	0.468417	55.2968	CG	TG2g02998	intron	Fatty acyl-CoA reductase
Chr2	1123869295	1123869754	460	0.117751	0.0103699	0.107381	831.881	CHH	TG2g03000	promoter	Fatty acyl-CoA reductase
Chr2	1124471112	1124471464	353	0.194433	0.00673979	0.187693	830.033	CHH	TG2g03003	intron	Fatty acyl-CoA reductase
Chr2	1124562614	1124562850	237	0.72269	0.210821	0.51187	212.831	CHG	TG2g03003	promoter	Fatty acyl-CoA reductase
Chr2	1125143998	1125144171	174	0.508357	0.156167	0.35219	60.0427	CG	TG2g03007	intron	S-methyl-5-thioribose kinase
Chr2	1125143998	1125144171	174	0.508357	0.156167	0.35219	60.0427	CG	TG2g03007	exon	S-methyl-5-thioribose kinase
Chr2	1126400139	1126400678	540	0.46639	0.0546107	0.411779	237.802	CHG	TG2g03016	exon	F-box domain-containing protein
Chr2	1126400139	1126400678	540	0.46639	0.0546107	0.411779	237.802	CHG	TG2g03016	intron	F-box domain-containing protein
Chr2	1126758646	1126758775	130	0.571191	0.203065	0.368126	96.0446	CHG	TG2g03023	promoter	Glycosyltransferase
Chr2	1127738599	1127739281	683	0.740376	0.175387	0.564989	551.061	CHG	TG2g03034	intron	Double-stranded RNA binding protein
Chr2	1127742355	1127742945	591	0.577848	0.169878	0.407969	342.078	CHG	TG2g03034	intron	Double-stranded RNA binding protein
Chr2	1127742355	1127742945	591	0.577848	0.169878	0.407969	342.078	CHG	TG2g03034	exon	Double-stranded RNA binding protein
Chr2	1128124550	1128125815	1266	0.230961	0.0136708	0.21729	2895.21	CHH	TG2g03038	promoter	Glycosyltransferase
Chr2	1128124664	1128124812	149	0.827734	0.533979	0.293756	92.6451	CHG	TG2g03038	promoter	Glycosyltransferase
Chr2	1128125904	1128129341	3438	0.264138	0.0329547	0.231183	8442.18	CHH	TG2g03038	promoter	Glycosyltransferase
Chr2	1128847107	1128847414	308	0.687102	0.203932	0.48317	246.818	CHG	TG2g03047	exon	TMV resistance protein N-like
Chr2	1128847107	1128847414	308	0.687102	0.203932	0.48317	246.818	CHG	TG2g03047	TES	TMV resistance protein N-like
Chr2	1137441073	1137441769	697	0.576511	0.169187	0.407324	452.646	CHG	TG2g03112	intron	DYW_deaminase domain-containing protein
Chr2	1137442953	1137443170	218	0.770277	0.390469	0.379808	130.321	CHG	TG2g03112	intron	DYW_deaminase domain-containing protein
Chr2	1137443217	1137443322	106	0.687179	0.407663	0.279516	52.3217	CG	TG2g03112	intron	DYW_deaminase domain-containing protein
Chr2	1137443540	1137443920	381	0.775307	0.458686	0.316621	296.027	CHG	TG2g03112	intron	DYW_deaminase domain-containing protein
Chr2	1137443546	1137443938	393	0.834929	0.384611	0.450318	346.736	CG	TG2g03112	intron	DYW_deaminase domain-containing protein
Chr2	1137444307	1137444478	172	0.791313	0.268016	0.523297	105.713	CHG	TG2g03112	intron	DYW_deaminase domain-containing protein
Chr2	1139318160	1139318364	205	0.42219	0.0697166	0.352473	92.5904	CHG	TG2g03123	promoter	Protein kinase domain-containing protein
Chr2	1139318160	1139318364	205	0.42219	0.0697166	0.352473	92.5904	CHG	TG2g03124	exon	Kinase-like protein
Chr2	1139318160	1139318364	205	0.42219	0.0697166	0.352473	92.5904	CHG	TG2g03124	intron	Kinase-like protein
Chr2	1141748953	1141749238	286	0.308993	0.96598	-0.656987	-62.8456	CG	TG2g03138	intron	Unknown protein
Chr2	1142825206	1142825791	586	0.677765	0.281431	0.396334	358.544	CHG	TG2g03145	promoter	Unknown protein
Chr2	1144316569	1144316792	224	0.421142	0.082047	0.339095	216.154	CHG	TG2g03159	exon	TIR-NBS class disease resistance protein
Chr2	1144959380	1144960080	701	0.682283	0.102864	0.579419	528.523	CHG	TG2g03162	intron	TIR domain-containing protein
Chr2	1144959380	1144960080	701	0.682283	0.102864	0.579419	528.523	CHG	TG2g03162	exon	TIR domain-containing protein
Chr2	1144960407	1144961080	674	0.562901	0.0959982	0.466903	343.024	CHG	TG2g03162	exon	TIR domain-containing protein
Chr2	1149490873	1149491286	414	0.769962	0.216546	0.553416	164.254	CHG	TG2g03209	intron	ABC transporter ATP-binding protein
Chr2	1150663098	1150663508	411	0.559447	0.122188	0.437259	264.881	CHG	TG2g03218	intron	Cytochrome P450
Chr2	1150664275	1150664530	256	0.352873	0.0837974	0.269076	135.125	CHG	TG2g03218	intron	Cytochrome P450
Chr2	1150664582	1150664788	207	0.679344	0.308001	0.371344	171.059	CHG	TG2g03218	intron	Cytochrome P450
Chr2	1151493023	1151493432	410	0.130592	0.0177127	0.112879	752.296	CHH	TG2g03228	intron	Pentatricopeptide repeat
Chr2	1152738918	1152739024	107	0.751556	0.354331	0.397225	92.7504	CG	TG2g03238	promoter	NAD(P)H-quinone oxidoreductase subunit H, chloroplastic
Chr2	1156355359	1156355707	349	0.86136	0.497369	0.363991	114.71	CHG	TG2g03263	promoter	Unknown protein
Chr2	1157469462	1157470402	941	0.826508	0.215392	0.611115	641.566	CHG	TG2g03269	exon	TIR domain-containing protein
Chr2	1157469462	1157470402	941	0.826508	0.215392	0.611115	641.566	CHG	TG2g03269	TSS	TIR domain-containing protein
Chr2	1157469462	1157470402	941	0.826508	0.215392	0.611115	641.566	CHG	TG2g03269	promoter	TIR domain-containing protein
Chr2	1157471669	1157471826	158	0.580388	0.133476	0.446911	97.3734	CHG	TG2g03269	promoter	TIR domain-containing protein
Chr2	1157471669	1157471826	158	0.580388	0.133476	0.446911	97.3734	CHG	TG2g03270	exon	TMV resistance protein
Chr2	1157472599	1157472659	61	0.285388	0.0325525	0.252836	40.3622	CG	TG2g03270	exon	TMV resistance protein
Chr2	1157841560	1157841854	295	0.11925	0.00609896	0.113151	763.638	CHH	TG2g03272	intron	mitochondrial import receptor subunit TOM40-1-like
Chr2	1158631697	1158632432	736	0.860411	0.134427	0.725984	584.003	CHG	TG2g03276	intron	Disease resistance family protein
Chr2	1159094703	1159094838	136	0.57275	0.964019	-0.39127	-43.6697	CG	TG2g03279	intron	Unknown protein
Chr2	1160055551	1160055735	185	0.822554	0.0351541	0.7874	383.036	CHG	TG2g03293	intron	Ssu72 family protein
Chr2	1160959028	1160959147	120	0.988167	0.710061	0.278105	79.7764	CG	TG2g03306	intron	Protein kinase
Chr2	1161176820	1161177446	627	0.146278	0.0156251	0.130653	987.288	CHH	TG2g03308	intron	Calcium-dependent protein kinase, putative
Chr2	1166764943	1166765435	493	0.576549	0.201601	0.374947	226.002	CHG	TG2g03350	intron	Pentatricopeptide repeat
Chr2	1166764943	1166765435	493	0.576549	0.201601	0.374947	226.002	CHG	TG2g03350	exon	Pentatricopeptide repeat
Chr3	6902224	6902568	345	0.647143	0.181335	0.465807	136.537	CHG	TG3g00050	intron	Mitochondrial carrier protein
Chr3	6902721	6902916	196	0.720708	0.120242	0.600465	155.301	CHG	TG3g00050	intron	Mitochondrial carrier protein
Chr3	7959161	7959271	111	0.80007	0.545715	0.254355	111.07	CHG	TG3g00057	intron	Photolyase/cryptochrome alpha/beta domain-containing protein
Chr3	8256583	8256745	163	0.653866	0.892129	-0.238263	-64.9185	CG	TG3g00060	intron	Ankyrin repeat domain-containing protein
Chr3	8495001	8495071	71	0.989761	0.799283	0.190478	55.9642	CG	TG3g00063	intron	Serine/threonine protein kinase
Chr3	8688350	8688446	97	0.833304	0.471054	0.362249	54.3658	CG	TG3g00063	intron	Serine/threonine protein kinase
Chr3	8810370	8811062	693	0.116626	0.0159823	0.100643	1304.61	CHH	TG3g00064	intron	Methyltransferase
Chr3	16353291	16353358	68	0.979945	0.849551	0.130394	47.9409	CG	TG3g00098	intron	PEROXIDASE_4 domain-containing protein
Chr3	17595573	17595722	150	0.819107	0.479145	0.339962	95.3943	CG	TG3g00106	intron	RING-type E3 ubiquitin transferase
Chr3	17595964	17596045	82	0.597125	0.881331	-0.284206	-68.6499	CG	TG3g00106	intron	RING-type E3 ubiquitin transferase
Chr3	18369141	18369383	243	0.312124	0.860122	-0.547998	-57.3815	CG	TG3g00110	promoter	Alkaline/neutral invertase
Chr3	18542253	18542820	568	0.103972	0.00811092	0.0958611	852.537	CHH	TG3g00113	intron	Hexosyltransferase
Chr3	19454365	19454473	109	0.790263	0.963638	-0.173375	-77.6188	CG	TG3g00122	intron	PDZ domain-containing protein
Chr3	20540933	20541353	421	0.72005	0.0732968	0.646753	418.068	CHG	TG3g00130	exon	Unknown protein
Chr3	20540933	20541353	421	0.72005	0.0732968	0.646753	418.068	CHG	TG3g00130	TES	Unknown protein
Chr3	20860923	20861422	500	0.0632648	0.234046	-0.170781	-806.822	CHH	TG3g00132	intron	Putrescine-binding periplasmic protein-related
Chr3	21552787	21552912	126	0.849439	0.652144	0.197294	121.253	CG	TG3g00141	promoter	Glutathione transferase
Chr3	21734289	21734646	358	0.596615	0.0824908	0.514125	168.576	CHG	TG3g00144	promoter	Glutathione transferase
Chr3	22253760	22253868	109	0.505811	0.187896	0.317916	53.0576	CG	TG3g00151	promoter	F-box domain containing protein
Chr3	22379264	22379394	131	0.990937	0.892151	0.0987861	83.3223	CG	TG3g00153	intron	F-box domain containing protein
Chr3	22381457	22381922	466	0.265592	0.0420385	0.223554	1086.27	CHH	TG3g00153	intron	F-box domain containing protein
Chr3	22382714	22382875	162	0.0659275	0.2272	-0.161273	-211.23	CG	TG3g00153	exon	F-box domain containing protein
Chr3	22383167	22383270	104	0.508388	0.133842	0.374546	72.6837	CG	TG3g00153	exon	F-box domain containing protein
Chr3	22383167	22383270	104	0.508388	0.133842	0.374546	72.6837	CG	TG3g00153	TES	F-box domain containing protein
Chr3	22593094	22593189	96	0.429405	0.737086	-0.307681	-101.524	CHG	TG3g00158	intron	Phospholipase D
Chr3	22644168	22644349	182	0.174007	0.428587	-0.25458	-93.3361	CHG	TG3g00158	intron	Phospholipase D
Chr3	23401338	23401867	530	0.550501	0.157629	0.392872	411.664	CHG	TG3g00163	intron	AP2/ERF domain-containing protein
Chr3	26257254	26257398	145	0.0442257	0.274037	-0.229811	-155.739	CG	TG3g00192	intron	Subtilisin-like protease
Chr3	28176146	28176395	250	0.254688	0.750524	-0.495836	-114.337	CHG	TG3g00222	intron	Unknown protein
Chr3	28176146	28176395	250	0.254688	0.750524	-0.495836	-114.337	CHG	TG3g00222	exon	Unknown protein
Chr3	28176146	28176395	250	0.254688	0.750524	-0.495836	-114.337	CHG	TG3g00222	TES	Unknown protein
Chr3	28869978	28870151	174	0.793313	0.281846	0.511467	144.84	CHG	TG3g00226	intron	DNA topoisomerase
Chr3	29207547	29207775	229	0.923724	0.628097	0.295627	150.207	CG	TG3g00227	intron	RIC1 domain-containing protein
Chr3	29207706	29207799	94	0.902675	0.679689	0.222986	97.5651	CHG	TG3g00227	intron	RIC1 domain-containing protein
Chr3	30026115	30026328	214	0.53333	0.965799	-0.432469	-165.112	CG	TG3g00236	exon	Hydroxycinnamoyl-CoA:shikimate hydroxycinnamoyltransferase 2
Chr3	30026629	30026771	143	0.183779	0.631127	-0.447348	-39.8644	CG	TG3g00236	exon	Hydroxycinnamoyl-CoA:shikimate hydroxycinnamoyltransferase 2
Chr3	30026629	30026771	143	0.183779	0.631127	-0.447348	-39.8644	CG	TG3g00236	intron	Hydroxycinnamoyl-CoA:shikimate hydroxycinnamoyltransferase 2
Chr3	31512600	31512702	103	0.975226	0.830082	0.145144	62.3462	CG	TG3g00254	promoter	Unknown protein
Chr3	32203624	32203911	288	0.543051	0.0876195	0.455431	131.213	CHG	TG3g00259	intron	RING-type E3 ubiquitin transferase
Chr3	32497422	32497500	79	0.562116	0.989014	-0.426898	-110.278	CG	TG3g00264	intron	Fe2OG dioxygenase domain-containing protein
Chr3	34869728	34869809	82	0.988922	0.807588	0.181334	71.8621	CG	TG3g00284	intron	RNA polymerase sigma factor sigA
Chr3	36973088	36973181	94	0.101061	0.230506	-0.129445	-48.6012	CG	TG3g00297	intron	Rho GTPase-activating protein 7
Chr3	39174892	39175014	123	0.0257699	0.201315	-0.175545	-92.5145	CHG	TG3g00315	intron	Glucose-6-phosphate isomerase
Chr3	40193287	40193445	159	0.857916	0.61519	0.242727	141.825	CHG	TG3g00318	intron	Unknown protein
Chr3	40193288	40193402	115	0.984147	0.846517	0.13763	107.855	CG	TG3g00318	intron	Unknown protein
Chr3	42274835	42274912	78	0.790915	0.951523	-0.160607	-93.2759	CG	TG3g00328	intron	transcription factor IBH1-like
Chr3	42404265	42404472	208	0.889247	0.587249	0.301998	227.624	CHG	TG3g00331	intron	transcription factor IBH1-like
Chr3	43378558	43378939	382	0.577775	0.112186	0.465589	381.779	CHG	TG3g00343	exon	Pentatricopeptide repeat-containing protein
Chr3	43378558	43378939	382	0.577775	0.112186	0.465589	381.779	CHG	TG3g00343	intron	Pentatricopeptide repeat-containing protein
Chr3	43379056	43379363	308	0.862763	0.518748	0.344015	150.508	CHG	TG3g00343	intron	Pentatricopeptide repeat-containing protein
Chr3	43507371	43507639	269	0.527286	0.181882	0.345404	175.465	CHG	TG3g00347	intron	Pentatricopeptide repeat-containing protein
Chr3	43510942	43511570	629	0.0953093	0.00764646	0.0876629	1147.96	CHH	TG3g00347	intron	Pentatricopeptide repeat-containing protein
Chr3	43511961	43512178	218	0.730725	0.166994	0.563731	228.603	CHG	TG3g00347	intron	Pentatricopeptide repeat-containing protein
Chr3	43520852	43521042	191	0.945421	0.645999	0.299422	103.724	CHG	TG3g00348	promoter	O-methyltransferase
Chr3	44947544	44947966	423	0.477718	0.0595011	0.418217	248.451	CHG	TG3g00361	promoter	Cytochrome P450 family protein
Chr3	45227447	45227612	166	0.782778	0.279853	0.502925	116.414	CHG	TG3g00363	intron	Lipid-A-disaccharide synthase
Chr3	45505311	45505540	230	0.595046	0.143083	0.451962	119.232	CHG	TG3g00365	intron	ATP-dependent 6-phosphofructokinase
Chr3	45538722	45538940	219	0.853037	0.290321	0.562716	120.847	CHG	TG3g00368	intron	ralf-like 34
Chr3	45538842	45539221	380	0.170698	0.0171425	0.153555	811.978	CHH	TG3g00368	intron	ralf-like 34
Chr3	45560142	45560519	378	0.276915	0.0646949	0.21222	824.964	CHH	TG3g00368	intron	ralf-like 34
Chr3	45787795	45788244	450	0.0800936	0.0103894	0.0697043	774.143	CHH	TG3g00370	intron	Unknown protein
Chr3	47319233	47319473	241	0.773796	0.334433	0.439363	200.245	CHG	TG3g00377	promoter	Geranylgeranyl pyrophosphate synthase
Chr3	52130827	52131017	191	0.601342	0.0988803	0.502462	154.318	CHG	TG3g00394	intron	FSH1 domain-containing protein
Chr3	53044846	53044914	69	0.983554	0.898245	0.0853092	89.0327	CG	TG3g00399	intron	Brix domain-containing protein
Chr3	54166295	54166392	98	0.22699	0.0371695	0.189821	50.9844	CG	TG3g00406	promoter	FSH1 domain-containing protein
Chr3	54546742	54547782	1041	0.163037	0.0139548	0.149082	1710.38	CHH	TG3g00409	promoter	FSH1 domain-containing protein
Chr3	56229977	56230075	99	0.988011	0.805058	0.182953	38.688	CG	TG3g00424	intron	EGF domain-specific O-linked N-acetylglucosamine transferase
Chr3	56466269	56466476	208	0.533142	0.144086	0.389056	152.603	CHG	TG3g00427	promoter	EGF domain-specific O-linked N-acetylglucosamine transferase-like
Chr3	58583156	58583366	211	0.679141	0.311195	0.367947	114.735	CHG	TG3g00447	promoter	EGF domain-specific O-linked N-acetylglucosamine transferase-like
Chr3	59774553	59774814	262	0.755407	0.199256	0.55615	114.559	CHG	TG3g00462	intron	protein NRT1/ PTR FAMILY 4.5-like
Chr3	61708938	61709315	378	0.0949402	0.460405	-0.365464	-160.042	CHG	TG3g00470	intron	NAD(P)-bd_dom domain-containing protein
Chr3	61832408	61832657	250	0.280873	0.940869	-0.659996	-76.4348	CG	TG3g00471	intron	Carboxypeptidase
Chr3	61832408	61832657	250	0.280873	0.940869	-0.659996	-76.4348	CG	TG3g00472	promoter	Carboxypeptidase
Chr3	62416566	62416662	97	0.175021	0.642205	-0.467184	-47.8773	CG	TG3g00477	promoter	CAAD domain-containing protein
Chr3	69028274	69028497	224	0.921213	0.500268	0.420945	328.147	CHG	TG3g00523	intron	Unknown protein
Chr3	69549483	69549574	92	0.953345	0.55971	0.393635	135.17	CHG	TG3g00530	intron	Calcium-dependent protein kinase
Chr3	76958317	76958594	278	0.237797	0.0384875	0.199309	179.004	CHG	TG3g00557	intron	Unknown protein
Chr3	79497009	79497103	95	0.751157	0.485123	0.266034	39.1777	CG	TG3g00564	intron	Violaxanthin de-epoxidase
Chr3	90284213	90284466	254	0.684377	0.172334	0.512043	202.112	CHG	TG3g00618	intron	Beta-glucosidase
Chr3	92060748	92060958	211	0.271805	0.0554868	0.216319	173.264	CHG	TG3g00625	TES	Protein kinase domain-containing protein
Chr3	92060748	92060958	211	0.271805	0.0554868	0.216319	173.264	CHG	TG3g00625	exon	Protein kinase domain-containing protein
Chr3	92061060	92061222	163	0.426304	0.113412	0.312892	109.927	CG	TG3g00625	exon	Protein kinase domain-containing protein
Chr3	92460691	92460840	150	0.273006	0.0676701	0.205336	109.709	CG	TG3g00628	exon	Protein kinase domain-containing protein
Chr3	92630567	92630739	173	0.599425	0.144915	0.45451	163.918	CHG	TG3g00631	exon	Protein kinase domain-containing protein
Chr3	92858086	92858316	231	0.486501	0.0659554	0.420545	242.698	CG	TG3g00634	exon	Protein kinase domain-containing protein
Chr3	92858086	92858316	231	0.486501	0.0659554	0.420545	242.698	CG	TG3g00634	intron	Protein kinase domain-containing protein
Chr3	92858426	92858615	190	0.173098	0.0374607	0.135637	155.319	CHG	TG3g00634	intron	Protein kinase domain-containing protein
Chr3	92858426	92858615	190	0.173098	0.0374607	0.135637	155.319	CHG	TG3g00634	exon	Protein kinase domain-containing protein
Chr3	92858587	92858720	134	0.290555	0.0327652	0.25779	103.706	CG	TG3g00634	exon	Protein kinase domain-containing protein
Chr3	92858587	92858720	134	0.290555	0.0327652	0.25779	103.706	CG	TG3g00634	TES	Protein kinase domain-containing protein
Chr3	92936361	92936660	300	0.692187	0.184602	0.507585	272.857	CHG	TG3g00635	exon	Protein kinase domain-containing protein
Chr3	93788809	93789052	244	0.400308	0.0621711	0.338137	222.619	CHG	TG3g00644	promoter	Protein kinase domain-containing protein
Chr3	93788809	93789052	244	0.400308	0.0621711	0.338137	222.619	CHG	TG3g00644	TSS	Protein kinase domain-containing protein
Chr3	93788809	93789052	244	0.400308	0.0621711	0.338137	222.619	CHG	TG3g00644	exon	Protein kinase domain-containing protein
Chr3	96414773	96414948	176	0.157882	0.465407	-0.307525	-113.914	CHG	TG3g00651	intron	Intu_longin_1 domain-containing protein
Chr3	97137853	97138283	431	0.814099	0.432215	0.381884	384.914	CHG	TG3g00653	promoter	Homeobox-leucine zipper protein
Chr3	105829012	105829207	196	0.930269	0.494311	0.435957	79.676	CG	TG3g00681	promoter	Class I glutamine amidotransferase-like superfamily protein
Chr3	105829091	105829332	242	0.829985	0.378438	0.451546	164.193	CHG	TG3g00681	promoter	Class I glutamine amidotransferase-like superfamily protein
Chr3	106014561	106014911	351	0.476627	0.0680736	0.408554	195.172	CHG	TG3g00685	intron	Class I glutamine amidotransferase-like superfamily protein
Chr3	106019172	106019439	268	0.600076	0.16299	0.437086	148.775	CHG	TG3g00685	intron	Class I glutamine amidotransferase-like superfamily protein
Chr3	106367984	106368301	318	0.71507	0.153902	0.561168	365.237	CHG	TG3g00688	intron	Class I glutamine amidotransferase-like superfamily protein
Chr3	106429557	106429710	154	0.889057	0.433474	0.455582	116.338	CHG	TG3g00691	intron	Class I glutamine amidotransferase-like superfamily protein
Chr3	109201304	109201442	139	0.921932	0.601493	0.320439	186.035	CG	TG3g00716	promoter	NADH-ubiquinone oxidoreductase chain 4
Chr3	110222271	110222399	129	0.971843	0.750895	0.220947	85.4991	CG	TG3g00721	intron	ZT_dimer domain-containing protein
Chr3	111207664	111207809	146	0.979344	0.851116	0.128228	74.7011	CG	TG3g00731	intron	Unknown protein
Chr3	111533246	111533365	120	0.944366	0.750006	0.19436	68.8694	CG	TG3g00733	intron	Glycerol-3-phosphate acyltransferase, chloroplastic
Chr3	120647849	120648014	166	0.422139	0.0782595	0.343879	105.333	CHG	TG3g00747	intron	CS domain-containing protein
Chr3	121284649	121284818	170	0.467828	0.0582174	0.40961	154.711	CG	TG3g00752	promoter	Protein RFT1 homolog
Chr3	121284690	121285064	375	0.199477	0.0109815	0.188496	757.685	CHH	TG3g00752	promoter	Protein RFT1 homolog
Chr3	122122285	122122840	556	0.755536	0.0630794	0.692456	574.619	CHG	TG3g00754	exon	Unknown protein
Chr3	122122285	122122840	556	0.755536	0.0630794	0.692456	574.619	CHG	TG3g00754	intron	Unknown protein
Chr3	122123920	122124126	207	0.557548	0.159071	0.398477	93.0115	CHG	TG3g00754	promoter	Unknown protein
Chr3	122123920	122124126	207	0.557548	0.159071	0.398477	93.0115	CHG	TG3g00755	exon	TIR domain-containing protein
Chr3	122124204	122124372	169	0.581672	0.0420843	0.539587	135.709	CHG	TG3g00754	promoter	Unknown protein
Chr3	122124204	122124372	169	0.581672	0.0420843	0.539587	135.709	CHG	TG3g00755	exon	TIR domain-containing protein
Chr3	135213210	135213622	413	0.117187	0.0110586	0.106129	776.664	CHH	TG3g00818	intron	Unknown protein
Chr3	140663645	140664116	472	0.186932	0.021176	0.165756	985.52	CHH	TG3g00850	promoter	F-box domain-containing protein
Chr3	142923803	142923965	163	0.053362	0.384851	-0.331489	-123.097	CHG	TG3g00862	intron	Alpha/beta-Hydrolases superfamily protein
Chr3	145971414	145971640	227	0.46221	0.159531	0.302679	147.608	CHG	TG3g00880	promoter	jasmonate O-methyltransferase-like
Chr3	151415926	151416150	225	0.847881	0.317363	0.530519	164.769	CHG	TG3g00903	intron	Protein TIC 214
Chr3	151415926	151416150	225	0.847881	0.317363	0.530519	164.769	CHG	TG3g00903	exon	Protein TIC 214
Chr3	151478849	151478923	75	0.9232	0.610656	0.312544	43.7424	CG	TG3g00909	promoter	NAD(P)H-quinone oxidoreductase subunit 5, chloroplastic
Chr3	151519701	151519786	86	0.889355	0.330089	0.559267	44.0246	CG	TG3g00911	intron	30S ribosomal protein S8, chloroplastic
Chr3	151521082	151521167	86	0.656949	0.342062	0.314886	44.1312	CG	TG3g00911	intron	30S ribosomal protein S8, chloroplastic
Chr3	161708737	161709048	312	0.515218	0.10497	0.410248	248.449	CHG	TG3g00941	intron	Meiotic recombination protein DMC1 homolog
Chr3	161708737	161709048	312	0.515218	0.10497	0.410248	248.449	CHG	TG3g00942	promoter	Unknown protein
Chr3	181998138	181998312	175	0.740776	0.326623	0.414152	103.82	CHG	TG3g01021	promoter	F-box/LRR-repeat protein
Chr3	186669392	186669575	184	0.869688	0.580834	0.288854	349.23	CG	TG3g01042	intron	Anaphase-promoting complex subunit 11
Chr3	213938017	213938106	90	0.266572	0.780256	-0.513684	-56.3234	CG	TG3g01089	intron	Protein kinase domain-containing protein
Chr3	214091690	214091919	230	0.109726	0.388702	-0.278976	-118.39	CHG	TG3g01089	intron	Protein kinase domain-containing protein
Chr3	219502792	219502887	96	0.783953	0.975045	-0.191092	-46.5639	CG	TG3g01104	intron	CN hydrolase domain-containing protein
Chr3	219706298	219706618	321	0.886111	0.359669	0.526442	214.396	CHG	TG3g01106	promoter	XendoU domain-containing protein
Chr3	226961105	226961259	155	0.409033	0.0925674	0.316465	164.866	CHG	TG3g01117	promoter	Diterpene synthase
Chr3	226961169	226961558	390	0.120526	0.00678146	0.113745	693.476	CHH	TG3g01117	promoter	Diterpene synthase
Chr3	229510237	229510325	89	0.928919	0.69888	0.230039	94.3671	CHG	TG3g01126	intron	Ephrin type-B receptor
Chr3	241535599	241535723	125	0.969933	0.742632	0.227301	176.151	CG	TG3g01169	intron	Diaminopimelate decarboxylase family protein
Chr3	253948415	253948642	228	0.449571	0.183192	0.266379	186.269	CHG	TG3g01202	intron	Polyphenol oxidase
Chr3	255179660	255179902	243	0.634172	0.291048	0.343124	123.32	CHG	TG3g01204	intron	phospholipid:diacylglycerol acyltransferase 1
Chr3	262094667	262094768	102	0.376502	0.159388	0.217114	42.1507	CG	TG3g01215	intron	dynamin-related protein 4C-like
Chr3	268420286	268420778	493	0.650122	0.0849378	0.565184	476.39	CHG	TG3g01229	intron	RanBP2-type domain-containing protein
Chr3	270175400	270175524	125	0.336402	0.782234	-0.445832	-78.184	CG	TG3g01234	promoter	Hexosyltransferase
Chr3	271052573	271053061	489	0.0812552	0.00931642	0.0719387	815.827	CHH	TG3g01238	intron	dCMP deaminase
Chr3	271061639	271061689	51	0.80215	0.963377	-0.161227	-49.6041	CG	TG3g01238	intron	dCMP deaminase
Chr3	271061771	271061944	174	0.723948	0.961885	-0.237937	-158.29	CG	TG3g01238	intron	dCMP deaminase
Chr3	271092948	271093306	359	0.0809988	0.0104571	0.0705416	822.374	CHH	TG3g01238	intron	dCMP deaminase
Chr3	272922898	272923093	196	0.874416	0.409014	0.465402	132.472	CHG	TG3g01242	promoter	Hexosyltransferase
Chr3	273602096	273602234	139	0.90562	0.716327	0.189293	178.395	CG	TG3g01247	promoter	Gb3_synth domain-containing protein
Chr3	278529089	278529153	65	0.313891	0.756852	-0.442961	-38.1079	CG	TG3g01257	intron	t-SNARE coiled-coil homology domain-containing protein
Chr3	284988342	284988597	256	0.501674	0.126435	0.375239	110.174	CG	TG3g01267	promoter	Elongation factor
Chr3	285200385	285200519	135	0.703011	0.906516	-0.203505	-137.289	CHG	TG3g01268	intron	Beach-domain-containing protein
Chr3	289132414	289132558	145	0.233946	0.608189	-0.374243	-112.191	CHG	TG3g01276	intron	CHZ domain-containing protein
Chr3	294860462	294861235	774	0.147135	0.0205897	0.126546	1535.14	CHH	TG3g01285	intron	protein root UVB sensitive 2, chloroplastic
Chr3	301310516	301310794	279	0.273317	0.0104526	0.262864	708.512	CHH	TG3g01292	promoter	Double-stranded RNA-binding protein
Chr3	315864177	315864278	102	0.954553	0.775012	0.17954	38.4752	CG	TG3g01304	intron	Unknown protein
Chr3	322388462	322388827	366	0.530097	0.0739759	0.456121	353.417	CHG	TG3g01310	promoter	Cytochrome P450
Chr3	324734139	324734661	523	0.157898	0.0350372	0.122861	873.88	CHH	TG3g01311	promoter	Histone-lysine N-methyltransferase, H3 lysine-9 specific protein
Chr3	324734751	324735593	843	0.152835	0.0159236	0.136912	1769.42	CHH	TG3g01311	promoter	Histone-lysine N-methyltransferase, H3 lysine-9 specific protein
Chr3	329821377	329821474	98	0.967556	0.790369	0.177187	46.7599	CG	TG3g01317	intron	Protein SCAR
Chr3	371287276	371287581	306	0.797889	0.38419	0.413699	169.105	CHG	TG3g01355	intron	t-SNARE coiled-coil homology domain-containing protein
Chr3	371304341	371304744	404	0.217377	0.571091	-0.353714	-210.314	CHG	TG3g01355	intron	t-SNARE coiled-coil homology domain-containing protein
Chr3	375027668	375027762	95	0.672573	0.992065	-0.319491	-42.8562	CG	TG3g01357	intron	2-carboxy-1,4-naphthoquinone phytyltransferase protein
Chr3	414082624	414082775	152	0.927221	0.629745	0.297476	137.463	CHG	TG3g01375	intron	OTU domain-containing protein
Chr3	414498543	414498942	400	0.131678	0.00815455	0.123523	869.072	CHH	TG3g01376	exon	Glyoxysomal processing protease, glyoxysomal like
Chr3	414498543	414498942	400	0.131678	0.00815455	0.123523	869.072	CHH	TG3g01376	utr5	Glyoxysomal processing protease, glyoxysomal like
Chr3	414498543	414498942	400	0.131678	0.00815455	0.123523	869.072	CHH	TG3g01376	TSS	Glyoxysomal processing protease, glyoxysomal like
Chr3	414498543	414498942	400	0.131678	0.00815455	0.123523	869.072	CHH	TG3g01376	promoter	Glyoxysomal processing protease, glyoxysomal like
Chr3	421036743	421036877	135	0.960751	0.619697	0.341054	189.912	CG	TG3g01384	intron	Transcription initiation factor TFIID subunit 10
Chr3	437853067	437853235	169	0.448267	0.0444682	0.403799	100.291	CHG	TG3g01408	intron	protein FIP1 isoform X2
Chr3	437873105	437873203	99	0.119604	0.744343	-0.624739	-98.2719	CHG	TG3g01408	intron	protein FIP1 isoform X2
Chr3	437893618	437893792	175	0.713307	0.98426	-0.270953	-117.4	CG	TG3g01408	intron	protein FIP1 isoform X2
Chr3	451151735	451151838	104	0.191261	0.676115	-0.484854	-110.805	CHG	TG3g01421	intron	Always early, putative isoform 3
Chr3	457357599	457357678	80	0.276361	0.0321077	0.244253	38.4132	CG	TG3g01426	promoter	WRKY domain-containing protein
Chr3	457968030	457968152	123	0.548181	0.179699	0.368482	76.4142	CG	TG3g01427	exon	1-aminocyclopropane-1-carboxylate synthase
Chr3	457968030	457968152	123	0.548181	0.179699	0.368482	76.4142	CG	TG3g01427	TES	1-aminocyclopropane-1-carboxylate synthase
Chr3	460125912	460126061	150	0.629388	0.108978	0.52041	111.033	CHG	TG3g01430	promoter	3-dehydroquinate synthase
Chr3	462041212	462041599	388	0.102323	0.00312028	0.0992028	767.603	CHH	TG3g01433	intron	S-acyltransferase
Chr3	473554558	473555418	861	0.0910053	0.0209651	0.0700401	1357.1	CHH	TG3g01441	intron	Unknown protein
Chr3	475744154	475744350	197	0.35955	0.0741258	0.285424	116.816	CG	TG3g01443	promoter	calcium uptake protein, mitochondrial-like
Chr3	499875396	499875517	122	0.840803	0.509341	0.331462	96.1435	CHG	TG3g01468	intron	Nodulin-like domain-containing protein
Chr3	524126715	524126845	131	0.761321	0.976539	-0.215218	-101.733	CG	TG3g01492	promoter	RING-type E3 ubiquitin transferase
Chr3	529557871	529558393	523	0.103279	0.00905703	0.0942215	1270.82	CHH	TG3g01498	intron	Zinc finger (C3HC4-type RING finger) family protein
Chr3	537165347	537165500	154	0.833883	0.620387	0.213496	245.563	CG	TG3g01504	promoter	AMPK1_CBM domain-containing protein
Chr3	551916020	551916374	355	0.148161	0.0090827	0.139078	977.546	CHH	TG3g01514	intron	Protein kinase domain-containing protein
Chr3	552101389	552101522	134	0.949123	0.84308	0.106043	118.186	CG	TG3g01515	intron	Methyltransf_11 domain-containing protein
Chr3	585257741	585257930	190	0.0349144	0.224754	-0.18984	-99.9101	CHG	TG3g01550	intron	Tudor domain-containing protein
Chr3	587674703	587674881	179	0.976748	0.772486	0.204262	291.782	CG	TG3g01552	intron	Unknown protein
Chr3	606717965	606718099	135	0.864962	0.596336	0.268626	139.587	CHG	TG3g01568	intron	Synaptotagmin-2-like protein
Chr3	606748383	606748436	54	0.949577	0.69676	0.252817	39.8001	CG	TG3g01568	intron	Synaptotagmin-2-like protein
Chr3	632768534	632768992	459	0.32372	0.0211225	0.302597	1349.41	CHH	TG3g01591	promoter	Aspartate aminotransferase
Chr3	632768663	632768922	260	0.734648	0.0938083	0.640839	174.691	CHG	TG3g01591	promoter	Aspartate aminotransferase
Chr3	633996511	633996634	124	0.518702	0.918624	-0.399922	-109.25	CHG	TG3g01594	intron	Thioredoxin domain-containing protein
Chr3	638237811	638238469	659	0.151686	0.018348	0.133338	1431.26	CHH	TG3g01595	intron	TSA: Wollemia nobilis Ref_Wollemi_Transcript_18886_1947 transcribed RNA sequence
Chr3	638241075	638241553	479	0.140793	0.0242717	0.116521	914.378	CHH	TG3g01595	intron	TSA: Wollemia nobilis Ref_Wollemi_Transcript_18886_1947 transcribed RNA sequence
Chr3	666381794	666381924	131	0.907216	0.584685	0.322531	108.024	CHG	TG3g01610	intron	AP2/B3-like transcriptional factor family protein
Chr3	686018659	686018733	75	0.743491	0.954644	-0.211154	-46.3538	CG	TG3g01627	intron	Omp85 domain-containing protein
Chr3	707534078	707534204	127	0.406488	0.665116	-0.258628	-59.3126	CG	TG3g01634	intron	Exocyst complex component SEC6
Chr3	734365553	734365767	215	0.870422	0.596959	0.273463	192.5	CHG	TG3g01647	intron	DUF1995 domain-containing protein
Chr3	842219667	842219808	142	0.164163	0.536608	-0.372444	-107.285	CHG	TG3g01694	intron	FG-GAP repeat-containing protein
Chr3	865628555	865628669	115	0.74986	0.96405	-0.21419	-87.8012	CG	TG3g01705	intron	mRNA (guanine-N(7))-methyltransferase
Chr3	865641463	865641587	125	0.724296	0.381021	0.343275	74.2115	CG	TG3g01705	intron	mRNA (guanine-N(7))-methyltransferase
Chr3	865657984	865658153	170	0.213891	0.489773	-0.275883	-128.018	CHG	TG3g01705	intron	mRNA (guanine-N(7))-methyltransferase
Chr3	889138027	889138365	339	0.281676	0.709629	-0.427953	-133.595	CHG	TG3g01712	intron	Centromere/kinetochore protein (ZW10), putative
Chr3	954923262	954923355	94	0.991123	0.729493	0.26163	38.5331	CG	TG3g01751	intron	Zeaxanthin epoxidase, chloroplastic
Chr3	955041045	955041197	153	0.795423	0.397406	0.398018	95.7632	CHG	TG3g01752	intron	Zeaxanthin epoxidase, chloroplastic
Chr3	972143555	972144000	446	0.7917	0.26039	0.531309	126.179	CHG	TG3g01758	intron	Vicilin-like seed storage protein
Chr3	973045492	973045576	85	0.735324	0.91577	-0.180446	-39.2485	CG	TG3g01760	intron	protein root UVB sensitive 5
Chr3	982241359	982241729	371	0.101665	0.00618033	0.0954843	725.803	CHH	TG3g01770	promoter	Methyltransferase
Chr3	1000566366	1000566546	181	0.742432	0.954548	-0.212116	-89.3055	CG	TG3g01785	intron	Transcriptional elongation regulator MINIYO
Chr3	1020394384	1020394462	79	0.668993	0.934743	-0.265749	-51.0607	CG	TG3g01809	intron	Unknown protein
Chr3	1030466098	1030466176	79	0.883336	0.698717	0.184618	94.6517	CHG	TG3g01826	intron	tRNA_lig_CPD domain-containing protein
Chr3	1041357786	1041357879	94	0.979309	0.85611	0.1232	44.4467	CG	TG3g01843	intron	Non-specific serine/threonine protein kinase
Chr3	1041362717	1041362823	107	0.964248	0.735196	0.229052	61.3783	CG	TG3g01843	intron	Non-specific serine/threonine protein kinase
Chr3	1054153026	1054153188	163	0.974757	0.79527	0.179487	168.754	CG	TG3g01853	intron	Guanine nucleotide-binding protein beta subunit-like protein
Chr3	1054866488	1054866792	305	0.119639	0.0167206	0.102919	695.721	CHH	TG3g01856	intron	Gamma-tubulin complex component
Chr3	1065426592	1065426678	87	0.632073	0.256678	0.375395	38.7999	CG	TG3g01878	intron	Aa_trans domain-containing protein
Chr3	1079622026	1079622665	640	0.118803	0.0144034	0.1044	937.619	CHH	TG3g01900	promoter	UNC93-like protein 1
Chr3	1080138591	1080138809	219	0.485725	0.203368	0.282357	158.241	CG	TG3g01903	exon	AAA domain-containing protein
Chr3	1080138591	1080138809	219	0.485725	0.203368	0.282357	158.241	CG	TG3g01903	intron	AAA domain-containing protein
Chr3	1080138614	1080139044	431	0.575991	0.204193	0.371798	322.579	CHG	TG3g01903	intron	AAA domain-containing protein
Chr3	1084828067	1084828674	608	0.203901	0.0170896	0.186811	1468.48	CHH	TG3g01914	promoter	GUB_WAK_bind domain-containing protein
Chr3	1084828739	1084829160	422	0.225045	0.0314248	0.19362	894.933	CHH	TG3g01914	promoter	GUB_WAK_bind domain-containing protein
Chr3	1090884872	1090885764	893	0.147601	0.0186583	0.128943	1675.72	CHH	TG3g01927	promoter	protein DCL homolog, chloroplastic
Chr3	1095818393	1095818513	121	0.0899626	0.415025	-0.325063	-119.187	CHG	TG3g01941	intron	Autophagy-related protein 3
Chr3	1097089498	1097089712	215	0.131761	0.554567	-0.422805	-227.621	CHG	TG3g01944	intron	transcriptional regulator ATRX homolog isoform X1
Chr3	1128163184	1128163260	77	0.979828	0.699296	0.280532	39.8423	CG	TG3g01984	intron	Dicer-like 3
Chr3	1136959380	1136959446	67	0.940977	0.53973	0.401247	41.1266	CG	TG3g02004	intron	Inositol-tetrakisphosphate 1-kinase
Chr3	1152045013	1152045422	410	0.136052	0.0143241	0.121728	690.161	CHH	TG3g02016	promoter	Transcription factor bhlh
Chr3	1223524689	1223525223	535	0.101055	0.0178267	0.0832279	808.92	CHH	TG3g02098	promoter	Formin-like protein 18
Chr3	1238078835	1238079250	416	0.601881	0.183378	0.418503	210.067	CHG	TG3g02108	intron	DIOX_N domain-containing protein
Chr3	1242546211	1242546295	85	0.962308	0.743403	0.218904	44.1843	CG	TG3g02112	promoter	Nuclear transcription factor Y subunit
Chr3	1257375699	1257375774	76	0.980825	0.842744	0.138081	99.8784	CG	TG3g02130	intron	BTB/POZ domain-containing protein
Chr3	1274047425	1274047718	294	0.403985	0.139919	0.264065	123.576	CHG	TG3g02149	promoter	LRRNT_2 domain-containing protein
Chr3	1274047425	1274047718	294	0.403985	0.139919	0.264065	123.576	CHG	TG3g02150	promoter	LRRNT_2 domain-containing protein
Chr3	1275238782	1275239093	312	0.494729	0.171332	0.323397	171.959	CHG	TG3g02157	intron	LRRNT_2 domain-containing protein
Chr3	1275684625	1275685044	420	0.587274	0.0941071	0.493167	324.896	CHG	TG3g02159	intron	LRRNT_2 domain-containing protein
Chr3	1336398056	1336398467	412	0.625143	0.133674	0.491468	248.303	CHG	TG3g02207	promoter	UPF0481 plant-like protein
Chr3	1337708158	1337708626	469	0.64037	0.165209	0.475161	367.908	CHG	TG3g02208	intron	UPF0481 plant-like protein
Chr3	1337712982	1337713081	100	0.530408	0.125431	0.404977	105.213	CHG	TG3g02208	intron	UPF0481 plant-like protein
Chr3	1342939365	1342939519	155	0.858491	0.478877	0.379614	104.132	CHG	TG3g02223	intron	Fe2OG dioxygenase domain-containing protein
Chr3	1357604541	1357604593	53	0.934677	0.715318	0.219359	43.3322	CG	TG3g02252	promoter	Cytochrome b5 heme-binding domain-containing protein
Chr3	1364595217	1364595277	61	0.810494	0.96065	-0.150156	-48.7731	CG	TG3g02272	intron	NADPH:adrenodoxin oxidoreductase, mitochondrial
Chr3	1366099261	1366099362	102	0.98887	0.853759	0.13511	52.0222	CG	TG3g02279	intron	Unknown protein
Chr3	1389321770	1389321928	159	0.943887	0.716928	0.226959	137.68	CG	TG3g02293	intron	RNA-dependent RNA polymerase family protein
Chr3	1389537859	1389538073	215	0.800943	0.251342	0.549601	136.322	CHG	TG3g02295	promoter	RNA-dependent RNA polymerase
Chr3	1390133806	1390133977	172	0.244126	0.843473	-0.599347	-77.6745	CG	TG3g02300	promoter	Unknown protein
Chr3	1391057502	1391057832	331	0.109051	0.0100681	0.0989834	849.46	CHH	TG3g02304	intron	Glyco_transf_5 domain-containing protein
Chr3	1393919859	1393919955	97	0.982634	0.879253	0.103381	75.4642	CG	TG3g02314	intron	elongation factor Ts family protein
Chr3	1395284125	1395284573	449	0.679473	0.244243	0.43523	196.06	CHG	TG3g02317	intron	Methyltransferase-like protein 17, mitochondrial
Chr3	1420561889	1420561958	70	0.984447	0.851848	0.132598	42.9856	CG	TG3g02360	intron	DNA replication complex GINS protein PSF2
Chr3	1421460156	1421460254	99	0.707303	0.245477	0.461826	121.098	CHG	TG3g02362	intron	TIR-NBS disease resistance-like protein
Chr3	1430138695	1430138772	78	0.224051	0.87207	-0.648019	-105.897	CHG	TG3g02387	intron	electron-transfer flavoprotein:ubiquinone oxidoreductase
Chr3	1434518571	1434518771	201	0.410528	0.0785412	0.331987	134.144	CHG	TG3g02403	intron	Protein NRT1/ PTR FAMILY 3.1
Chr3	1434700439	1434700516	78	0.815782	0.981435	-0.165653	-56.5454	CG	TG3g02405	intron	Actin
Chr3	1436068629	1436068687	59	0.969638	0.887256	0.082382	73.3995	CG	TG3g02413	intron	RINT1-like protein MAG2L
Chr3	1439554011	1439554118	108	0.504068	0.791752	-0.287684	-38.4364	CG	TG3g02435	promoter	Rubis-subs-bind domain-containing protein
Chr3	1444429646	1444429798	153	0.911838	0.619383	0.292454	95.7155	CHG	TG3g02459	intron	protein TIC 21, chloroplastic
Chr3	1450810675	1450810864	190	0.343933	0.0969999	0.246933	122.566	CHG	TG3g02470	intron	Kynurenine formamidase
Chr3	1453931013	1453931137	125	0.424615	0.131968	0.292647	117.585	CHG	TG3g02484	intron	salicylate carboxymethyltransferase-like
Chr3	1456071780	1456071982	203	0.686018	0.189794	0.496224	141.051	CHG	TG3g02494	promoter	Unknown protein
Chr3	1457078800	1457079028	229	0.122779	0.422028	-0.299249	-140.49	CHG	TG3g02499	intron	protein odr-4 homolog
Chr3	1457725910	1457726217	308	0.157665	0.00342652	0.154239	928.949	CHH	TG3g02502	intron	Phosphoglycerate mutase family protein isoform 1
Chr3	1459528294	1459528349	56	0.938607	0.771377	0.16723	49.3505	CG	TG3g02507	intron	Phosphoglycerate mutase family protein isoform 1
Chr3	1461363845	1461364326	482	0.071966	0.00953942	0.0624266	830.014	CHH	TG3g02515	intron	Ribonuclease 3
Chr3	1465800407	1465800578	172	0.923563	0.668625	0.254938	159.491	CHG	TG3g02527	intron	TM8-like MADS-box transcription factor
Chr3	1467077242	1467077362	121	0.853623	0.98427	-0.130648	-108.015	CG	TG3g02533	intron	MADS-box transcription factor
Chr3	1469083628	1469084222	595	0.0820322	0.0155882	0.066444	837.686	CHH	TG3g02541	intron	MADS-box transcription factor
Chr3	1471318751	1471318937	187	0.715403	0.110405	0.604998	174.639	CHG	TG3g02546	intron	Unknown protein
Chr3	1475455976	1475456093	118	0.946309	0.746136	0.200173	79.2242	CG	TG3g02557	intron	MADS-box transcription factor
Chr3	1475459886	1475460022	137	0.917477	0.595807	0.32167	138.061	CHG	TG3g02557	intron	MADS-box transcription factor
Chr3	1475594344	1475594531	188	0.884295	0.490229	0.394066	105.786	CHG	TG3g02557	intron	MADS-box transcription factor
Chr3	1475594377	1475594785	409	0.126421	0.0120939	0.114327	789.047	CHH	TG3g02557	intron	MADS-box transcription factor
Chr3	1477272000	1477272480	481	0.070623	0.00887363	0.0617493	899.259	CHH	TG3g02562	intron	MADS-box transcription factor
Chr3	1484183910	1484184055	146	0.957578	0.762522	0.195056	57.8845	CG	TG3g02583	intron	Peptidase_S8 domain-containing protein
Chr3	1487565147	1487565265	119	0.50168	0.063093	0.438587	157.433	CHG	TG3g02591	intron	beta-amyrin 28-oxidase
Chr3	1487582200	1487582343	144	0.51936	0.0746659	0.444694	56.5072	CG	TG3g02592	promoter	beta-amyrin 28-oxidase-like
Chr3	1487846754	1487847172	419	0.568568	0.18163	0.386938	303.27	CHG	TG3g02598	TES	Unknown protein
Chr3	1487846754	1487847172	419	0.568568	0.18163	0.386938	303.27	CHG	TG3g02598	exon	Unknown protein
Chr3	1491531512	1491531648	137	0.981263	0.787168	0.194095	119.546	CG	TG3g02609	intron	Tim44 domain-containing protein
Chr3	1491579863	1491580224	362	0.093889	0.0101287	0.0837603	823.609	CHH	TG3g02609	intron	Tim44 domain-containing protein
Chr3	1495063588	1495063747	160	0.23862	0.590363	-0.351743	-103.898	CHG	TG3g02612	intron	protein Mpv17
Chr3	1496945764	1496945946	183	0.182972	0.453292	-0.27032	-209.97	CHG	TG3g02620	intron	tRNA(Ile)-lysidine synthetase
Chr3	1496945786	1496945939	154	0.238639	0.630495	-0.391856	-122.683	CG	TG3g02620	intron	tRNA(Ile)-lysidine synthetase
Chr3	1497609105	1497609426	322	0.258559	0.0236941	0.234865	697.474	CHH	TG3g02623	promoter	EngB-type G domain-containing protein
Chr3	1498242219	1498242718	500	0.257208	0.0730385	0.184169	1116.19	CHH	TG3g02628	promoter	Sugar transporter, putative
Chr3	1498242219	1498242718	500	0.257208	0.0730385	0.184169	1116.19	CHH	TG3g02629	promoter	Unknown protein
Chr3	1501227872	1501228254	383	0.186769	0.0279525	0.158816	941.347	CHH	TG3g02644	promoter	Thermosome subunit gamma
Chr3	1501243865	1501244088	224	0.28663	0.772653	-0.486023	-92.9783	CHG	TG3g02644	intron	Thermosome subunit gamma
Chr3	1516471873	1516472048	176	0.619565	0.926337	-0.306772	-104.297	CHG	TG3g02687	intron	Hexosyltransferase
Chr3	1516472446	1516472641	196	0.565284	0.881188	-0.315903	-175.995	CHG	TG3g02687	intron	Hexosyltransferase
Chr3	1516482639	1516482766	128	0.966165	0.707378	0.258786	102.392	CHG	TG3g02687	intron	Hexosyltransferase
Chr3	1516493868	1516494863	996	0.0230865	0.358185	-0.335099	-1742.32	CHH	TG3g02687	intron	Hexosyltransferase
Chr3	1518782626	1518782779	154	0.966424	0.790142	0.176282	164.769	CG	TG3g02697	intron	NRT1/PTR family protein 2.2
Chr3	1518878041	1518878102	62	0.962561	0.785938	0.176623	56.6687	CG	TG3g02697	intron	NRT1/PTR family protein 2.2
Chr3	1522417317	1522417505	189	0.418173	0.958392	-0.540219	-94.8997	CG	TG3g02708	intron	12-oxophytodienoate reductase-like protein
Chr3	1527467402	1527467515	114	0.512421	0.0630329	0.449388	96.5868	CHG	TG3g02735	intron	Protein kinase family protein
Chr3	1527694681	1527694830	150	0.521526	0.906904	-0.385378	-41.8504	CG	TG3g02743	intron	Protein kinase domain-containing protein
Chr3	1535725088	1535725215	128	0.0841289	0.394188	-0.310059	-93.5392	CHG	TG3g02757	intron	RanBD1 domain-containing protein
Chr3	1539920605	1539921014	410	0.136233	0.0141543	0.122078	689.668	CHH	TG3g02770	promoter	Exostosin domain-containing protein
Chr3	1539920804	1539921071	268	0.93089	0.762396	0.168494	128.198	CHG	TG3g02770	promoter	Exostosin domain-containing protein
Chr3	1553787080	1553787411	332	0.643213	0.174366	0.468847	141	CHG	TG3g02798	intron	Carotenoid cleavage dioxygenase 8
Chr3	1555219145	1555219552	408	0.149233	0.0142711	0.134962	836.43	CHH	TG3g02803	intron	Transcriptional regulatory protein
Chr3	1564708852	1564708948	97	0.939712	0.780128	0.159585	45.633	CG	TG3g02845	intron	RRM domain-containing protein
Chr3	1567384294	1567384442	149	0.359437	0.818386	-0.458949	-116.534	CHG	TG3g02858	intron	Oligopeptidase A
Chr3	1605732216	1605732739	524	0.0941017	0.0138462	0.0802555	808.167	CHH	TG3g02924	intron	Unknown protein
Chr3	1614308818	1614308972	155	0.745245	0.49283	0.252415	144.524	CHG	TG3g02958	intron	Transmembrane protein
Chr3	1623304840	1623304986	147	0.902672	0.649339	0.253333	186.779	CHG	TG3g02979	intron	Unknown protein
Chr3	1623308700	1623308779	80	0.862277	0.664813	0.197464	94.4403	CHG	TG3g02979	intron	Unknown protein
Chr3	1623696462	1623696781	320	0.0141208	0.134311	-0.12019	-788.871	CHH	TG3g02982	intron	pyridine nucleotide-disulfide oxidoreductase domain-containing protein 2
Chr3	1624426468	1624426808	341	0.94281	0.722506	0.220304	257.978	CG	TG3g02986	intron	Helicase protein MOM1
Chr3	1624499951	1624500245	295	0.64188	0.0744508	0.567429	128.065	CHG	TG3g02987	promoter	Unknown protein
Chr3	1625958829	1625959029	201	0.0522974	0.334038	-0.28174	-148.618	CHG	TG3g02993	exon	Unknown protein
Chr3	1625959083	1625960011	929	0.0623519	0.615046	-0.552694	-426.839	CHG	TG3g02993	exon	Unknown protein
Chr3	1625959619	1625960094	476	0.00586727	0.196964	-0.191097	-1039.7	CHH	TG3g02993	exon	Unknown protein
Chr3	1631983419	1631983855	437	0.474155	0.111042	0.363113	214.488	CHG	TG3g03005	promoter	Dirigent protein
Chr3	1631991224	1631991515	292	0.534544	0.0896667	0.444877	157.226	CHG	TG3g03006	promoter	1-aminocyclopropane-1-carboxylate synthase-like
Chr3	1631991939	1631992224	286	0.50546	0.121163	0.384297	303.69	CHG	TG3g03006	promoter	1-aminocyclopropane-1-carboxylate synthase-like
Chr3	1645048018	1645050002	1985	0.00418811	0.108765	-0.104577	-3620.8	CHH	TG3g03022	promoter	Unknown protein
Chr3	1645048018	1645050002	1985	0.00418811	0.108765	-0.104577	-3620.8	CHH	TG3g03022	TSS	Unknown protein
Chr3	1645048018	1645050002	1985	0.00418811	0.108765	-0.104577	-3620.8	CHH	TG3g03022	exon	Unknown protein
Chr3	1645048458	1645049695	1238	0.0272408	0.394646	-0.367405	-691.143	CHG	TG3g03022	exon	Unknown protein
Chr3	1648527329	1648527542	214	0.0361062	0.320301	-0.284194	-98.1328	CHG	TG3g03024	exon	Unknown protein
Chr3	1649673626	1649673768	143	0.157863	0.550779	-0.392916	-106.591	CHG	TG3g03025	exon	Unknown protein
Chr3	1652666369	1652666632	264	0.0392129	0.332373	-0.29316	-182.285	CHG	TG3g03031	exon	Unknown protein
Chr3	1653679672	1653680071	400	0.029334	0.309692	-0.280358	-194.571	CHG	TG3g03032	exon	Unknown protein
Chr3	1653680201	1653680428	228	0.0514222	0.439193	-0.387771	-155.249	CHG	TG3g03032	exon	Unknown protein
Chr3	1661843719	1661844090	372	0.790354	0.231774	0.558581	202.23	CHG	TG3g03078	promoter	AP2/ERF transcription factor
Chr3	1661843968	1661844165	198	0.521076	0.20011	0.320966	121.076	CG	TG3g03078	promoter	AP2/ERF transcription factor
Chr3	1671627665	1671627840	176	0.383363	0.0920968	0.291266	150.424	CHG	TG3g03107	intron	histone-lysine N-methyltransferase ATXR6
Chr3	1698169157	1698169271	115	0.0421171	0.215955	-0.173838	-130.019	CG	TG3g03174	exon	Inositol oxygenase
Chr3	1718988590	1718988738	149	0.964086	0.478855	0.485231	129.217	CHG	TG3g03248	intron	Superoxide dismutase [Cu-Zn]
Chr3	1723959656	1723959878	223	0.904922	0.58013	0.324792	93.2856	CHG	TG3g03265	intron	Lipase_3 domain-containing protein
Chr3	1724490219	1724490715	497	0.119588	0.00953226	0.110056	722.767	CHH	TG3g03270	promoter	Receptor-like serine/threonine-protein kinase
Chr3	1725002322	1725002552	231	0.645857	0.199292	0.446565	161.914	CHG	TG3g03272	intron	Cytochrome P450
Chr3	1725002322	1725002552	231	0.645857	0.199292	0.446565	161.914	CHG	TG3g03272	exon	Cytochrome P450
Chr3	1727003341	1727003770	430	0.110506	0.00781725	0.102689	810.963	CHH	TG3g03285	intron	tRNA 4-demethylwyosine synthase (AdoMet-dependent)
Chr3	1727139896	1727140143	248	0.75016	0.179384	0.570776	151.143	CHG	TG3g03286	intron	Lipase_3 domain-containing protein
Chr3	1727214693	1727215122	430	0.901619	0.109124	0.792495	262.505	CHG	TG3g03286	intron	Lipase_3 domain-containing protein
Chr3	1727462357	1727462469	113	0.96895	0.867428	0.101522	111.864	CG	TG3g03289	intron	Lipase_3 domain-containing protein
Chr3	1728435276	1728435410	135	0.772896	0.979881	-0.206985	-104.107	CG	TG3g03296	intron	CNNM transmembrane domain-containing protein
Chr3	1729124934	1729125318	385	0.786569	0.214983	0.571585	210.828	CHG	TG3g03300	intron	Peptidase_S9 domain-containing protein
Chr3	1729124934	1729125318	385	0.786569	0.214983	0.571585	210.828	CHG	TG3g03300	exon	Peptidase_S9 domain-containing protein
Chr3	1729124934	1729125318	385	0.786569	0.214983	0.571585	210.828	CHG	TG3g03300	utr5	Peptidase_S9 domain-containing protein
Chr3	1729124934	1729125318	385	0.786569	0.214983	0.571585	210.828	CHG	TG3g03300	TSS	Peptidase_S9 domain-containing protein
Chr3	1729124934	1729125318	385	0.786569	0.214983	0.571585	210.828	CHG	TG3g03300	promoter	Peptidase_S9 domain-containing protein
Chr3	1736893043	1736893178	136	0.776629	0.968984	-0.192355	-56.3007	CG	TG3g03346	intron	Metallophos domain-containing protein
Chr3	1739281693	1739281951	259	0.53926	0.168018	0.371242	121.526	CHG	TG3g03372	promoter	Protein-serine/threonine phosphatase
Chr3	1747364361	1747364440	80	0.837439	0.362751	0.474688	93.6834	CHG	TG3g03429	intron	Receptor-like serine/threonine-protein kinase
Chr3	1750034157	1750034243	87	0.601415	0.357022	0.244393	82.5639	CG	TG3g03438	exon	Calreticulin
Chr3	1752704810	1752705199	390	0.0322878	0.272111	-0.239823	-861.391	CHH	TG3g03450	promoter	Receptor-like serine/threonine-protein kinase
Chr3	1752710121	1752710647	527	0.658102	0.212948	0.445154	368.526	CHG	TG3g03450	intron	Receptor-like serine/threonine-protein kinase
Chr3	1760165530	1760165779	250	0.956419	0.667926	0.288493	237.919	CG	TG3g03498	intron	CitMHS domain-containing protein
Chr3	1760559017	1760559165	149	0.735312	0.246316	0.488996	142.541	CHG	TG3g03501	intron	(rape) hypothetical protein
Chr4	309616	309830	215	0.682962	0.188202	0.49476	187.016	CHG	TG4g00001	promoter	crooked neck-like protein 1
Chr4	3087554	3088018	465	0.101124	0.0227372	0.078387	714.888	CHH	TG4g00009	intron	Translocase of chloroplast
[truncated: 2,589 more rows]
