# Supplementary material for: The Torreya grandis genome illuminates the origin and evolution of gymnosperm-specific sciadonic acid biosynthesis
Source: Nat Commun. 2023 Mar 10;14:1315. doi: 10.1038/s41467-023-37038-2 (PMC10006428; doi:10.1038/s41467-023-37038-2)
Supplement: Supplementary file 17 — Supplementary Data 14 [file 41467_2023_37038_MOESM17_ESM.xlsx]

## Sheet: Supplementary Data 14
Supplementary Data 14 GO terms significantly (adjusted p < 0.01, two-sided Fisher's exact test with Benjamini-Hochberg correction) enriched in DMR-associated genes in different comparisons of seed development stages.
	GO ID	Description	Type	Adjusted P value
Stage 1 vs Stage 2 (hypomethylated mCG in stage 2)	GO:0022900	electron transport chain	biological_process	3.9956e-13
	GO:0015979	photosynthesis	biological_process	4.6453e-13
	GO:0009767	photosynthetic electron transport chain	biological_process	4.6453e-13
	GO:0019684	photosynthesis, light reaction	biological_process	4.9309e-12
	GO:0009521	photosystem	cellular_component	1.6596e-09
	GO:0009579	thylakoid	cellular_component	2.0793e-08
	GO:0034357	photosynthetic membrane	cellular_component	2.0793e-08
	GO:0044436	thylakoid part	cellular_component	2.0793e-08
	GO:0006091	generation of precursor metabolites and energy	biological_process	2.0793e-08
	GO:0009772	photosynthetic electron transport in photosystem II	biological_process	2.0793e-08
	GO:0045156	electron transporter, transferring electrons within the cyclic electron transport pathway of photosynthesis activity	molecular_function	2.0793e-08
	GO:0003899	DNA-directed 5'-3' RNA polymerase activity	molecular_function	1.2264e-07
	GO:0016168	chlorophyll binding	molecular_function	1.4319e-07
	GO:0034062	5'-3' RNA polymerase activity	molecular_function	5.5586e-07
	GO:0097747	RNA polymerase activity	molecular_function	5.5586e-07
	GO:0009123	nucleoside monophosphate metabolic process	biological_process	0.00019953
	GO:0009126	purine nucleoside monophosphate metabolic process	biological_process	0.00048156
	GO:0009167	purine ribonucleoside monophosphate metabolic process	biological_process	0.00048156
	GO:0009161	ribonucleoside monophosphate metabolic process	biological_process	0.00050179
	GO:0046034	ATP metabolic process	biological_process	0.00072862
	GO:0016651	oxidoreductase activity, acting on NAD(P)H	molecular_function	0.00087763
	GO:0009144	purine nucleoside triphosphate metabolic process	biological_process	0.00087763
	GO:0009199	ribonucleoside triphosphate metabolic process	biological_process	0.00087763
	GO:0009205	purine ribonucleoside triphosphate metabolic process	biological_process	0.00087763
	GO:0009141	nucleoside triphosphate metabolic process	biological_process	0.00087763
	GO:0140098	catalytic activity, acting on RNA	molecular_function	0.0017458
	GO:0055114	oxidation-reduction process	biological_process	0.0019069
	GO:0017144	drug metabolic process	biological_process	0.0019539
	GO:0016779	nucleotidyltransferase activity	molecular_function	0.0019539
	GO:0045333	cellular respiration	biological_process	0.0021477
	GO:0009150	purine ribonucleotide metabolic process	biological_process	0.0022798
	GO:0009259	ribonucleotide metabolic process	biological_process	0.0023907
	GO:0006163	purine nucleotide metabolic process	biological_process	0.0027295
	GO:0016491	oxidoreductase activity	molecular_function	0.0030998
	GO:0072521	purine-containing compound metabolic process	biological_process	0.0030998
	GO:0015980	energy derivation by oxidation of organic compounds	biological_process	0.0041946
	GO:0019693	ribose phosphate metabolic process	biological_process	0.0041946
	GO:0009055	electron transfer activity	molecular_function	0.0060263
	GO:0009522	photosystem I	cellular_component	0.0077676
	GO:0009117	nucleotide metabolic process	biological_process	0.0084079
	GO:0006753	nucleoside phosphate metabolic process	biological_process	0.0095832
Stage 1 vs Stage 3 (hypomethylated mCG in stage 3)	GO:0022900	electron transport chain	biological_process	1.3832e-05
	GO:0006091	generation of precursor metabolites and energy	biological_process	0.00040137
	GO:0009767	photosynthetic electron transport chain	biological_process	0.0006809
	GO:0009123	nucleoside monophosphate metabolic process	biological_process	0.0010803
	GO:0019684	photosynthesis, light reaction	biological_process	0.0015608
	GO:0009126	purine nucleoside monophosphate metabolic process	biological_process	0.0016124
	GO:0009167	purine ribonucleoside monophosphate metabolic process	biological_process	0.0016124
	GO:0009161	ribonucleoside monophosphate metabolic process	biological_process	0.0016124
	GO:0016651	oxidoreductase activity, acting on NAD(P)H	molecular_function	0.0016239
	GO:0016168	chlorophyll binding	molecular_function	0.0016239
	GO:0009521	photosystem	cellular_component	0.0016239
	GO:0046034	ATP metabolic process	biological_process	0.0018329
	GO:0009144	purine nucleoside triphosphate metabolic process	biological_process	0.0020043
	GO:0009199	ribonucleoside triphosphate metabolic process	biological_process	0.0020043
	GO:0009205	purine ribonucleoside triphosphate metabolic process	biological_process	0.0020043
	GO:0009141	nucleoside triphosphate metabolic process	biological_process	0.0020043
	GO:0051536	iron-sulfur cluster binding	molecular_function	0.0033554
	GO:0051540	metal cluster binding	molecular_function	0.0033554
	GO:0017144	drug metabolic process	biological_process	0.0033554
	GO:0009150	purine ribonucleotide metabolic process	biological_process	0.00428
	GO:0009259	ribonucleotide metabolic process	biological_process	0.0043968
	GO:0006163	purine nucleotide metabolic process	biological_process	0.0050037
	GO:0015979	photosynthesis	biological_process	0.0056723
	GO:0072521	purine-containing compound metabolic process	biological_process	0.0056723
	GO:0019693	ribose phosphate metabolic process	biological_process	0.0073044
Stage 1 vs Stage 3 (hypermethylated mCG in stage 3)	GO:0032559	adenyl ribonucleotide binding	molecular_function	0.00078269
	GO:0030554	adenyl nucleotide binding	molecular_function	0.0008615
	GO:0043168	anion binding	molecular_function	0.00086637
	GO:0006468	protein phosphorylation	biological_process	0.0028722
	GO:0000166	nucleotide binding	molecular_function	0.0034421
	GO:1901265	nucleoside phosphate binding	molecular_function	0.0034421
	GO:0036094	small molecule binding	molecular_function	0.0034421
	GO:0032555	purine ribonucleotide binding	molecular_function	0.0034421
	GO:0032553	ribonucleotide binding	molecular_function	0.0034421
	GO:0097367	carbohydrate derivative binding	molecular_function	0.0041525
	GO:0004672	protein kinase activity	molecular_function	0.0052123
	GO:0017076	purine nucleotide binding	molecular_function	0.0056004
	GO:0004713	protein tyrosine kinase activity	molecular_function	0.0094211
Stage 1 vs Stage 3 (hypermethylated mCHG in stage 3)	GO:0043531	ADP binding	molecular_function	1.8528e-06
	GO:0030554	adenyl nucleotide binding	molecular_function	0.0080347
	GO:0030246	carbohydrate binding	molecular_function	0.0080347
	GO:0005488	binding	molecular_function	0.0080347
	GO:0000166	nucleotide binding	molecular_function	0.0080347
	GO:1901265	nucleoside phosphate binding	molecular_function	0.0080347
Stage 2 vs Stage 3 (hypermethylated mCG in stage 3)	GO:0015979	photosynthesis	biological_process	2.0368e-15
	GO:0009767	photosynthetic electron transport chain	biological_process	7.12e-15
	GO:0019684	photosynthesis, light reaction	biological_process	1.0047e-13
	GO:0022900	electron transport chain	biological_process	1.4117e-13
	GO:0009772	photosynthetic electron transport in photosystem II	biological_process	1.3104e-10
	GO:0045156	electron transporter, transferring electrons within the cyclic electron transport pathway of photosynthesis activity	molecular_function	1.3104e-10
	GO:0009521	photosystem	cellular_component	7.0051e-09
	GO:0009579	thylakoid	cellular_component	1.5323e-08
	GO:0034357	photosynthetic membrane	cellular_component	1.5323e-08
	GO:0044436	thylakoid part	cellular_component	1.5323e-08
	GO:0016168	chlorophyll binding	molecular_function	4.7357e-07
	GO:0033178	proton-transporting two-sector ATPase complex, catalytic domain	cellular_component	6.533e-07
	GO:0045259	proton-transporting ATP synthase complex	cellular_component	6.7443e-06
	GO:0045261	proton-transporting ATP synthase complex, catalytic core F(1)	cellular_component	2.6687e-05
	GO:0006091	generation of precursor metabolites and energy	biological_process	4.8518e-05
	GO:0015985	energy coupled proton transport, down electrochemical gradient	biological_process	7.4908e-05
	GO:0015986	ATP synthesis coupled proton transport	biological_process	7.4908e-05
	GO:0034062	5'-3' RNA polymerase activity	molecular_function	7.9557e-05
	GO:0097747	RNA polymerase activity	molecular_function	7.9557e-05
	GO:0036442	proton-exporting ATPase activity	molecular_function	7.9557e-05
	GO:0046961	proton-transporting ATPase activity, rotational mechanism	molecular_function	7.9557e-05
	GO:0016469	proton-transporting two-sector ATPase complex	cellular_component	7.9557e-05
	GO:0009539	photosystem II reaction center	cellular_component	8.3957e-05
	GO:1902600	proton transmembrane transport	biological_process	0.00026112
	GO:0046933	proton-transporting ATP synthase activity, rotational mechanism	molecular_function	0.00033291
	GO:0003899	DNA-directed 5'-3' RNA polymerase activity	molecular_function	0.00068044
	GO:0044769	ATPase activity, coupled to transmembrane movement of ions, rotational mechanism	molecular_function	0.00085445
	GO:0046034	ATP metabolic process	biological_process	0.001203
	GO:0140098	catalytic activity, acting on RNA	molecular_function	0.001242
	GO:0009144	purine nucleoside triphosphate metabolic process	biological_process	0.0015251
	GO:0009199	ribonucleoside triphosphate metabolic process	biological_process	0.0015251
	GO:0009205	purine ribonucleoside triphosphate metabolic process	biological_process	0.0015251
	GO:0009141	nucleoside triphosphate metabolic process	biological_process	0.0015251
	GO:0009126	purine nucleoside monophosphate metabolic process	biological_process	0.0017598
	GO:0009167	purine ribonucleoside monophosphate metabolic process	biological_process	0.0017598
	GO:0009161	ribonucleoside monophosphate metabolic process	biological_process	0.0018713
	GO:0009123	nucleoside monophosphate metabolic process	biological_process	0.0019884
	GO:0098796	membrane protein complex	cellular_component	0.0045411
	GO:0003735	structural constituent of ribosome	molecular_function	0.0066051
	GO:0072521	purine-containing compound metabolic process	biological_process	0.0066051
	GO:0005198	structural molecule activity	molecular_function	0.0083619
	GO:0017144	drug metabolic process	biological_process	0.0096078
	GO:0005840	ribosome	cellular_component	0.00978
	GO:0009150	purine ribonucleotide metabolic process	biological_process	0.0098829
	GO:0044391	ribosomal subunit	cellular_component	0.0099202
Stage 2 vs Stage 3 (hypermethylated mCHG in stage 3)	GO:0043531	ADP binding	molecular_function	6.4811e-09
	GO:0046351	disaccharide biosynthetic process	biological_process	0.0087665
	GO:0005992	trehalose biosynthetic process	biological_process	0.0087665
	GO:0009312	oligosaccharide biosynthetic process	biological_process	0.0087665
	GO:0016705	oxidoreductase activity, acting on paired donors, with incorporation or reduction of molecular oxygen	molecular_function	0.0087665
	GO:0005991	trehalose metabolic process	biological_process	0.0087665
	GO:0004672	protein kinase activity	molecular_function	0.0087665
