# Supplementary material for: The Torreya grandis genome illuminates the origin and evolution of gymnosperm-specific sciadonic acid biosynthesis
Source: Nat Commun. 2023 Mar 10;14:1315. doi: 10.1038/s41467-023-37038-2 (PMC10006428; doi:10.1038/s41467-023-37038-2)
Supplement: Supplementary file 19 — Source Data [file 41467_2023_37038_MOESM19_ESM.xlsx]

## Sheet: Fig 1d
Ks value	Comparison
0.5182	T. grandis vs. T. grandis
0.6056	T. grandis vs. T. grandis
1.1896	T. grandis vs. T. grandis
0.1248	T. grandis vs. T. grandis
0.837	T. grandis vs. T. grandis
0.7241	T. grandis vs. T. grandis
0.223	T. grandis vs. T. grandis
0.2274	T. grandis vs. T. grandis
0.0378	T. grandis vs. T. grandis
0.0388	T. grandis vs. T. grandis
0.0635	T. grandis vs. T. grandis
0.0624	T. grandis vs. T. grandis
1.5595	T. grandis vs. T. grandis
54.0544	T. grandis vs. T. grandis
6.9585	T. grandis vs. T. grandis
7.8054	T. grandis vs. T. grandis
64.5711	T. grandis vs. T. grandis
2.0883	T. grandis vs. T. grandis
69.0708	T. grandis vs. T. grandis
5.5757	T. grandis vs. T. grandis
1.7406	T. grandis vs. T. grandis
0.1324	T. grandis vs. T. grandis
0.6401	T. grandis vs. T. grandis
0.6319	T. grandis vs. T. grandis
3.2802	T. grandis vs. T. grandis
6.9906	T. grandis vs. T. grandis
72.0191	T. grandis vs. T. grandis
3.4868	T. grandis vs. T. grandis
9.6421	T. grandis vs. T. grandis
0.535	T. grandis vs. T. grandis
0.0241	T. grandis vs. T. grandis
0.1113	T. grandis vs. T. grandis
0.2348	T. grandis vs. T. grandis
0.088	T. grandis vs. T. grandis
0.5878	T. grandis vs. T. grandis
0.1673	T. grandis vs. T. grandis
70.2455	T. grandis vs. T. grandis
77.7513	T. grandis vs. T. grandis
68.0294	T. grandis vs. T. grandis
13.6522	T. grandis vs. T. grandis
73.9125	T. grandis vs. T. grandis
75.2515	T. grandis vs. T. grandis
1.0502	T. grandis vs. T. grandis
1.0716	T. grandis vs. T. grandis
0.0132	T. grandis vs. T. grandis
0.0311	T. grandis vs. T. grandis
1.0887	T. grandis vs. T. grandis
1.1119	T. grandis vs. T. grandis
0.3669	T. grandis vs. T. grandis
0.41	T. grandis vs. T. grandis
0.4232	T. grandis vs. T. grandis
0.3653	T. grandis vs. T. grandis
0.3005	T. grandis vs. T. grandis
0.4293	T. grandis vs. T. grandis
0.9465	T. grandis vs. T. grandis
0.3593	T. grandis vs. T. grandis
0.9279	T. grandis vs. T. grandis
0.783	T. grandis vs. T. grandis
0.7719	T. grandis vs. T. grandis
0.7908	T. grandis vs. T. grandis
2.3778	T. grandis vs. T. grandis
5.4848	T. grandis vs. T. grandis
3.4274	T. grandis vs. T. grandis
1.7261	T. grandis vs. T. grandis
8.3168	T. grandis vs. T. grandis
11.0114	T. grandis vs. T. grandis
59.9564	T. grandis vs. T. grandis
0.282	T. grandis vs. T. grandis
2.2475	T. grandis vs. T. grandis
60.8876	T. grandis vs. T. grandis
4.0652	T. grandis vs. T. grandis
33.3092	T. grandis vs. T. grandis
0.4762	T. grandis vs. T. grandis
0.4844	T. grandis vs. T. grandis
0.165	T. grandis vs. T. grandis
0.3712	T. grandis vs. T. grandis
0.1153	T. grandis vs. T. grandis
0.0675	T. grandis vs. T. grandis
0.0188	T. grandis vs. T. grandis
0.0922	T. grandis vs. T. grandis
0.257	T. grandis vs. T. grandis
0.0576	T. grandis vs. T. grandis
0.2614	T. grandis vs. T. grandis
0.257	T. grandis vs. T. grandis
0.209	T. grandis vs. T. grandis
0.3375	T. grandis vs. T. grandis
0.6021	T. grandis vs. T. grandis
0.2214	T. grandis vs. T. grandis
0.5274	T. grandis vs. T. grandis
0.5345	T. grandis vs. T. grandis
0.5909	T. grandis vs. T. grandis
3.3964	T. grandis vs. T. grandis
2.7528	T. grandis vs. T. grandis
2.5495	T. grandis vs. T. grandis
1.6837	T. grandis vs. T. grandis
1.8864	T. grandis vs. T. grandis
0.1698	T. grandis vs. T. grandis
0.1715	T. grandis vs. T. grandis
0.1315	T. grandis vs. T. grandis
0.0129	T. grandis vs. T. grandis
0.2024	T. grandis vs. T. grandis
0.1332	T. grandis vs. T. grandis
2.912	T. grandis vs. T. grandis
2.9215	T. grandis vs. T. grandis
1.4844	T. grandis vs. T. grandis
0.028	T. grandis vs. T. grandis
9.1983	T. grandis vs. T. grandis
8.792	T. grandis vs. T. grandis
1.8393	T. grandis vs. T. grandis
1.5166	T. grandis vs. T. grandis
1.3391	T. grandis vs. T. grandis
1.6979	T. grandis vs. T. grandis
1.3074	T. grandis vs. T. grandis
1.2104	T. grandis vs. T. grandis
1.2085	T. grandis vs. T. grandis
4.224	T. grandis vs. T. grandis
0.0017	T. grandis vs. T. grandis
3.2864	T. grandis vs. T. grandis
1.1745	T. grandis vs. T. grandis
4.005	T. grandis vs. T. grandis
2.0881	T. grandis vs. T. grandis
0.6636	T. grandis vs. T. grandis
9.8752	T. grandis vs. T. grandis
4.3583	T. grandis vs. T. grandis
10.5803	T. grandis vs. T. grandis
17.5231	T. grandis vs. T. grandis
16.2308	T. grandis vs. T. grandis
17.7024	T. grandis vs. T. grandis
7.6123	T. grandis vs. T. grandis
0.198	T. grandis vs. T. grandis
0.4647	T. grandis vs. T. grandis
1.7095	T. grandis vs. T. grandis
1.8351	T. grandis vs. T. grandis
21.4064	T. grandis vs. T. grandis
13.2183	T. grandis vs. T. grandis
0.8125	T. grandis vs. T. grandis
10.4112	T. grandis vs. T. grandis
8.4608	T. grandis vs. T. grandis
0.0323	T. grandis vs. T. grandis
0.0242	T. grandis vs. T. grandis
0.2385	T. grandis vs. T. grandis
0.0059	T. grandis vs. T. grandis
0.0274	T. grandis vs. T. grandis
0.0208	T. grandis vs. T. grandis
0.2463	T. grandis vs. T. grandis
6.7332	T. grandis vs. T. grandis
63.095	T. grandis vs. T. grandis
74.2679	T. grandis vs. T. grandis
70.3749	T. grandis vs. T. grandis
65.2133	T. grandis vs. T. grandis
3.3054	T. grandis vs. T. grandis
69.0481	T. grandis vs. T. grandis
73.5066	T. grandis vs. T. grandis
71.7712	T. grandis vs. T. grandis
57.0328	T. grandis vs. T. grandis
7.1475	T. grandis vs. T. grandis
0.3436	T. grandis vs. T. grandis
0.5391	T. grandis vs. T. grandis
0.3851	T. grandis vs. T. grandis
0.8156	T. grandis vs. T. grandis
0.633	T. grandis vs. T. grandis
0.2249	T. grandis vs. T. grandis
0.5838	T. grandis vs. T. grandis
0.6711	T. grandis vs. T. grandis
0.9959	T. grandis vs. T. grandis
0.2414	T. grandis vs. T. grandis
0.1199	T. grandis vs. T. grandis
0.1936	T. grandis vs. T. grandis
67.735	T. grandis vs. T. grandis
66.3877	T. grandis vs. T. grandis
69.1512	T. grandis vs. T. grandis
0.1785	T. grandis vs. T. grandis
0.2762	T. grandis vs. T. grandis
0.1882	T. grandis vs. T. grandis
73.4092	T. grandis vs. T. grandis
62.5097	T. grandis vs. T. grandis
60.8485	T. grandis vs. T. grandis
3.7336	T. grandis vs. T. grandis
64.2029	T. grandis vs. T. grandis
71.0411	T. grandis vs. T. grandis
3.6144	T. grandis vs. T. grandis
6.7712	T. grandis vs. T. grandis
2.52	T. grandis vs. T. grandis
2.8309	T. grandis vs. T. grandis
5.1157	T. grandis vs. T. grandis
3.4136	T. grandis vs. T. grandis
0.1784	T. grandis vs. T. grandis
65.105	T. grandis vs. T. grandis
60.6883	T. grandis vs. T. grandis
64.9495	T. grandis vs. T. grandis
8.2524	T. grandis vs. T. grandis
63.2592	T. grandis vs. T. grandis
0.1354	T. grandis vs. T. grandis
2.736	T. grandis vs. T. grandis
3.3387	T. grandis vs. T. grandis
73.5534	T. grandis vs. T. grandis
83.4577	T. grandis vs. T. grandis
0.3404	T. grandis vs. T. grandis
0.0047	T. grandis vs. T. grandis
0.151	T. grandis vs. T. grandis
2.5109	T. grandis vs. T. grandis
0.1513	T. grandis vs. T. grandis
2.761	T. grandis vs. T. grandis
2.0836	T. grandis vs. T. grandis
0.1558	T. grandis vs. T. grandis
0.4713	T. grandis vs. T. grandis
3.4274	T. grandis vs. T. grandis
0.247	T. grandis vs. T. grandis
29.1067	T. grandis vs. T. grandis
70.0872	T. grandis vs. T. grandis
0.5929	T. grandis vs. T. grandis
1.6302	T. grandis vs. T. grandis
1.6897	T. grandis vs. T. grandis
2.4096	T. grandis vs. T. grandis
2.5907	T. grandis vs. T. grandis
0.0174	T. grandis vs. T. grandis
0.2309	T. grandis vs. T. grandis
0.2132	T. grandis vs. T. grandis
0.1597	T. grandis vs. T. grandis
0.1345	T. grandis vs. T. grandis
0.0366	T. grandis vs. T. grandis
0.1123	T. grandis vs. T. grandis
1.7661	T. grandis vs. T. grandis
76.3849	T. grandis vs. T. grandis
75.7884	T. grandis vs. T. grandis
19.8147	T. grandis vs. T. grandis
72.416	T. grandis vs. T. grandis
2.3911	T. grandis vs. T. grandis
0.6847	T. grandis vs. T. grandis
0.3957	T. grandis vs. T. grandis
0.5008	T. grandis vs. T. grandis
1.2649	T. grandis vs. T. grandis
2.7485	T. grandis vs. T. grandis
0.6119	T. grandis vs. T. grandis
0.0786	T. grandis vs. T. grandis
0.4108	T. grandis vs. T. grandis
80.1476	T. grandis vs. T. grandis
0.4424	T. grandis vs. T. grandis
77.5001	T. grandis vs. T. grandis
78.2564	T. grandis vs. T. grandis
59.0811	T. grandis vs. T. grandis
59.0813	T. grandis vs. T. grandis
3.8125	T. grandis vs. T. grandis
10.8462	T. grandis vs. T. grandis
10.846	T. grandis vs. T. grandis
0.1456	T. grandis vs. T. grandis
0.4827	T. grandis vs. T. grandis
1.0813	T. grandis vs. T. grandis
0.4983	T. grandis vs. T. grandis
0.6335	T. grandis vs. T. grandis
0.4725	T. grandis vs. T. grandis
0.1843	T. grandis vs. T. grandis
9.1623	T. grandis vs. T. grandis
4.4285	T. grandis vs. T. grandis
3.0197	T. grandis vs. T. grandis
11.1886	T. grandis vs. T. grandis
56.5519	T. grandis vs. T. grandis
0.144	T. grandis vs. T. grandis
1.0075	T. grandis vs. T. grandis
1.1792	T. grandis vs. T. grandis
1.1675	T. grandis vs. T. grandis
1.1891	T. grandis vs. T. grandis
0.2003	T. grandis vs. T. grandis
0.1317	T. grandis vs. T. grandis
0.1509	T. grandis vs. T. grandis
3.1249	T. grandis vs. T. grandis
0.0178	T. grandis vs. T. grandis
1.7444	T. grandis vs. T. grandis
2.0285	T. grandis vs. T. grandis
6.1845	T. grandis vs. T. grandis
62.9527	T. grandis vs. T. grandis
6.1714	T. grandis vs. T. grandis
63.465	T. grandis vs. T. grandis
7.3456	T. grandis vs. T. grandis
12.7152	T. grandis vs. T. grandis
59.9258	T. grandis vs. T. grandis
58.6067	T. grandis vs. T. grandis
15.027	T. grandis vs. T. grandis
0.0398	T. grandis vs. T. grandis
0.1979	T. grandis vs. T. grandis
0.2013	T. grandis vs. T. grandis
8.999	T. grandis vs. T. grandis
12.1193	T. grandis vs. T. grandis
8.749	T. grandis vs. T. grandis
1.5716	T. grandis vs. T. grandis
1.6722	T. grandis vs. T. grandis
1.5571	T. grandis vs. T. grandis
0.1438	T. grandis vs. T. grandis
0.2958	T. grandis vs. T. grandis
64.0731	T. grandis vs. T. grandis
0.5444	T. grandis vs. T. grandis
92.3759	T. grandis vs. T. grandis
0.8798	T. grandis vs. T. grandis
0.157	T. grandis vs. T. grandis
0.5289	T. grandis vs. T. grandis
1.7017	T. grandis vs. T. grandis
0.5365	T. grandis vs. T. grandis
1.4282	T. grandis vs. T. grandis
1.6431	T. grandis vs. T. grandis
1.3788	T. grandis vs. T. grandis
5.5896	T. grandis vs. T. grandis
4.9308	T. grandis vs. T. grandis
3.3985	T. grandis vs. T. grandis
2.4847	T. grandis vs. T. grandis
1.8556	T. grandis vs. T. grandis
4.1419	T. grandis vs. T. grandis
7.0319	T. grandis vs. T. grandis
2.4536	T. grandis vs. T. grandis
4.2027	T. grandis vs. T. grandis
5.7993	T. grandis vs. T. grandis
2.4522	T. grandis vs. T. grandis
6.7918	T. grandis vs. T. grandis
17.1467	T. grandis vs. T. grandis
11.3403	T. grandis vs. T. grandis
3.835	T. grandis vs. T. grandis
75.8776	T. grandis vs. T. grandis
2.1646	T. grandis vs. T. grandis
0.2663	T. grandis vs. T. grandis
0.1168	T. grandis vs. T. grandis
0.1472	T. grandis vs. T. grandis
0.1775	T. grandis vs. T. grandis
0.1642	T. grandis vs. T. grandis
0.1384	T. grandis vs. T. grandis
72.961	T. grandis vs. T. grandis
70.7596	T. grandis vs. T. grandis
70.4342	T. grandis vs. T. grandis
69.2501	T. grandis vs. T. grandis
72.3765	T. grandis vs. T. grandis
70.8286	T. grandis vs. T. grandis
71.4252	T. grandis vs. T. grandis
3.7706	T. grandis vs. T. grandis
7.0112	T. grandis vs. T. grandis
0.3917	T. grandis vs. T. grandis
4.2647	T. grandis vs. T. grandis
1.9633	T. grandis vs. T. grandis
0.5542	T. grandis vs. T. grandis
28.3078	T. grandis vs. T. grandis
7.7872	T. grandis vs. T. grandis
24.5405	T. grandis vs. T. grandis
80.4521	T. grandis vs. T. grandis
70.1993	T. grandis vs. T. grandis
0.4326	T. grandis vs. T. grandis
2.5721	T. grandis vs. T. grandis
3.5261	T. grandis vs. T. grandis
1.118	T. grandis vs. T. grandis
2.9484	T. grandis vs. T. grandis
0.6599	T. grandis vs. T. grandis
11.404	T. grandis vs. T. grandis
3.8807	T. grandis vs. T. grandis
63.0664	T. grandis vs. T. grandis
7.5932	T. grandis vs. T. grandis
3.9112	T. grandis vs. T. grandis
0.4711	T. grandis vs. T. grandis
4.4087	T. grandis vs. T. grandis
1.6073	T. grandis vs. T. grandis
5.6438	T. grandis vs. T. grandis
1.3673	T. grandis vs. T. grandis
7.6901	T. grandis vs. T. grandis
45.3623	T. grandis vs. T. grandis
6.1792	T. grandis vs. T. grandis
4.4983	T. grandis vs. T. grandis
9.1821	T. grandis vs. T. grandis
2.2633	T. grandis vs. T. grandis
66.3515	T. grandis vs. T. grandis
67.1486	T. grandis vs. T. grandis
0.0651	T. grandis vs. T. grandis
0.0646	T. grandis vs. T. grandis
0.042	T. grandis vs. T. grandis
0.0207	T. grandis vs. T. grandis
0.0919	T. grandis vs. T. grandis
0.09	T. grandis vs. T. grandis
66.0049	T. grandis vs. T. grandis
3.0536	T. grandis vs. T. grandis
8.851	T. grandis vs. T. grandis
5.627	T. grandis vs. T. grandis
4.5633	T. grandis vs. T. grandis
9.3784	T. grandis vs. T. grandis
73.7201	T. grandis vs. T. grandis
31.4531	T. grandis vs. T. grandis
71.8704	T. grandis vs. T. grandis
40.3099	T. grandis vs. T. grandis
67.6212	T. grandis vs. T. grandis
73.3146	T. grandis vs. T. grandis
0.1273	T. grandis vs. T. grandis
0.1353	T. grandis vs. T. grandis
3.6259	T. grandis vs. T. grandis
0.1553	T. grandis vs. T. grandis
70.7735	T. grandis vs. T. grandis
74.0258	T. grandis vs. T. grandis
0.2763	T. grandis vs. T. grandis
1.2248	T. grandis vs. T. grandis
0.3982	T. grandis vs. T. grandis
0.9658	T. grandis vs. T. grandis
1.1981	T. grandis vs. T. grandis
2.1612	T. grandis vs. T. grandis
0.0002	T. grandis vs. T. grandis
0.0002	T. grandis vs. T. grandis
0.0145	T. grandis vs. T. grandis
0.0198	T. grandis vs. T. grandis
0.0198	T. grandis vs. T. grandis
0.3489	T. grandis vs. T. grandis
0.4324	T. grandis vs. T. grandis
0.8048	T. grandis vs. T. grandis
0.4823	T. grandis vs. T. grandis
0.8051	T. grandis vs. T. grandis
0.6307	T. grandis vs. T. grandis
70.8571	T. grandis vs. T. grandis
70.7691	T. grandis vs. T. grandis
72.382	T. grandis vs. T. grandis
0.3696	T. grandis vs. T. grandis
0.0454	T. grandis vs. T. grandis
0.2611	T. grandis vs. T. grandis
0.2025	T. grandis vs. T. grandis
28.3194	T. grandis vs. T. grandis
62.7113	T. grandis vs. T. grandis
52.6359	T. grandis vs. T. grandis
62.5917	T. grandis vs. T. grandis
7.3773	T. grandis vs. T. grandis
0.3264	T. grandis vs. T. grandis
31.3315	T. grandis vs. T. grandis
37.3406	T. grandis vs. T. grandis
63.0977	T. grandis vs. T. grandis
64.8963	T. grandis vs. T. grandis
0.1478	T. grandis vs. T. grandis
0.0171	T. grandis vs. T. grandis
0.1675	T. grandis vs. T. grandis
1.5069	T. grandis vs. T. grandis
0.1504	T. grandis vs. T. grandis
1.6088	T. grandis vs. T. grandis
0.6994	T. grandis vs. T. grandis
1.9226	T. grandis vs. T. grandis
2.4172	T. grandis vs. T. grandis
6.5259	T. grandis vs. T. grandis
2.5478	T. grandis vs. T. grandis
9.2398	T. grandis vs. T. grandis
0.2811	T. grandis vs. T. grandis
0.4268	T. grandis vs. T. grandis
0.9673	T. grandis vs. T. grandis
1.9546	T. grandis vs. T. grandis
1.3276	T. grandis vs. T. grandis
10.0714	T. grandis vs. T. grandis
0.2827	T. grandis vs. T. grandis
1.5712	T. grandis vs. T. grandis
7.0971	T. grandis vs. T. grandis
3.5899	T. grandis vs. T. grandis
63.9781	T. grandis vs. T. grandis
68.4086	T. grandis vs. T. grandis
68.4174	T. grandis vs. T. grandis
3.2927	T. grandis vs. T. grandis
2.2902	T. grandis vs. T. grandis
1.6635	T. grandis vs. T. grandis
2.3313	T. grandis vs. T. grandis
2.1908	T. grandis vs. T. grandis
1.8798	T. grandis vs. T. grandis
0.1692	T. grandis vs. T. grandis
58.8586	T. grandis vs. T. grandis
7.6644	T. grandis vs. T. grandis
27.0509	T. grandis vs. T. grandis
2.6268	T. grandis vs. T. grandis
4.0387	T. grandis vs. T. grandis
0.5856	T. grandis vs. T. grandis
0.711	T. grandis vs. T. grandis
0.3871	T. grandis vs. T. grandis
0.7705	T. grandis vs. T. grandis
0.7282	T. grandis vs. T. grandis
0.9094	T. grandis vs. T. grandis
65.3563	T. grandis vs. T. grandis
5.9494	T. grandis vs. T. grandis
62.8559	T. grandis vs. T. grandis
69.2141	T. grandis vs. T. grandis
67.0947	T. grandis vs. T. grandis
36.9072	T. grandis vs. T. grandis
0.2164	T. grandis vs. T. grandis
21.0755	T. grandis vs. T. grandis
6.7677	T. grandis vs. T. grandis
32.3114	T. grandis vs. T. grandis
3.1639	T. grandis vs. T. grandis
17.7284	T. grandis vs. T. grandis
0.2749	T. grandis vs. T. grandis
0.3556	T. grandis vs. T. grandis
0.1168	T. grandis vs. T. grandis
0.3795	T. grandis vs. T. grandis
0.4452	T. grandis vs. T. grandis
0.2099	T. grandis vs. T. grandis
0.0527	T. grandis vs. T. grandis
0.258	T. grandis vs. T. grandis
2.9674	T. grandis vs. T. grandis
0.2554	T. grandis vs. T. grandis
18.0018	T. grandis vs. T. grandis
67.0136	T. grandis vs. T. grandis
71.2987	T. grandis vs. T. grandis
67.6097	T. grandis vs. T. grandis
70.419	T. grandis vs. T. grandis
7.6116	T. grandis vs. T. grandis
1.394	T. grandis vs. T. grandis
11.1508	T. grandis vs. T. grandis
0.264	T. grandis vs. T. grandis
0.5636	T. grandis vs. T. grandis
2.6433	T. grandis vs. T. grandis
0.2313	T. grandis vs. T. grandis
0.1001	T. grandis vs. T. grandis
0.252	T. grandis vs. T. grandis
0.0944	T. grandis vs. T. grandis
11.6734	T. grandis vs. T. grandis
10.5936	T. grandis vs. T. grandis
4.8181	T. grandis vs. T. grandis
4.9679	T. grandis vs. T. grandis
64.3572	T. grandis vs. T. grandis
0.3323	T. grandis vs. T. grandis
0.3335	T. grandis vs. T. grandis
0.2899	T. grandis vs. T. grandis
0.1478	T. grandis vs. T. grandis
0.0683	T. grandis vs. T. grandis
0.1606	T. grandis vs. T. grandis
3.1889	T. grandis vs. T. grandis
68.7518	T. grandis vs. T. grandis
19.505	T. grandis vs. T. grandis
4.1583	T. grandis vs. T. grandis
63.0856	T. grandis vs. T. grandis
1.5747	T. grandis vs. T. grandis
68.2629	T. grandis vs. T. grandis
6.4684	T. grandis vs. T. grandis
78.1191	T. grandis vs. T. grandis
66.3046	T. grandis vs. T. grandis
21.1026	T. grandis vs. T. grandis
0.7139	T. grandis vs. T. grandis
0.5461	T. grandis vs. T. grandis
0.8298	T. grandis vs. T. grandis
6.1675	T. grandis vs. T. grandis
0.6789	T. grandis vs. T. grandis
7.7331	T. grandis vs. T. grandis
6.6617	T. grandis vs. T. grandis
1.3318	T. grandis vs. T. grandis
2.202	T. grandis vs. T. grandis
2.663	T. grandis vs. T. grandis
1.436	T. grandis vs. T. grandis
3.7125	T. grandis vs. T. grandis
2.4865	T. grandis vs. T. grandis
3.6371	T. grandis vs. T. grandis
6.7161	T. grandis vs. T. grandis
23.466	T. grandis vs. T. grandis
4.6826	T. grandis vs. T. grandis
8.9647	T. grandis vs. T. grandis
13.8773	T. grandis vs. T. grandis
68.5205	T. grandis vs. T. grandis
5.8034	T. grandis vs. T. grandis
15.7787	T. grandis vs. T. grandis
3.7142	T. grandis vs. T. grandis
8.0118	T. grandis vs. T. grandis
2.6582	T. grandis vs. T. grandis
2.3447	T. grandis vs. T. grandis
2.2281	T. grandis vs. T. grandis
2.5618	T. grandis vs. T. grandis
0.0105	T. grandis vs. T. grandis
0.0002	T. grandis vs. T. grandis
8.2729	T. grandis vs. T. grandis
72.2975	T. grandis vs. T. grandis
12.8381	T. grandis vs. T. grandis
67.3759	T. grandis vs. T. grandis
3.3031	T. grandis vs. T. grandis
61.2375	T. grandis vs. T. grandis
0.1672	T. grandis vs. T. grandis
0.4229	T. grandis vs. T. grandis
0.6452	T. grandis vs. T. grandis
0.4445	T. grandis vs. T. grandis
0.7188	T. grandis vs. T. grandis
0.4968	T. grandis vs. T. grandis
4.5694	T. grandis vs. T. grandis
66.289	T. grandis vs. T. grandis
0.0131	T. grandis vs. T. grandis
66.4535	T. grandis vs. T. grandis
4.327	T. grandis vs. T. grandis
66.2989	T. grandis vs. T. grandis
1.8886	T. grandis vs. T. grandis
2.9393	T. grandis vs. T. grandis
4.2017	T. grandis vs. T. grandis
3.5029	T. grandis vs. T. grandis
3.1088	T. grandis vs. T. grandis
2.4464	T. grandis vs. T. grandis
0.2125	T. grandis vs. T. grandis
64.2082	T. grandis vs. T. grandis
0.3101	T. grandis vs. T. grandis
9.6972	T. grandis vs. T. grandis
0.5496	T. grandis vs. T. grandis
2.6013	T. grandis vs. T. grandis
0.2767	T. grandis vs. T. grandis
11.095	T. grandis vs. T. grandis
12.506	T. grandis vs. T. grandis
83.4649	T. grandis vs. T. grandis
4.5532	T. grandis vs. T. grandis
68.7046	T. grandis vs. T. grandis
71.3851	T. grandis vs. T. grandis
25.9312	T. grandis vs. T. grandis
3.1755	T. grandis vs. T. grandis
74.2236	T. grandis vs. T. grandis
16.7278	T. grandis vs. T. grandis
1.3861	T. grandis vs. T. grandis
22.8802	T. grandis vs. T. grandis
18.2382	T. grandis vs. T. grandis
0.2407	T. grandis vs. T. grandis
0.2921	T. grandis vs. T. grandis
16.9469	T. grandis vs. T. grandis
14.4494	T. grandis vs. T. grandis
0.0712	T. grandis vs. T. grandis
0.4786	T. grandis vs. T. grandis
0.1392	T. grandis vs. T. grandis
0.4505	T. grandis vs. T. grandis
0.2927	T. grandis vs. T. grandis
0.6133	T. grandis vs. T. grandis
0.1518	T. grandis vs. T. grandis
0.2056	T. grandis vs. T. grandis
0.1218	T. grandis vs. T. grandis
0.3767	T. grandis vs. T. grandis
0.1184	T. grandis vs. T. grandis
0.3369	T. grandis vs. T. grandis
0.4564	T. grandis vs. T. grandis
1.1319	T. grandis vs. T. grandis
2.5683	T. grandis vs. T. grandis
1.4463	T. grandis vs. T. grandis
73.962	T. grandis vs. T. grandis
72.3423	T. grandis vs. T. grandis
1.2528	T. grandis vs. T. grandis
1.2559	T. grandis vs. T. grandis
3.0861	T. grandis vs. T. grandis
0.0213	T. grandis vs. T. grandis
3.1639	T. grandis vs. T. grandis
3.1911	T. grandis vs. T. grandis
3.8309	T. grandis vs. T. grandis
2.9901	T. grandis vs. T. grandis
3.784	T. grandis vs. T. grandis
1.3775	T. grandis vs. T. grandis
1.0615	T. grandis vs. T. grandis
0.736	T. grandis vs. T. grandis
3.2157	T. grandis vs. T. grandis
60.9205	T. grandis vs. T. grandis
51.7106	T. grandis vs. T. grandis
4.454	T. grandis vs. T. grandis
20.3806	T. grandis vs. T. grandis
53.9518	T. grandis vs. T. grandis
0.0146	T. grandis vs. T. grandis
1.5378	T. grandis vs. T. grandis
2.1332	T. grandis vs. T. grandis
1.8831	T. grandis vs. T. grandis
2.7652	T. grandis vs. T. grandis
2.2892	T. grandis vs. T. grandis
1.5854	T. grandis vs. T. grandis
1.4877	T. grandis vs. T. grandis
0.008	T. grandis vs. T. grandis
1.5787	T. grandis vs. T. grandis
1.6555	T. grandis vs. T. grandis
1.5296	T. grandis vs. T. grandis
3.4599	T. grandis vs. T. grandis
1.8557	T. grandis vs. T. grandis
9.517	T. grandis vs. T. grandis
1.879	T. grandis vs. T. grandis
3.99	T. grandis vs. T. grandis
11.479	T. grandis vs. T. grandis
0.3046	T. grandis vs. T. grandis
0.2862	T. grandis vs. T. grandis
3.7446	T. grandis vs. T. grandis
0.0631	T. grandis vs. T. grandis
2.3048	T. grandis vs. T. grandis
3.0848	T. grandis vs. T. grandis
63.7126	T. grandis vs. T. grandis
10.8446	T. grandis vs. T. grandis
61.8509	T. grandis vs. T. grandis
67.0376	T. grandis vs. T. grandis
65.1758	T. grandis vs. T. grandis
64.5421	T. grandis vs. T. grandis
0.0133	T. grandis vs. T. grandis
0.8477	T. grandis vs. T. grandis
0.0596	T. grandis vs. T. grandis
0.9214	T. grandis vs. T. grandis
0.2133	T. grandis vs. T. grandis
0.9801	T. grandis vs. T. grandis
0.0648	T. grandis vs. T. grandis
1.8806	T. grandis vs. T. grandis
3.3311	T. grandis vs. T. grandis
1.8218	T. grandis vs. T. grandis
3.5373	T. grandis vs. T. grandis
4.7037	T. grandis vs. T. grandis
0.4175	T. grandis vs. T. grandis
1.58	T. grandis vs. T. grandis
0.4772	T. grandis vs. T. grandis
3.8994	T. grandis vs. T. grandis
1.5322	T. grandis vs. T. grandis
0.8937	T. grandis vs. T. grandis
70.1196	T. grandis vs. T. grandis
69.9217	T. grandis vs. T. grandis
64.4032	T. grandis vs. T. grandis
46.336	T. grandis vs. T. grandis
59.8526	T. grandis vs. T. grandis
69.4428	T. grandis vs. T. grandis
0.5046	T. grandis vs. T. grandis
0.6419	T. grandis vs. T. grandis
0.4969	T. grandis vs. T. grandis
0.5404	T. grandis vs. T. grandis
0.3806	T. grandis vs. T. grandis
0.1158	T. grandis vs. T. grandis
0.0141	T. grandis vs. T. grandis
0.6004	T. grandis vs. T. grandis
0.6245	T. grandis vs. T. grandis
0.6539	T. grandis vs. T. grandis
0.6282	T. grandis vs. T. grandis
1.0716	T. grandis vs. T. grandis
2.4684	T. grandis vs. T. grandis
3.7769	T. grandis vs. T. grandis
0.4961	T. grandis vs. T. grandis
1.4046	T. grandis vs. T. grandis
1.3104	T. grandis vs. T. grandis
0.0777	T. grandis vs. T. grandis
0.7118	T. grandis vs. T. grandis
0.7289	T. grandis vs. T. grandis
0.6948	T. grandis vs. T. grandis
0.9741	T. grandis vs. T. grandis
0.6572	T. grandis vs. T. grandis
0.728	T. grandis vs. T. grandis
0.1923	T. grandis vs. T. grandis
0.4059	T. grandis vs. T. grandis
0.3271	T. grandis vs. T. grandis
0.4502	T. grandis vs. T. grandis
0.3619	T. grandis vs. T. grandis
0.6505	T. grandis vs. T. grandis
0.0726	T. grandis vs. T. grandis
0.0293	T. grandis vs. T. grandis
0.0989	T. grandis vs. T. grandis
0.1038	T. grandis vs. T. grandis
0.0252	T. grandis vs. T. grandis
0.1166	T. grandis vs. T. grandis
0.0429	T. grandis vs. T. grandis
0.0324	T. grandis vs. T. grandis
0.0373	T. grandis vs. T. grandis
0.0557	T. grandis vs. T. grandis
0.0175	T. grandis vs. T. grandis
0.0364	T. grandis vs. T. grandis
10.8342	T. grandis vs. T. grandis
61.8346	T. grandis vs. T. grandis
68.5778	T. grandis vs. T. grandis
1.3796	T. grandis vs. T. grandis
0.3883	T. grandis vs. T. grandis
2.3015	T. grandis vs. T. grandis
0.5387	T. grandis vs. T. grandis
4.676	T. grandis vs. T. grandis
0.8185	T. grandis vs. T. grandis
0.7704	T. grandis vs. T. grandis
0.7539	T. grandis vs. T. grandis
0.813	T. grandis vs. T. grandis
2.4344	T. grandis vs. T. grandis
10.0192	T. grandis vs. T. grandis
14.9033	T. grandis vs. T. grandis
10.4714	T. grandis vs. T. grandis
2.5131	T. grandis vs. T. grandis
9.1788	T. grandis vs. T. grandis
0.0359	T. grandis vs. T. grandis
0.5574	T. grandis vs. T. grandis
0.0851	T. grandis vs. T. grandis
0.4209	T. grandis vs. T. grandis
0.2034	T. grandis vs. T. grandis
0.5059	T. grandis vs. T. grandis
0.0812	T. grandis vs. T. grandis
0.0225	T. grandis vs. T. grandis
0.2038	T. grandis vs. T. grandis
0.0066	T. grandis vs. T. grandis
0.185	T. grandis vs. T. grandis
0.2179	T. grandis vs. T. grandis
0.2641	T. grandis vs. T. grandis
0.2625	T. grandis vs. T. grandis
3.6215	T. grandis vs. T. grandis
0.0001	T. grandis vs. T. grandis
10.1545	T. grandis vs. T. grandis
7.4362	T. grandis vs. T. grandis
55.7013	T. grandis vs. T. grandis
56.0775	T. grandis vs. T. grandis
56.106	T. grandis vs. T. grandis
59.0011	T. grandis vs. T. grandis
56.5105	T. grandis vs. T. grandis
59.5932	T. grandis vs. T. grandis
0.0864	T. grandis vs. T. grandis
0.1801	T. grandis vs. T. grandis
0.2084	T. grandis vs. T. grandis
0.2979	T. grandis vs. T. grandis
0.188	T. grandis vs. T. grandis
0.3564	T. grandis vs. T. grandis
0.1317	T. grandis vs. T. grandis
0.0238	T. grandis vs. T. grandis
1.761	T. grandis vs. T. grandis
0.0956	T. grandis vs. T. grandis
1.758	T. grandis vs. T. grandis
1.4598	T. grandis vs. T. grandis
61.2113	T. grandis vs. T. grandis
10.3975	T. grandis vs. T. grandis
68.476	T. grandis vs. T. grandis
10.4249	T. grandis vs. T. grandis
1.2804	T. grandis vs. T. grandis
1.3868	T. grandis vs. T. grandis
0.54	T. grandis vs. T. grandis
1.3047	T. grandis vs. T. grandis
1.0778	T. grandis vs. T. grandis
0.5692	T. grandis vs. T. grandis
0.3415	T. grandis vs. T. grandis
0.4639	T. grandis vs. T. grandis
0.3354	T. grandis vs. T. grandis
0.0785	T. grandis vs. T. grandis
0.1501	T. grandis vs. T. grandis
0.3314	T. grandis vs. T. grandis
0.4602	T. grandis vs. T. grandis
0.0772	T. grandis vs. T. grandis
63.6794	T. grandis vs. T. grandis
63.7471	T. grandis vs. T. grandis
57.1548	T. grandis vs. T. grandis
0.0155	T. grandis vs. T. grandis
61.486	T. grandis vs. T. grandis
61.4689	T. grandis vs. T. grandis
8.5961	T. grandis vs. T. grandis
61.5421	T. grandis vs. T. grandis
60.3309	T. grandis vs. T. grandis
15.1352	T. grandis vs. T. grandis
66.3453	T. grandis vs. T. grandis
0.0862	T. grandis vs. T. grandis
73.2868	T. grandis vs. T. grandis
1.7073	T. grandis vs. T. grandis
1.795	T. grandis vs. T. grandis
1.7767	T. grandis vs. T. grandis
2.2806	T. grandis vs. T. grandis
1.9698	T. grandis vs. T. grandis
2.4306	T. grandis vs. T. grandis
6.3192	T. grandis vs. T. grandis
2.7373	T. grandis vs. T. grandis
0.8394	T. grandis vs. T. grandis
0.408	T. grandis vs. T. grandis
0.2021	T. grandis vs. T. grandis
0.0867	T. grandis vs. T. grandis
69.7275	T. grandis vs. T. grandis
64.817	T. grandis vs. T. grandis
71.0479	T. grandis vs. T. grandis
71.3344	T. grandis vs. T. grandis
0.6565	T. grandis vs. T. grandis
0.4256	T. grandis vs. T. grandis
0.3276	T. grandis vs. T. grandis
0.9003	T. grandis vs. T. grandis
0.369	T. grandis vs. T. grandis
0.7218	T. grandis vs. T. grandis
1.1498	T. grandis vs. T. grandis
1.3954	T. grandis vs. T. grandis
2.5561	T. grandis vs. T. grandis
1.3662	T. grandis vs. T. grandis
5.2076	T. grandis vs. T. grandis
0.4735	T. grandis vs. T. grandis
4.6457	T. grandis vs. T. grandis
72.4699	T. grandis vs. T. grandis
44.8018	T. grandis vs. T. grandis
9.1829	T. grandis vs. T. grandis
0.1386	T. grandis vs. T. grandis
0.0856	T. grandis vs. T. grandis
0.217	T. grandis vs. T. grandis
9.0446	T. grandis vs. T. grandis
11.3178	T. grandis vs. T. grandis
13.8785	T. grandis vs. T. grandis
63.9615	T. grandis vs. T. grandis
64.2993	T. grandis vs. T. grandis
0.2809	T. grandis vs. T. grandis
0.221	T. grandis vs. T. grandis
0.0077	T. grandis vs. T. grandis
0.1436	T. grandis vs. T. grandis
0.2272	T. grandis vs. T. grandis
0.2304	T. grandis vs. T. grandis
0.1243	T. grandis vs. T. grandis
2.0119	T. grandis vs. T. grandis
1.6568	T. grandis vs. T. grandis
1.4811	T. grandis vs. T. grandis
0.2077	T. grandis vs. T. grandis
0.3958	T. grandis vs. T. grandis
0.4601	T. grandis vs. T. grandis
2.7429	T. grandis vs. T. grandis
1.2388	T. grandis vs. T. grandis
4.0093	T. grandis vs. T. grandis
7.5806	T. grandis vs. T. grandis
1.7975	T. grandis vs. T. grandis
20.716	T. grandis vs. T. grandis
11.6855	T. grandis vs. T. grandis
73.9129	T. grandis vs. T. grandis
11.3521	T. grandis vs. T. grandis
71.6658	T. grandis vs. T. grandis
75.3584	T. grandis vs. T. grandis
0.604	T. grandis vs. T. grandis
0.4766	T. grandis vs. T. grandis
66.3876	T. grandis vs. T. grandis
63.9117	T. grandis vs. T. grandis
8.6698	T. grandis vs. T. grandis
12.0778	T. grandis vs. T. grandis
1.2685	T. grandis vs. T. grandis
0.3052	T. grandis vs. T. grandis
0.2976	T. grandis vs. T. grandis
73.3291	T. grandis vs. T. grandis
0.217	T. grandis vs. T. grandis
74.5261	T. grandis vs. T. grandis
71.6636	T. grandis vs. T. grandis
0.0733	T. grandis vs. T. grandis
0.0791	T. grandis vs. T. grandis
6.8811	T. grandis vs. T. grandis
0.0977	T. grandis vs. T. grandis
4.9423	T. grandis vs. T. grandis
5.345	T. grandis vs. T. grandis
0.0544	T. grandis vs. T. grandis
0.3456	T. grandis vs. T. grandis
0.0672	T. grandis vs. T. grandis
0.2304	T. grandis vs. T. grandis
0.1093	T. grandis vs. T. grandis
0.3343	T. grandis vs. T. grandis
65.6525	T. grandis vs. T. grandis
64.1238	T. grandis vs. T. grandis
10.3948	T. grandis vs. T. grandis
3.4881	T. grandis vs. T. grandis
14.9899	T. grandis vs. T. grandis
2.8269	T. grandis vs. T. grandis
0.656	T. grandis vs. T. grandis
1.6828	T. grandis vs. T. grandis
0.7611	T. grandis vs. T. grandis
0.4258	T. grandis vs. T. grandis
0.1132	T. grandis vs. T. grandis
0.6804	T. grandis vs. T. grandis
59.7035	T. grandis vs. T. grandis
58.0864	T. grandis vs. T. grandis
46.3046	T. grandis vs. T. grandis
56.041	T. grandis vs. T. grandis
58.9276	T. grandis vs. T. grandis
1.8601	T. grandis vs. T. grandis
2.0866	T. grandis vs. T. grandis
4.6314	T. grandis vs. T. grandis
0.0051	T. grandis vs. T. grandis
2.3335	T. grandis vs. T. grandis
1.9847	T. grandis vs. T. grandis
4.3375	T. grandis vs. T. grandis
1.7602	T. grandis vs. T. grandis
2.109	T. grandis vs. T. grandis
3.1369	T. grandis vs. T. grandis
1.072	T. grandis vs. T. grandis
1.0437	T. grandis vs. T. grandis
0.696	T. grandis vs. T. grandis
0.3477	T. grandis vs. T. grandis
0.2411	T. grandis vs. T. grandis
71.9753	T. grandis vs. T. grandis
0.1776	T. grandis vs. T. grandis
0.613	T. grandis vs. T. grandis
0.4114	T. grandis vs. T. grandis
12.4479	T. grandis vs. T. grandis
0.2784	T. grandis vs. T. grandis
0.9031	T. grandis vs. T. grandis
14.3594	T. grandis vs. T. grandis
15.0724	T. grandis vs. T. grandis
0.3237	T. grandis vs. T. grandis
3.7653	T. grandis vs. T. grandis
70.8733	T. grandis vs. T. grandis
1.7823	T. grandis vs. T. grandis
73.8654	T. grandis vs. T. grandis
73.9376	T. grandis vs. T. grandis
0.0235	T. grandis vs. T. grandis
0.4685	T. grandis vs. T. grandis
0.4168	T. grandis vs. T. grandis
0.009	T. grandis vs. T. grandis
0.1343	T. grandis vs. T. grandis
0.3611	T. grandis vs. T. grandis
0.3887	T. grandis vs. T. grandis
81.5813	T. grandis vs. T. grandis
77.7759	T. grandis vs. T. grandis
81.6491	T. grandis vs. T. grandis
0.5792	T. grandis vs. T. grandis
0.5964	T. grandis vs. T. grandis
0.0404	T. grandis vs. T. grandis
0.1822	T. grandis vs. T. grandis
0.6384	T. grandis vs. T. grandis
0.6031	T. grandis vs. T. grandis
0.7583	T. grandis vs. T. grandis
0.7005	T. grandis vs. T. grandis
0.1129	T. grandis vs. T. grandis
7.1221	T. grandis vs. T. grandis
51.8525	T. grandis vs. T. grandis
10.6632	T. grandis vs. T. grandis
20.4667	T. grandis vs. T. grandis
74.3534	T. grandis vs. T. grandis
3.8752	T. grandis vs. T. grandis
3.7072	T. grandis vs. T. grandis
4.6519	T. grandis vs. T. grandis
4.9337	T. grandis vs. T. grandis
0.4215	T. grandis vs. T. grandis
0.4682	T. grandis vs. T. grandis
0.0952	T. grandis vs. T. grandis
0.2001	T. grandis vs. T. grandis
2.6907	T. grandis vs. T. grandis
0.0106	T. grandis vs. T. grandis
2.8048	T. grandis vs. T. grandis
0.1986	T. grandis vs. T. grandis
2.7048	T. grandis vs. T. grandis
31.1339	T. grandis vs. T. grandis
15.4341	T. grandis vs. T. grandis
30.6898	T. grandis vs. T. grandis
1.3827	T. grandis vs. T. grandis
3.7271	T. grandis vs. T. grandis
4.1518	T. grandis vs. T. grandis
1.2904	T. grandis vs. T. grandis
48.3793	T. grandis vs. T. grandis
57.8454	T. grandis vs. T. grandis
3.4556	T. grandis vs. T. grandis
23.9486	T. grandis vs. T. grandis
1.2868	T. grandis vs. T. grandis
0.4346	T. grandis vs. T. grandis
0.8396	T. grandis vs. T. grandis
0.3804	T. grandis vs. T. grandis
1.0626	T. grandis vs. T. grandis
63.7034	T. grandis vs. T. grandis
1.2621	T. grandis vs. T. grandis
0.0048	T. grandis vs. T. grandis
67.5255	T. grandis vs. T. grandis
0.0079	T. grandis vs. T. grandis
67.3133	T. grandis vs. T. grandis
0.0085	T. grandis vs. T. grandis
66.9732	T. grandis vs. T. grandis
0.0448	T. grandis vs. T. grandis
4.5577	T. grandis vs. T. grandis
71.6166	T. grandis vs. T. grandis
3.6159	T. grandis vs. T. grandis
69.5228	T. grandis vs. T. grandis
8.3574	T. grandis vs. T. grandis
0.0075	T. grandis vs. T. grandis
1.864	T. grandis vs. T. grandis
11.8864	T. grandis vs. T. grandis
1.8667	T. grandis vs. T. grandis
64.6618	T. grandis vs. T. grandis
10.8274	T. grandis vs. T. grandis
0.0751	T. grandis vs. T. grandis
0.2486	T. grandis vs. T. grandis
0.3031	T. grandis vs. T. grandis
0.355	T. grandis vs. T. grandis
0.2856	T. grandis vs. T. grandis
0.2382	T. grandis vs. T. grandis
0.0913	T. grandis vs. T. grandis
67.7281	T. grandis vs. T. grandis
67.1499	T. grandis vs. T. grandis
69.1052	T. grandis vs. T. grandis
65.9562	T. grandis vs. T. grandis
68.3213	T. grandis vs. T. grandis
0.0655	T. grandis vs. T. grandis
0.2785	T. grandis vs. T. grandis
0.9282	T. grandis vs. T. grandis
0.2404	T. grandis vs. T. grandis
0.6535	T. grandis vs. T. grandis
0.7564	T. grandis vs. T. grandis
0.3555	T. grandis vs. T. grandis
1.9138	T. grandis vs. T. grandis
0.3923	T. grandis vs. T. grandis
2.4475	T. grandis vs. T. grandis
0.3536	T. grandis vs. T. grandis
1.1309	T. grandis vs. T. grandis
1.4634	T. grandis vs. T. grandis
1.4634	T. grandis vs. T. grandis
5.367	T. grandis vs. T. grandis
3.8165	T. grandis vs. T. grandis
3.8165	T. grandis vs. T. grandis
0.6164	T. grandis vs. T. grandis
2.8328	T. grandis vs. T. grandis
2.172	T. grandis vs. T. grandis
2.5026	T. grandis vs. T. grandis
2.1189	T. grandis vs. T. grandis
2.7815	T. grandis vs. T. grandis
1.7058	T. grandis vs. T. grandis
2.7959	T. grandis vs. T. grandis
7.4962	T. grandis vs. T. grandis
0.4523	T. grandis vs. T. grandis
0.6582	T. grandis vs. T. grandis
0.1099	T. grandis vs. T. grandis
0.2122	T. grandis vs. T. grandis
0.2319	T. grandis vs. T. grandis
0.9443	T. grandis vs. T. grandis
0.0092	T. grandis vs. T. grandis
0.0098	T. grandis vs. T. grandis
0.0001	T. grandis vs. T. grandis
0.0298	T. grandis vs. T. grandis
0.2751	T. grandis vs. T. grandis
3.6022	T. grandis vs. T. grandis
0.2556	T. grandis vs. T. grandis
3.9343	T. grandis vs. T. grandis
3.1827	T. grandis vs. T. grandis
35.2033	T. grandis vs. T. grandis
34.3953	T. grandis vs. T. grandis
0.0128	T. grandis vs. T. grandis
34.687	T. grandis vs. T. grandis
29.3986	T. grandis vs. T. grandis
1.8363	T. grandis vs. T. grandis
13.4082	T. grandis vs. T. grandis
1.245	T. grandis vs. T. grandis
3.67	T. grandis vs. T. grandis
70.0302	T. grandis vs. T. grandis
69.2189	T. grandis vs. T. grandis
0.624	T. grandis vs. T. grandis
2.5405	T. grandis vs. T. grandis
61.6119	T. grandis vs. T. grandis
3.1748	T. grandis vs. T. grandis
13.1688	T. grandis vs. T. grandis
3.4926	T. grandis vs. T. grandis
0.1292	T. grandis vs. T. grandis
0.1256	T. grandis vs. T. grandis
0.1144	T. grandis vs. T. grandis
0.1465	T. grandis vs. T. grandis
0.1177	T. grandis vs. T. grandis
0.1283	T. grandis vs. T. grandis
0.1986	T. grandis vs. T. grandis
1.8779	T. grandis vs. T. grandis
0.6713	T. grandis vs. T. grandis
1.0707	T. grandis vs. T. grandis
0.4577	T. grandis vs. T. grandis
0.5499	T. grandis vs. T. grandis
0.2394	T. grandis vs. T. grandis
68.1585	T. grandis vs. T. grandis
66.0052	T. grandis vs. T. grandis
71.2152	T. grandis vs. T. grandis
72.5119	T. grandis vs. T. grandis
2.4437	T. grandis vs. T. grandis
34.9437	T. grandis vs. T. grandis
62.5138	T. grandis vs. T. grandis
28.6045	T. grandis vs. T. grandis
4.8784	T. grandis vs. T. grandis
5.018	T. grandis vs. T. grandis
0.1274	T. grandis vs. T. grandis
0.8359	T. grandis vs. T. grandis
4.715	T. grandis vs. T. grandis
0.0442	T. grandis vs. T. grandis
4.9568	T. grandis vs. T. grandis
0.7996	T. grandis vs. T. grandis
4.6172	T. grandis vs. T. grandis
3.1339	T. grandis vs. T. grandis
2.5856	T. grandis vs. T. grandis
74.6236	T. grandis vs. T. grandis
0.6999	T. grandis vs. T. grandis
34.2412	T. grandis vs. T. grandis
72.8523	T. grandis vs. T. grandis
0.5177	T. grandis vs. T. grandis
0.6656	T. grandis vs. T. grandis
0.5419	T. grandis vs. T. grandis
0.7459	T. grandis vs. T. grandis
0.8549	T. grandis vs. T. grandis
0.1514	T. grandis vs. T. grandis
0.2759	T. grandis vs. T. grandis
70.4974	T. grandis vs. T. grandis
69.6721	T. grandis vs. T. grandis
71.5759	T. grandis vs. T. grandis
69.2378	T. grandis vs. T. grandis
0.075	T. grandis vs. T. grandis
0.0665	T. grandis vs. T. grandis
0.1689	T. grandis vs. T. grandis
0.6132	T. grandis vs. T. grandis
0.1903	T. grandis vs. T. grandis
0.377	T. grandis vs. T. grandis
0.4758	T. grandis vs. T. grandis
0.0931	T. grandis vs. T. grandis
0.1136	T. grandis vs. T. grandis
0.0504	T. grandis vs. T. grandis
0.1013	T. grandis vs. T. grandis
0.255	T. grandis vs. T. grandis
0.0336	T. grandis vs. T. grandis
0.4263	T. grandis vs. T. grandis
2.3705	T. grandis vs. T. grandis
63.7922	T. grandis vs. T. grandis
1.7391	T. grandis vs. T. grandis
2.9064	T. grandis vs. T. grandis
2.0975	T. grandis vs. T. grandis
2.066	T. grandis vs. T. grandis
0.2765	T. grandis vs. T. grandis
0.3788	T. grandis vs. T. grandis
2.4773	T. grandis vs. T. grandis
2.4464	T. grandis vs. T. grandis
0.443	T. grandis vs. T. grandis
0.0666	T. grandis vs. T. grandis
0.1272	T. grandis vs. T. grandis
0.1485	T. grandis vs. T. grandis
0.1623	T. grandis vs. T. grandis
0.1847	T. grandis vs. T. grandis
0.0162	T. grandis vs. T. grandis
0.2583	T. grandis vs. T. grandis
2.6523	T. grandis vs. T. grandis
2.7541	T. grandis vs. T. grandis
2.7101	T. grandis vs. T. grandis
2.888	T. grandis vs. T. grandis
70.9991	T. grandis vs. T. grandis
0.2589	T. grandis vs. T. grandis
0.0924	T. grandis vs. T. grandis
0.395	T. grandis vs. T. grandis
0.1284	T. grandis vs. T. grandis
0.2765	T. grandis vs. T. grandis
0.4396	T. grandis vs. T. grandis
0.3612	T. grandis vs. T. grandis
0.3678	T. grandis vs. T. grandis
0.3906	T. grandis vs. T. grandis
0.0519	T. grandis vs. T. grandis
0.1765	T. grandis vs. T. grandis
0.1335	T. grandis vs. T. grandis
9.5126	T. grandis vs. T. grandis
72.6936	T. grandis vs. T. grandis
71.2694	T. grandis vs. T. grandis
18.1361	T. grandis vs. T. grandis
18.6983	T. grandis vs. T. grandis
0.0077	T. grandis vs. T. grandis
0.394	T. grandis vs. T. grandis
0.4467	T. grandis vs. T. grandis
0.8072	T. grandis vs. T. grandis
0.4909	T. grandis vs. T. grandis
0.591	T. grandis vs. T. grandis
0.6901	T. grandis vs. T. grandis
1.3965	T. grandis vs. T. grandis
6.8214	T. grandis vs. T. grandis
69.8687	T. grandis vs. T. grandis
12.1429	T. grandis vs. T. grandis
71.022	T. grandis vs. T. grandis
9.73	T. grandis vs. T. grandis
0.6242	T. grandis vs. T. grandis
0.6289	T. grandis vs. T. grandis
0.0264	T. grandis vs. T. grandis
0.0216	T. grandis vs. T. grandis
0.5853	T. grandis vs. T. grandis
0.5968	T. grandis vs. T. grandis
2.0361	T. grandis vs. T. grandis
2.3881	T. grandis vs. T. grandis
3.7494	T. grandis vs. T. grandis
2.7971	T. grandis vs. T. grandis
4.4716	T. grandis vs. T. grandis
4.9077	T. grandis vs. T. grandis
1.0018	T. grandis vs. T. grandis
3.2842	T. grandis vs. T. grandis
1.5231	T. grandis vs. T. grandis
1.725	T. grandis vs. T. grandis
1.2271	T. grandis vs. T. grandis
1.0745	T. grandis vs. T. grandis
0.2331	T. grandis vs. T. grandis
0.9241	T. grandis vs. T. grandis
3.0335	T. grandis vs. T. grandis
0.9039	T. grandis vs. T. grandis
1.7382	T. grandis vs. T. grandis
1.6733	T. grandis vs. T. grandis
1.4576	T. grandis vs. T. grandis
1.3962	T. grandis vs. T. grandis
1.4672	T. grandis vs. T. grandis
1.5201	T. grandis vs. T. grandis
1.5688	T. grandis vs. T. grandis
1.5676	T. grandis vs. T. grandis
8.0618	T. grandis vs. T. grandis
0.1389	T. grandis vs. T. grandis
0.4061	T. grandis vs. T. grandis
13.9063	T. grandis vs. T. grandis
4.4594	T. grandis vs. T. grandis
0.1639	T. grandis vs. T. grandis
0.0292	T. grandis vs. T. grandis
0.4125	T. grandis vs. T. grandis
0.6532	T. grandis vs. T. grandis
0.3899	T. grandis vs. T. grandis
0.6782	T. grandis vs. T. grandis
0.7728	T. grandis vs. T. grandis
0.0238	T. grandis vs. T. grandis
1.9812	T. grandis vs. T. grandis
2.1288	T. grandis vs. T. grandis
3.0125	T. grandis vs. T. grandis
2.2641	T. grandis vs. T. grandis
0.3027	T. grandis vs. T. grandis
68.5606	T. grandis vs. T. grandis
59.6408	T. grandis vs. T. grandis
68.2092	T. grandis vs. T. grandis
44.64	T. grandis vs. T. grandis
63.1122	T. grandis vs. T. grandis
18.1002	T. grandis vs. T. grandis
3.7444	T. grandis vs. T. grandis
7.7458	T. grandis vs. T. grandis
0.0254	T. grandis vs. T. grandis
65.6929	T. grandis vs. T. grandis
3.4502	T. grandis vs. T. grandis
10.5334	T. grandis vs. T. grandis
2.1076	T. grandis vs. T. grandis
2.4692	T. grandis vs. T. grandis
2.1759	T. grandis vs. T. grandis
1.484	T. grandis vs. T. grandis
1.2776	T. grandis vs. T. grandis
0.8448	T. grandis vs. T. grandis
0.157	T. grandis vs. T. grandis
0.2275	T. grandis vs. T. grandis
0.4644	T. grandis vs. T. grandis
0.0861	T. grandis vs. T. grandis
0.5563	T. grandis vs. T. grandis
0.4581	T. grandis vs. T. grandis
76.8688	T. grandis vs. T. grandis
1.1984	T. grandis vs. T. grandis
78.1878	T. grandis vs. T. grandis
2.9088	T. grandis vs. T. grandis
10.6281	T. grandis vs. T. grandis
74.9794	T. grandis vs. T. grandis
0.246	T. grandis vs. T. grandis
0.1425	T. grandis vs. T. grandis
1.0189	T. grandis vs. T. grandis
0.1094	T. grandis vs. T. grandis
0.7507	T. grandis vs. T. grandis
0.3446	T. grandis vs. T. grandis
6.5335	T. grandis vs. T. grandis
6.3843	T. grandis vs. T. grandis
4.3041	T. grandis vs. T. grandis
0.0163	T. grandis vs. T. grandis
2.2499	T. grandis vs. T. grandis
2.1181	T. grandis vs. T. grandis
0.0201	T. grandis vs. T. grandis
0.0903	T. grandis vs. T. grandis
0.1299	T. grandis vs. T. grandis
0.0201	T. grandis vs. T. grandis
0.0903	T. grandis vs. T. grandis
1.6274	T. grandis vs. T. grandis
67.3367	T. grandis vs. T. grandis
21.7451	T. grandis vs. T. grandis
8.0756	T. grandis vs. T. grandis
6.2847	T. grandis vs. T. grandis
1.1186	T. grandis vs. T. grandis
0.1508	T. grandis vs. T. grandis
0.1745	T. grandis vs. T. grandis
0.1823	T. grandis vs. T. grandis
0.0484	T. grandis vs. T. grandis
0.0647	T. grandis vs. T. grandis
0.0686	T. grandis vs. T. grandis
0.0959	T. grandis vs. T. grandis
0.1561	T. grandis vs. T. grandis
0.2948	T. grandis vs. T. grandis
0.0788	T. grandis vs. T. grandis
0.2487	T. grandis vs. T. grandis
0.3007	T. grandis vs. T. grandis
57.5366	T. grandis vs. T. grandis
29.0218	T. grandis vs. T. grandis
8.1079	T. grandis vs. T. grandis
63.6532	T. grandis vs. T. grandis
62.1177	T. grandis vs. T. grandis
64.7611	T. grandis vs. T. grandis
0.0261	T. grandis vs. T. grandis
0.045	T. grandis vs. T. grandis
0.1753	T. grandis vs. T. grandis
0.0807	T. grandis vs. T. grandis
0.3028	T. grandis vs. T. grandis
0.1831	T. grandis vs. T. grandis
1.5169	T. grandis vs. T. grandis
0.1644	T. grandis vs. T. grandis
0.2299	T. grandis vs. T. grandis
2.3034	T. grandis vs. T. grandis
2.3467	T. grandis vs. T. grandis
0.2707	T. grandis vs. T. grandis
75.012	T. grandis vs. T. grandis
0.0166	T. grandis vs. T. grandis
72.4297	T. grandis vs. T. grandis
75.0611	T. grandis vs. T. grandis
1.045	T. grandis vs. T. grandis
71.9691	T. grandis vs. T. grandis
8.5585	T. grandis vs. T. grandis
70.4335	T. grandis vs. T. grandis
11.1613	T. grandis vs. T. grandis
0.1171	T. grandis vs. T. grandis
0.2375	T. grandis vs. T. grandis
0.6237	T. grandis vs. T. grandis
0.4418	T. grandis vs. T. grandis
0.2052	T. grandis vs. T. grandis
0.3668	T. grandis vs. T. grandis
0.1454	T. grandis vs. T. grandis
0.3009	T. grandis vs. T. grandis
0.0728	T. grandis vs. T. grandis
1.26	T. grandis vs. T. grandis
3.0994	T. grandis vs. T. grandis
77.592	T. grandis vs. T. grandis
3.1117	T. grandis vs. T. grandis
75.0011	T. grandis vs. T. grandis
2.7308	T. grandis vs. T. grandis
73.2908	T. grandis vs. T. grandis
65.8424	T. grandis vs. T. grandis
68.561	T. grandis vs. T. grandis
14.5682	T. grandis vs. T. grandis
67.4039	T. grandis vs. T. grandis
13.8124	T. grandis vs. T. grandis
1.2853	T. grandis vs. T. grandis
1.9711	T. grandis vs. T. grandis
2.5117	T. grandis vs. T. grandis
1.8668	T. grandis vs. T. grandis
5.0009	T. grandis vs. T. grandis
1.1791	T. grandis vs. T. grandis
1.5616	T. grandis vs. T. grandis
58.5582	T. grandis vs. T. grandis
5.1462	T. grandis vs. T. grandis
12.3983	T. grandis vs. T. grandis
4.8935	T. grandis vs. T. grandis
7.0554	T. grandis vs. T. grandis
0.1964	T. grandis vs. T. grandis
1.8924	T. grandis vs. T. grandis
2.2443	T. grandis vs. T. grandis
1.2957	T. grandis vs. T. grandis
1.8584	T. grandis vs. T. grandis
1.443	T. grandis vs. T. grandis
77.2027	T. grandis vs. T. grandis
74.1528	T. grandis vs. T. grandis
0.0168	T. grandis vs. T. grandis
5.1451	T. grandis vs. T. grandis
77.9149	T. grandis vs. T. grandis
74.0757	T. grandis vs. T. grandis
0.2713	T. grandis vs. T. grandis
0.2032	T. grandis vs. T. grandis
60.5996	T. grandis vs. T. grandis
0.0804	T. grandis vs. T. grandis
60.3004	T. grandis vs. T. grandis
54.676	T. grandis vs. T. grandis
0.0295	T. grandis vs. T. grandis
0.435	T. grandis vs. T. grandis
66.1988	T. grandis vs. T. grandis
0.4196	T. grandis vs. T. grandis
63.3036	T. grandis vs. T. grandis
63.738	T. grandis vs. T. grandis
20.264	T. grandis vs. T. grandis
54.845	T. grandis vs. T. grandis
20.6014	T. grandis vs. T. grandis
19.6786	T. grandis vs. T. grandis
63.621	T. grandis vs. T. grandis
62.6508	T. grandis vs. T. grandis
6.0889	T. grandis vs. T. grandis
64.159	T. grandis vs. T. grandis
0.0035	T. grandis vs. T. grandis
3.4657	T. grandis vs. T. grandis
5.7906	T. grandis vs. T. grandis
64.1672	T. grandis vs. T. grandis
2.447	T. grandis vs. T. grandis
2.2264	T. grandis vs. T. grandis
1.9838	T. grandis vs. T. grandis
0.3435	T. grandis vs. T. grandis
0.3572	T. grandis vs. T. grandis
0.4995	T. grandis vs. T. grandis
76.7127	T. grandis vs. T. grandis
70.7361	T. grandis vs. T. grandis
70.77	T. grandis vs. T. grandis
13.8024	T. grandis vs. T. grandis
79.646	T. grandis vs. T. grandis
84.3905	T. grandis vs. T. grandis
14.0103	T. grandis vs. T. grandis
16.6307	T. grandis vs. T. grandis
4.3882	T. grandis vs. T. grandis
9.7784	T. grandis vs. T. grandis
5.1533	T. grandis vs. T. grandis
2.3497	T. grandis vs. T. grandis
1.438	T. grandis vs. T. grandis
3.5068	T. grandis vs. T. grandis
2.1041	T. grandis vs. T. grandis
5.0182	T. grandis vs. T. grandis
4.8987	T. grandis vs. T. grandis
1.9686	T. grandis vs. T. grandis
1.1336	T. grandis vs. T. grandis
70.5224	T. grandis vs. T. grandis
86.2662	T. grandis vs. T. grandis
1.1331	T. grandis vs. T. grandis
0.9717	T. grandis vs. T. grandis
1.1162	T. grandis vs. T. grandis
66.5404	T. grandis vs. T. grandis
7.5816	T. grandis vs. T. grandis
4.0239	T. grandis vs. T. grandis
2.8621	T. grandis vs. T. grandis
1.4845	T. grandis vs. T. grandis
2.2626	T. grandis vs. T. grandis
8.4562	T. grandis vs. T. grandis
9.0876	T. grandis vs. T. grandis
69.2963	T. grandis vs. T. grandis
1.943	T. grandis vs. T. grandis
5.8539	T. grandis vs. T. grandis
65.569	T. grandis vs. T. grandis
0.6277	T. grandis vs. T. grandis
77.9215	T. grandis vs. T. grandis
4.9138	T. grandis vs. T. grandis
80.1387	T. grandis vs. T. grandis
7.072	T. grandis vs. T. grandis
65.1837	T. grandis vs. T. grandis
0.2016	T. grandis vs. T. grandis
22.5538	T. grandis vs. T. grandis
10.7335	T. grandis vs. T. grandis
6.7609	T. grandis vs. T. grandis
5.0606	T. grandis vs. T. grandis
70.4792	T. grandis vs. T. grandis
30.6102	T. grandis vs. T. grandis
67.6272	T. grandis vs. T. grandis
68.9118	T. grandis vs. T. grandis
66.6585	T. grandis vs. T. grandis
70.1677	T. grandis vs. T. grandis
75.8285	T. grandis vs. T. grandis
0.1432	T. grandis vs. T. grandis
0.0522	T. grandis vs. T. grandis
0.0457	T. grandis vs. T. grandis
0.038	T. grandis vs. T. grandis
0.0344	T. grandis vs. T. grandis
0.0572	T. grandis vs. T. grandis
2.093	T. grandis vs. T. grandis
2.0546	T. grandis vs. T. grandis
2.7119	T. grandis vs. T. grandis
0.642	T. grandis vs. T. grandis
1.9212	T. grandis vs. T. grandis
2.2238	T. grandis vs. T. grandis
3.9947	T. grandis vs. T. grandis
2.5358	T. grandis vs. T. grandis
2.6184	T. grandis vs. T. grandis
2.7286	T. grandis vs. T. grandis
2.1824	T. grandis vs. T. grandis
0.4391	T. grandis vs. T. grandis
2.2435	T. grandis vs. T. grandis
11.5585	T. grandis vs. T. grandis
69.1252	T. grandis vs. T. grandis
60.7849	T. grandis vs. T. grandis
72.9144	T. grandis vs. T. grandis
7.6232	T. grandis vs. T. grandis
0.0949	T. grandis vs. T. grandis
0.1014	T. grandis vs. T. grandis
0.1506	T. grandis vs. T. grandis
0.1699	T. grandis vs. T. grandis
0.0695	T. grandis vs. T. grandis
0.0941	T. grandis vs. T. grandis
0.3644	T. grandis vs. T. grandis
0.634	T. grandis vs. T. grandis
1.8875	T. grandis vs. T. grandis
0.1114	T. grandis vs. T. grandis
49.4431	T. grandis vs. T. grandis
0.3539	T. grandis vs. T. grandis
0.0196	T. grandis vs. T. grandis
2.3408	T. grandis vs. T. grandis
0.0191	T. grandis vs. T. grandis
2.3204	T. grandis vs. T. grandis
0.0273	T. grandis vs. T. grandis
1.9571	T. grandis vs. T. grandis
1.5311	T. grandis vs. T. grandis
6.1026	T. grandis vs. T. grandis
2.592	T. grandis vs. T. grandis
3.2303	T. grandis vs. T. grandis
12.8723	T. grandis vs. T. grandis
2.5525	T. grandis vs. T. grandis
57.954	T. grandis vs. T. grandis
10.0274	T. grandis vs. T. grandis
22.3937	T. grandis vs. T. grandis
5.575	T. grandis vs. T. grandis
7.8761	T. grandis vs. T. grandis
61.0381	T. grandis vs. T. grandis
6.0566	T. grandis vs. T. grandis
63.8092	T. grandis vs. T. grandis
35.1969	T. grandis vs. T. grandis
11.1078	T. grandis vs. T. grandis
69.0255	T. grandis vs. T. grandis
1.1934	T. grandis vs. T. grandis
0.1172	T. grandis vs. T. grandis
0.2039	T. grandis vs. T. grandis
0.1328	T. grandis vs. T. grandis
0.1882	T. grandis vs. T. grandis
0.0166	T. grandis vs. T. grandis
0.3469	T. grandis vs. T. grandis
8.9068	T. grandis vs. T. grandis
8.5053	T. grandis vs. T. grandis
45.4802	T. grandis vs. T. grandis
7.5281	T. grandis vs. T. grandis
6.7708	T. grandis vs. T. grandis
1.4873	T. grandis vs. T. grandis
1.3708	T. grandis vs. T. grandis
65.5989	T. grandis vs. T. grandis
65.5443	T. grandis vs. T. grandis
35.5848	T. grandis vs. T. grandis
69.7021	T. grandis vs. T. grandis
63.7042	T. grandis vs. T. grandis
0.278	T. grandis vs. T. grandis
0.7954	T. grandis vs. T. grandis
0.293	T. grandis vs. T. grandis
1.1961	T. grandis vs. T. grandis
0.7799	T. grandis vs. T. grandis
0.8974	T. grandis vs. T. grandis
0.4505	T. grandis vs. T. grandis
0.6132	T. grandis vs. T. grandis
1.3947	T. grandis vs. T. grandis
0.6878	T. grandis vs. T. grandis
1.8732	T. grandis vs. T. grandis
1.8599	T. grandis vs. T. grandis
0.0116	T. grandis vs. T. grandis
0.437	T. grandis vs. T. grandis
0.4524	T. grandis vs. T. grandis
0.4624	T. grandis vs. T. grandis
0.4699	T. grandis vs. T. grandis
0.0724	T. grandis vs. T. grandis
0.6815	T. grandis vs. T. grandis
68.7203	T. grandis vs. T. grandis
4.0709	T. grandis vs. T. grandis
24.2016	T. grandis vs. T. grandis
1.7158	T. grandis vs. T. grandis
27.3742	T. grandis vs. T. grandis
1.6324	T. grandis vs. T. grandis
5.9531	T. grandis vs. T. grandis
5.9659	T. grandis vs. T. grandis
6.8644	T. grandis vs. T. grandis
3.2715	T. grandis vs. T. grandis
1.0274	T. grandis vs. T. grandis
59.408	T. grandis vs. T. grandis
17.2984	T. grandis vs. T. grandis
68.0334	T. grandis vs. T. grandis
0.8875	T. grandis vs. T. grandis
63.4101	T. grandis vs. T. grandis
59.881	T. grandis vs. T. grandis
1.034	T. grandis vs. T. grandis
18.9419	T. grandis vs. T. grandis
4.0803	T. grandis vs. T. grandis
32.7009	T. grandis vs. T. grandis
6.9731	T. grandis vs. T. grandis
61.7317	T. grandis vs. T. grandis
7.0033	T. grandis vs. T. grandis
65.7224	T. grandis vs. T. grandis
63.1697	T. grandis vs. T. grandis
2.6103	T. grandis vs. T. grandis
1.6876	T. grandis vs. T. grandis
66.3602	T. grandis vs. T. grandis
14.5025	T. grandis vs. T. grandis
12.0095	T. grandis vs. T. grandis
71.6716	T. grandis vs. T. grandis
2.5679	T. grandis vs. T. grandis
5.5448	T. grandis vs. T. grandis
0.0133	T. grandis vs. T. grandis
0.0882	T. grandis vs. T. grandis
0.5732	T. grandis vs. T. grandis
68.4101	T. grandis vs. T. grandis
0.3537	T. grandis vs. T. grandis
0.7799	T. grandis vs. T. grandis
0.0378	T. grandis vs. T. grandis
0.2295	T. grandis vs. T. grandis
0.2168	T. grandis vs. T. grandis
0.2981	T. grandis vs. T. grandis
0.0606	T. grandis vs. T. grandis
0.2287	T. grandis vs. T. grandis
0.2546	T. grandis vs. T. grandis
29.3175	T. grandis vs. T. grandis
3.8468	T. grandis vs. T. grandis
67.2532	T. grandis vs. T. grandis
2.6621	T. grandis vs. T. grandis
2.91	T. grandis vs. T. grandis
1.8403	T. grandis vs. T. grandis
0.0475	T. grandis vs. T. grandis
0.576	T. grandis vs. T. grandis
0.6497	T. grandis vs. T. grandis
0.5553	T. grandis vs. T. grandis
0.616	T. grandis vs. T. grandis
0.5832	T. grandis vs. T. grandis
3.3754	T. grandis vs. T. grandis
5.8325	T. grandis vs. T. grandis
2.767	T. grandis vs. T. grandis
1.7709	T. grandis vs. T. grandis
1.7039	T. grandis vs. T. grandis
1.3891	T. grandis vs. T. grandis
1.6406	T. grandis vs. T. grandis
1.6029	T. grandis vs. T. grandis
24.0075	T. grandis vs. T. grandis
0.0122	T. grandis vs. T. grandis
6.0464	T. grandis vs. T. grandis
6.5778	T. grandis vs. T. grandis
68.8101	T. grandis vs. T. grandis
64.0063	T. grandis vs. T. grandis
0.036	T. grandis vs. T. grandis
64.716	T. grandis vs. T. grandis
7.2521	T. grandis vs. T. grandis
63.3057	T. grandis vs. T. grandis
28.0356	T. grandis vs. T. grandis
28.6038	T. grandis vs. T. grandis
0.0189	T. grandis vs. T. grandis
0.0901	T. grandis vs. T. grandis
29.3372	T. grandis vs. T. grandis
29.3285	T. grandis vs. T. grandis
0.0852	T. grandis vs. T. grandis
64.9397	T. grandis vs. T. grandis
0.9536	T. grandis vs. T. grandis
7.1769	T. grandis vs. T. grandis
0.6495	T. grandis vs. T. grandis
4.7916	T. grandis vs. T. grandis
80.4664	T. grandis vs. T. grandis
37.7893	T. grandis vs. T. grandis
6.3309	T. grandis vs. T. grandis
5.6181	T. grandis vs. T. grandis
55.201	T. grandis vs. T. grandis
68.9088	T. grandis vs. T. grandis
2.0191	T. grandis vs. T. grandis
4.1031	T. grandis vs. T. grandis
3.0901	T. grandis vs. T. grandis
6.9296	T. grandis vs. T. grandis
8.2526	T. grandis vs. T. grandis
2.3439	T. grandis vs. T. grandis
0.1337	T. grandis vs. T. grandis
67.9478	T. grandis vs. T. grandis
3.2182	T. grandis vs. T. grandis
67.0791	T. grandis vs. T. grandis
6.1662	T. grandis vs. T. grandis
64.1278	T. grandis vs. T. grandis
0.1382	T. grandis vs. T. grandis
0.5577	T. grandis vs. T. grandis
0.0722	T. grandis vs. T. grandis
0.4735	T. grandis vs. T. grandis
0.0721	T. grandis vs. T. grandis
0.172	T. grandis vs. T. grandis
13.747	T. grandis vs. T. grandis
70.7974	T. grandis vs. T. grandis
2.9518	T. grandis vs. T. grandis
2.3244	T. grandis vs. T. grandis
10.7366	T. grandis vs. T. grandis
6.2559	T. grandis vs. T. grandis
0.3725	T. grandis vs. T. grandis
1.0621	T. grandis vs. T. grandis
0.6063	T. grandis vs. T. grandis
1.4685	T. grandis vs. T. grandis
0.8478	T. grandis vs. T. grandis
0.1608	T. grandis vs. T. grandis
0.123	T. grandis vs. T. grandis
0.2167	T. grandis vs. T. grandis
0.1486	T. grandis vs. T. grandis
0.1019	T. grandis vs. T. grandis
0.2681	T. grandis vs. T. grandis
0.2576	T. grandis vs. T. grandis
1.3333	T. grandis vs. T. grandis
1.1317	T. grandis vs. T. grandis
8.9939	T. grandis vs. T. grandis
1.8251	T. grandis vs. T. grandis
4.9785	T. grandis vs. T. grandis
72.8167	T. grandis vs. T. grandis
0.5574	T. grandis vs. T. grandis
0.5954	T. grandis vs. T. grandis
0.0112	T. grandis vs. T. grandis
0.496	T. grandis vs. T. grandis
0.5492	T. grandis vs. T. grandis
0.5864	T. grandis vs. T. grandis
6.0046	T. grandis vs. T. grandis
1.1847	T. grandis vs. T. grandis
2.3082	T. grandis vs. T. grandis
4.9697	T. grandis vs. T. grandis
1.2781	T. grandis vs. T. grandis
10.2974	T. grandis vs. T. grandis
0.2889	T. grandis vs. T. grandis
0.759	T. grandis vs. T. grandis
0.3095	T. grandis vs. T. grandis
0.8997	T. grandis vs. T. grandis
0.2886	T. grandis vs. T. grandis
0.5328	T. grandis vs. T. grandis
58.8163	T. grandis vs. T. grandis
18.76	T. grandis vs. T. grandis
57.9086	T. grandis vs. T. grandis
63.2803	T. grandis vs. T. grandis
63.3114	T. grandis vs. T. grandis
0.2146	T. grandis vs. T. grandis
3.2671	T. grandis vs. T. grandis
2.3228	T. grandis vs. T. grandis
7.9486	T. grandis vs. T. grandis
5.365	T. grandis vs. T. grandis
5.1671	T. grandis vs. T. grandis
76.8275	T. grandis vs. T. grandis
11.9816	T. grandis vs. T. grandis
27.8473	T. grandis vs. T. grandis
12.4666	T. grandis vs. T. grandis
0.4385	T. grandis vs. T. grandis
2.0732	T. grandis vs. T. grandis
5.7825	T. grandis vs. T. grandis
63.1024	T. grandis vs. T. grandis
4.2097	T. grandis vs. T. grandis
8.8466	T. grandis vs. T. grandis
62.8795	T. grandis vs. T. grandis
67.0634	T. grandis vs. T. grandis
7.8894	T. grandis vs. T. grandis
65.6461	T. grandis vs. T. grandis
17.7458	T. grandis vs. T. grandis
68.6942	T. grandis vs. T. grandis
62.8876	T. grandis vs. T. grandis
7.4263	T. grandis vs. T. grandis
4.5034	T. grandis vs. T. grandis
25.7697	T. grandis vs. T. grandis
70.2354	T. grandis vs. T. grandis
5.18	T. grandis vs. T. grandis
68.8785	T. grandis vs. T. grandis
67.3609	T. grandis vs. T. grandis
1.0638	T. grandis vs. T. grandis
60.7342	T. grandis vs. T. grandis
60.7137	T. grandis vs. T. grandis
8.6479	T. grandis vs. T. grandis
1.0683	T. grandis vs. T. grandis
61.0549	T. grandis vs. T. grandis
6.6151	T. grandis vs. T. grandis
1.6987	T. grandis vs. T. grandis
66.4443	T. grandis vs. T. grandis
72.7685	T. grandis vs. T. grandis
71.6149	T. grandis vs. T. grandis
73.6847	T. grandis vs. T. grandis
72.6629	T. grandis vs. T. grandis
0.2895	T. grandis vs. T. grandis
6.8715	T. grandis vs. T. grandis
6.2749	T. grandis vs. T. grandis
5.3966	T. grandis vs. T. grandis
2.2326	T. grandis vs. T. grandis
3.8372	T. grandis vs. T. grandis
0.2515	T. grandis vs. T. grandis
14.0727	T. grandis vs. T. grandis
6.7821	T. grandis vs. T. grandis
10.4136	T. grandis vs. T. grandis
6.5795	T. grandis vs. T. grandis
0.8337	T. grandis vs. T. grandis
0.4437	T. grandis vs. T. grandis
0.5444	T. grandis vs. T. grandis
0.6708	T. grandis vs. T. grandis
0.7352	T. grandis vs. T. grandis
0.7918	T. grandis vs. T. grandis
0.19	T. grandis vs. T. grandis
0.2051	T. grandis vs. T. grandis
0.0707	T. grandis vs. T. grandis
0.6299	T. grandis vs. T. grandis
0.049	T. grandis vs. T. grandis
0.3053	T. grandis vs. T. grandis
0.1536	T. grandis vs. T. grandis
1.5533	T. grandis vs. T. grandis
4.1096	T. grandis vs. T. grandis
0.0118	T. grandis vs. T. grandis
3.3057	T. grandis vs. T. grandis
1.5144	T. grandis vs. T. grandis
4.2527	T. grandis vs. T. grandis
0.1333	T. grandis vs. T. grandis
1.66	T. grandis vs. T. grandis
57.3545	T. grandis vs. T. grandis
1.4953	T. grandis vs. T. grandis
3.5189	T. grandis vs. T. grandis
60.508	T. grandis vs. T. grandis
1.8768	T. grandis vs. T. grandis
2.2609	T. grandis vs. T. grandis
2.3898	T. grandis vs. T. grandis
1.953	T. grandis vs. T. grandis
2.248	T. grandis vs. T. grandis
1.0052	T. grandis vs. T. grandis
0.4114	T. grandis vs. T. grandis
0.3639	T. grandis vs. T. grandis
0.4786	T. grandis vs. T. grandis
0.6378	T. grandis vs. T. grandis
0.8418	T. grandis vs. T. grandis
0.5917	T. grandis vs. T. grandis
63.7947	T. grandis vs. T. grandis
63.8219	T. grandis vs. T. grandis
62.7998	T. grandis vs. T. grandis
5.6573	T. grandis vs. T. grandis
5.5732	T. grandis vs. T. grandis
63.6503	T. grandis vs. T. grandis
76.4128	T. grandis vs. T. grandis
13.4472	T. grandis vs. T. grandis
74.5084	T. grandis vs. T. grandis
16.8064	T. grandis vs. T. grandis
19.175	T. grandis vs. T. grandis
79.7198	T. grandis vs. T. grandis
2.8418	T. grandis vs. T. grandis
76.839	T. grandis vs. T. grandis
13.5491	T. grandis vs. T. grandis
74.2451	T. grandis vs. T. grandis
41.201	T. grandis vs. T. grandis
1.866	T. grandis vs. T. grandis
0.0291	T. grandis vs. T. grandis
0.84	T. grandis vs. T. grandis
1.1957	T. grandis vs. T. grandis
0.8455	T. grandis vs. T. grandis
1.093	T. grandis vs. T. grandis
0.602	T. grandis vs. T. grandis
0.2959	T. grandis vs. T. grandis
0.1565	T. grandis vs. T. grandis
0.1405	T. grandis vs. T. grandis
0.2366	T. grandis vs. T. grandis
0.2366	T. grandis vs. T. grandis
75.1414	T. grandis vs. T. grandis
9.643	T. grandis vs. T. grandis
4.3113	T. grandis vs. T. grandis
0.1998	T. grandis vs. T. grandis
0.2161	T. grandis vs. T. grandis
0.0542	T. grandis vs. T. grandis
73.854	T. grandis vs. T. grandis
77.771	T. grandis vs. T. grandis
60.6602	T. grandis vs. T. grandis
12.2956	T. grandis vs. T. grandis
19.3854	T. grandis vs. T. grandis
0.0635	T. grandis vs. T. grandis
0.3442	T. grandis vs. T. grandis
12.6006	T. grandis vs. T. grandis
12.6908	T. grandis vs. T. grandis
8.8302	T. grandis vs. T. grandis
70.2293	T. grandis vs. T. grandis
2.1838	T. grandis vs. T. grandis
4.2523	T. grandis vs. T. grandis
70.3331	T. grandis vs. T. grandis
2.6401	T. grandis vs. T. grandis
66.793	T. grandis vs. T. grandis
2.9452	T. grandis vs. T. grandis
3.6442	T. grandis vs. T. grandis
0.69	T. grandis vs. T. grandis
10.0651	T. grandis vs. T. grandis
16.0401	T. grandis vs. T. grandis
15.5621	T. grandis vs. T. grandis
3.8771	T. grandis vs. T. grandis
0.0369	T. grandis vs. T. grandis
3.9091	T. grandis vs. T. grandis
61.0024	T. grandis vs. T. grandis
0.2969	T. grandis vs. T. grandis
9.3436	T. grandis vs. T. grandis
32.6484	T. grandis vs. T. grandis
59.8233	T. grandis vs. T. grandis
0.1216	T. grandis vs. T. grandis
0.0129	T. grandis vs. T. grandis
0.1496	T. grandis vs. T. grandis
0.1044	T. grandis vs. T. grandis
0.2759	T. grandis vs. T. grandis
0.1314	T. grandis vs. T. grandis
10.7576	T. grandis vs. T. grandis
5.0176	T. grandis vs. T. grandis
2.6254	T. grandis vs. T. grandis
0.0833	T. grandis vs. T. grandis
57.1454	T. grandis vs. T. grandis
64.0465	T. grandis vs. T. grandis
0.071	T. grandis vs. T. grandis
0.0515	T. grandis vs. T. grandis
0.657	T. grandis vs. T. grandis
0.0867	T. grandis vs. T. grandis
0.6193	T. grandis vs. T. grandis
0.709	T. grandis vs. T. grandis
1.8214	T. grandis vs. T. grandis
0.1576	T. grandis vs. T. grandis
0.0933	T. grandis vs. T. grandis
1.4042	T. grandis vs. T. grandis
1.0705	T. grandis vs. T. grandis
0.0945	T. grandis vs. T. grandis
0.3828	T. grandis vs. T. grandis
5.3933	T. grandis vs. T. grandis
71.6244	T. grandis vs. T. grandis
2.3668	T. grandis vs. T. grandis
5.3024	T. grandis vs. T. grandis
3.8337	T. grandis vs. T. grandis
0.2247	T. grandis vs. T. grandis
1.5193	T. grandis vs. T. grandis
1.0589	T. grandis vs. T. grandis
67.4582	T. grandis vs. T. grandis
1.2429	T. grandis vs. T. grandis
0.139	T. grandis vs. T. grandis
0.0001	T. grandis vs. T. grandis
0.0001	T. grandis vs. T. grandis
0.0001	T. grandis vs. T. grandis
6.2158	T. grandis vs. T. grandis
12.051	T. grandis vs. T. grandis
1.6755	T. grandis vs. T. grandis
2.3504	T. grandis vs. T. grandis
7.195	T. grandis vs. T. grandis
5.2683	T. grandis vs. T. grandis
8.4719	T. grandis vs. T. grandis
68.612	T. grandis vs. T. grandis
70.7391	T. grandis vs. T. grandis
65.1605	T. grandis vs. T. grandis
6.1262	T. grandis vs. T. grandis
2.0885	T. grandis vs. T. grandis
67.1661	T. grandis vs. T. grandis
68.5	T. grandis vs. T. grandis
1.5558	T. grandis vs. T. grandis
1.5166	T. grandis vs. T. grandis
69.8969	T. grandis vs. T. grandis
70.6291	T. grandis vs. T. grandis
0.5979	T. grandis vs. T. grandis
1.9904	T. grandis vs. T. grandis
2.2705	T. grandis vs. T. grandis
1.54	T. grandis vs. T. grandis
1.4375	T. grandis vs. T. grandis
0.4873	T. grandis vs. T. grandis
1.4517	T. grandis vs. T. grandis
9.0755	T. grandis vs. T. grandis
6.8485	T. grandis vs. T. grandis
7.4753	T. grandis vs. T. grandis
4.2729	T. grandis vs. T. grandis
1.6883	T. grandis vs. T. grandis
1.8056	T. grandis vs. T. grandis
1.5604	T. grandis vs. T. grandis
7.7115	T. grandis vs. T. grandis
1.4359	T. grandis vs. T. grandis
7.3591	T. grandis vs. T. grandis
5.7143	T. grandis vs. T. grandis
0.1491	T. grandis vs. T. grandis
0.1847	T. grandis vs. T. grandis
0.3135	T. grandis vs. T. grandis
0.12	T. grandis vs. T. grandis
0.1873	T. grandis vs. T. grandis
0.0624	T. grandis vs. T. grandis
8.3569	T. grandis vs. T. grandis
11.7103	T. grandis vs. T. grandis
6.9564	T. grandis vs. T. grandis
62.6593	T. grandis vs. T. grandis
1.1604	T. grandis vs. T. grandis
63.7004	T. grandis vs. T. grandis
2.2441	T. grandis vs. T. grandis
10.8767	T. grandis vs. T. grandis
2.5123	T. grandis vs. T. grandis
15.3002	T. grandis vs. T. grandis
2.3489	T. grandis vs. T. grandis
0.774	T. grandis vs. T. grandis
75.0634	T. grandis vs. T. grandis
5.4597	T. grandis vs. T. grandis
74.9348	T. grandis vs. T. grandis
1.4275	T. grandis vs. T. grandis
1.5429	T. grandis vs. T. grandis
1.3879	T. grandis vs. T. grandis
4.8942	T. grandis vs. T. grandis
67.3299	T. grandis vs. T. grandis
2.3622	T. grandis vs. T. grandis
60.7815	T. grandis vs. T. grandis
14.4052	T. grandis vs. T. grandis
[truncated: 33,916 more rows]

## Sheet: Fig 2b
gene	Kernel rep1	Kernel rep2	Kernel rep3	Leaf rep1	Leaf rep2	Leaf rep3	Root rep1	Root rep2	Root rep3	Stem rep1	Stem rep2	Stem rep3	Male cone 1, rep1	Male cone 1, rep2	Male cone 1, rep3	Male cone 2, rep1	Male cone 2, rep2	Male cone 2, rep3	Male cone 3, rep1	Male cone 3, rep2	Male cone 3, rep3	Male cone 4, rep1	Male cone 4, rep2	Male cone 4, rep3	Male cone 5, rep1	Male cone 5, rep2	Male cone 5, rep3	Male cone 6, rep1	Male cone 6, rep2	Male cone 6, rep3	Male cone 7, rep1	Male cone 7, rep2	Male cone 7, rep3	Male cone 8, rep1	Male cone 8, rep2	Male cone 8, rep3	Female cone 1, rep1	Female cone 1, rep2	Female cone 1, rep3	Female cone 2, rep1	Female cone 2, rep2	Female cone 2, rep3	Female cone 3, rep1	Female cone 3, rep2	Female cone 3, rep3	Female cone 4, rep1	Female cone 4, rep2	Female cone 4, rep3	Female cone 5, rep1
TG10g01848	2.33925	8.36317	2.22587	0	0	0	0.0689597	0	0.102277	0.475949	0.160841	0.0873664	62.675	58.9061	61.5621	65.0215	71.491	58.3081	61.3207	52.3676	51.6973	57.3835	51.6239	38.7419	51.3894	40.5397	35.5831	34.9853	29.1141	28.1505	24.7571	22.7797	20.9471	1.93761	5.25203	6.13831	215.396	193.729	218.274	270.822	291.512	297.735	339.487	339.566	280.418	292.886	366.65	245.675	278.563
TG10g01856	0	0	0	0	0	0	0.430511	2.22475	0.510809	0	0	0	0	0	0	0	0	0	0	0	0	0	0	0	0	0	0	0	0	0	0	0	0	0	0	0	0	0	0	0	0	0	0	0	0	0	0	0	0
TG10g01870	0	0.24161	0	0.336687	0	0	0	0	0	0.635558	0.563795	0.437492	0.458173	0.392646	0.398804	0.163412	0.685978	0.424391	0.219595	0.157972	0.349834	0.239792	0.147089	0.400004	0.402086	1.16478	1.05052	0.304019	0.0962314	0.46472	0.16867	0.0760472	0	0	0.350664	0	23.45	13.6109	14.131	21.1612	39.2294	27.6146	30.5395	30.8418	24.6476	29.9985	51.3757	29.3206	23.3249
TG2g00309	0	0	0	0	0	0	0	0.976317	0	0	0	0	0	0	0	0	0	0	0	0	0	0	0	0	0	0	0	0	0	0	0	0	0	0	0	0	0	0	0	0	0	0	0	0	0	0	0	0	0
TG2g00312	0	0	0	0	0.153437	0.141964	0.272144	0	0	0	0	0	0	0	0	0	0	0	0	0	0	0	0	0	0	0	0	0	0	0	0	0	0	0	0	0	0	0	0	0	0	0	0	0	0	0	0	0	0
TG2g00315	0	0	0	0	0	0	4.25624	16.3672	17.8179	0	0	0	0	0	0	0	0	0	0	0	0	0	0	0	0	0.165398	0	0	0	0	0	0	0	0	0	0	0	0	0	0	0	0	0	0	0	0	0	0	0
TG2g00318	0	0	0	0	0	0	24.2505	28.3298	27.4309	0	0	0	0	0	0	0	0	0	0	0	0	0	0	0	0	0	0	0	0	0	0	0	0	0	0	0	0	0	0	0	0	0	0	0	0	0	0	0	0
TG2g00325	0.594895	1.92474	1.06553	0.160929	0.29779	0.378844	0	0	0	2.6581	2.23285	1.17102	132.318	122.787	125.695	135.126	140.867	131.609	127.808	127.267	108.312	138.264	118.887	102.327	122.001	111.746	106.373	83.1561	90.8891	91.5529	75.3803	79.3133	75.4195	22.4561	55.3951	41.1844	306.047	277.79	281.414	358.892	381.139	365.877	333.748	321.883	335.612	445.393	434.819	377.714	344.432
TG2g00331	1.38749	1.42104	0.455254	24.4229	24.327	28.2056	42.6963	31.1159	30.1898	29.3853	25.8962	19.4414	1.91628	2.43766	2.55408	1.44167	1.96127	2.2742	1.57857	1.54853	0.971626	1.98493	1.73022	1.82983	9.51209	9.8411	12.5686	6.15901	4.96812	7.03563	16.8647	14.9589	16.6391	0.333724	0.343741	0.510155	36.6954	36.2768	37.6824	30.4236	35.2285	33.5206	29.4114	28.9546	20.8991	29.5287	27.9686	26.8504	28.573
TG2g00511	0	0	0.198354	16.4169	11.3088	11.6942	0	0	0	14.3639	15.5943	15.3218	0.652281	0.978238	0.908415	0.697928	0.122075	0.120837	0.208418	0.337347	0.498043	0.455175	0	0.569469	0.572432	0.236893	0.920356	0.649227	1.918	1.43347	0	0.324795	0	0	0.124806	0.277843	2.9994	1.26649	1.21516	1.17885	3.67262	3.08159	5.92267	2.20188	2.51539	3.46998	4.54697	2.97195	2.08355
TG3g00364	0	0	0	0	0	0	0	0	0	0	0	0	0.820767	2.55775	1.62367	2.99388	1.25678	2.5572	2.14571	1.80084	0.640932	2.53831	1.43724	1.04227	1.24414	1.55816	0.526403	0.247553	0.391791	0	0	0.185768	0.292005	0	0	0.0794568	0	0	0	0	0	0	0	0	0	0	0	0	0
TG3g02533	7.37735	1.95181	5.68691	16.9634	16.291	13.3266	0	0	0	14.1868	17.9784	17.5223	2.80518	1.75291	2.64517	2.8139	2.8437	4.00579	1.4005	3.02247	2.90045	2.6508	1.40713	2.04087	2.25664	1.69796	3.09224	1.16335	1.71844	1.08673	3.4423	3.78302	2.17274	2.86604	2.46006	2.48934	7.8283	9.30465	7.01625	4.69421	6.92139	7.86457	6.63304	5.68627	8.33861	10.2834	6.75099	4.96237	9.56719
TG3g02541	28.246	15.1346	27.5712	41.4617	31.4873	27.389	0	0	0.145828	31.3292	33.7113	36.1246	24.1344	20.2635	26.7982	16.4013	20.9968	14.7422	12.4009	13.3814	11.704	11.038	8.69029	7.63088	9.04443	9.47571	10.6991	7.46611	6.71302	8.38028	14.6478	10.0686	13.7845	11.0506	9.61009	7.36283	36.7753	38.1212	33.0794	35.6276	31.9138	32.0299	41.3241	33.1578	37.3536	26.2918	23.9041	18.1019	33.4671
TG3g02552	3.00427	1.75196	3.09974	4.3279	5.54437	5.69977	0.102435	0.160411	0.0506422	6.04872	5.77389	5.27761	0.724865	1.65005	0.630938	0.403954	0.38154	0.545528	0.180946	0.390506	0.259436	0.790352	0.509046	0.276866	0.556614	0.3702	1.15861	0.826686	1.52245	1.57	0.166781	0.0751953	0.0886482	0.0504947	0.043342	0.144731	10.0086	10.5117	12.2378	8.77904	9.49957	8.2694	8.88159	7.87148	9.04105	5.09822	6.90268	6.89619	6.46686
TG3g02557	5.57254	1.41152	5.54663	12.7292	11.9723	11.6904	1.27961	1.0967	1.94915	13.6852	14.8422	13.2761	0.963619	1.13057	0.758874	1.51385	1.15934	0.680053	0.586472	0.791055	0.437954	0.560361	0.294624	0.681036	1.40943	2.5414	1.74003	0.647017	0.722827	1.0472	0.380082	0.533136	0.134682	0	0	0	15.9169	20.67	20.0888	21.055	21.6043	17.9011	12.2627	16.8566	16.8105	12.0175	12.5663	10.7386	11.4511
TG3g02561	1.25075	0.802594	3.17366	3.71478	3.99135	4.2058	2.94969	3.11792	4.22901	2.26204	3.43993	3.61246	2.21775	6.14893	2.27104	2.09378	4.39468	3.62512	1.1463	2.81122	1.86766	1.59311	2.72226	2.61956	3.66357	4.61941	1.95576	1.19025	1.096	0.992401	1.08058	0.43306	1.14871	0.872419	0	0.138921	6.78126	5.06595	6.21083	5.50132	4.05254	3.64188	2.96133	4.53329	4.77925	1.73499	3.8974	2.02633	4.81822
TG3g02562	2.83372	0.537452	2.74286	26.2881	28.0122	26.3984	1.88965	2.38174	1.77728	22.9031	26.0145	21.4295	0.794967	1.11362	1.33069	1.63577	1.65945	1.64263	1.1235	1.15963	0.52528	1.12016	0.834346	0.373714	2.09296	1.22148	2.42672	0.811534	1.09172	1.29219	0.16884	0.456743	0.717943	0	0.175509	0.0651194	19.0112	21.7282	17.911	17.8056	19.4118	19.6101	17.4778	22.8284	16.0356	20.9575	15.7723	16.0207	14.2227
TG4g01441	5.3229	2.6709	1.51059	0	0	0	9.95451	12.3121	9.40716	0	0.205468	0	87.0776	93.5304	114.658	98.0697	101.389	83.2556	81.9758	64.9831	68.2722	74.7322	60.6002	62.6547	77.2386	54.4408	56.5879	56.1319	46.2752	52.3608	32.3791	34.4352	39.1092	15.8935	22.2523	20.4126	99.0806	104.167	108.268	120.172	96.8994	109.602	92.742	107.807	92.9642	128.543	121.983	138.946	112.94
TG7g01668	0.0769308	0.169255	0	4.86459	4.09166	3.70999	0	0.0852341	0	6.84536	4.23166	4.13742	164.077	182.777	147.677	389.272	384.108	358.096	270.207	228.493	214.404	279.017	259.043	216.886	280.462	318.313	288.282	259.881	307.403	254.417	486.428	348.327	338.295	39.4943	170.052	119.148	18.4808	15.7979	13.6529	14.5984	18.4144	16.5419	18.5788	16.8256	17.7305	16.4506	20.7119	20.5399	9.9961
TG7g01669	0	0	0	0.707577	7.09222	6.71332	0.241906	0	0.430539	0.111307	0.225688	0.367771	182.115	172.256	179.134	211.664	204.052	193.601	163.729	156.091	137.3	151.463	123.7	118.419	136.442	110.854	111.52	88.5439	94.6477	78.2404	76.5666	67.3374	71.22	125.638	174.412	150.251	1.02671	0.997107	0.26575	0.83788	0.373895	0.413547	0.331174	0.637334	0.990187	0.656712	0.383554	1.99417	0.576698
TG7g01672	0	0	0	0	0	0	0	0	0	0	0	0	1.17411	1.81673	0.681311	1.04689	3.05186	1.08754	1.04209	0	1.99217	1.25173	1.04702	0.797256	1.37384	1.42136	3.22124	2.16409	0.822002	0.441067	0	0.324795	0.127634	0	0	0	0	0	0	0	0	0.653671	0	0	0	0	0	0	0
TG8g01565	2.35336	6.71687	1.02886	0	0	0	0	0	0	0	0	0	0	0.170559	0.0692935	0.567868	0.819438	0	0.0635922	0.137241	0.075981	0	0.319466	0	0.55891	0.722802	0	0.330152	0.250808	0.403733	1.68515	1.84988	1.55774	0.532382	1.52323	0.678198	511.462	526.933	490.073	502.366	530.074	534.803	550.759	546.478	479.529	481.245	473.527	386.873	478.546
TG8g02997	17.6789	40.8289	32.2582	9.0656	8.49455	9.19397	8.52813	7.40079	9.13502	8.66549	8.78519	9.72401	8.61213	8.21546	6.45657	7.23061	6.7647	7.16196	3.56525	3.68459	4.31981	3.61899	3.58212	2.63431	9.8749	9.58863	7.8719	4.37976	4.68712	3.98503	9.54603	5.89512	8.85637	7.07654	6.01399	6.82802	23.6277	22.8243	22.8362	19.3136	19.7719	18.3589	27.8907	32.6417	34.1807	15.8203	17.2152	22.5878	27.2961
[truncated: 5 more columns]

## Sheet: Fig 2e
gene	Kernel rep1	Kernel rep2	Kernel rep3	Leaf rep1	Leaf rep2	Leaf rep3	Root rep1	Root rep2	Root rep3	Stem rep1	Stem rep2	Stem rep3	Male cone 1, rep1	Male cone 1, rep2	Male cone 1, rep3	Male cone 2, rep1	Male cone 2, rep2	Male cone 2, rep3	Male cone 3, rep1	Male cone 3, rep2	Male cone 3, rep3	Male cone 4, rep1	Male cone 4, rep2	Male cone 4, rep3	Male cone 5, rep1	Male cone 5, rep2	Male cone 5, rep3	Male cone 6, rep1	Male cone 6, rep2	Male cone 6, rep3	Male cone 7, rep1	Male cone 7, rep2	Male cone 7, rep3	Male cone 8, rep1	Male cone 8, rep2	Male cone 8, rep3	Female cone 1, rep1	Female cone 1, rep2	Female cone 1, rep3	Female cone 2, rep1	Female cone 2, rep2	Female cone 2, rep3	Female cone 3, rep1	Female cone 3, rep2	Female cone 3, rep3	Female cone 4, rep1	Female cone 4, rep2	Female cone 4, rep3	Female cone 5, rep1
TG5g03815	10.3989	57.5539	2.56207	19.6414	22.1726	25.2663	34.4654	66.7103	39.7506	62.3653	39.6827	34.2328	0	0.311221	0.151729	0.310859	0.70684	0.484391	0.27849	1.0017	0.665488	1.2671	2.51827	1.47113	19.5301	16.5655	23.4172	6.89182	6.40713	5.50067	23.1555	24.0625	20.9771	9.97349	32.0193	18.3771	48.5586	47.2148	41.2542	31.4455	23.1267	30.2793	13.8493	20.6529	21.1749	10.1054	19.0372	11.3719	43.4429
TG7g02803	0.132422	0	0.0420012	0.101497	0.140861	0.130328	1.9987	6.84667	10.1283	0	0.04856	0	0	0	0	0	0.155095	0	0.132397	0.0952435	0.10546	9.10816	9.57769	16.3512	73.6483	51.2151	103.678	9.71475	15.027	10.6938	0.203387	0.0916999	0.216211	0	0	0	0.883645	0.375448	0.343078	0.332827	0	0	0	0	0.213053	0	0	0	0.165446
TG7g02807	0.458962	0	0	0.105534	0	0	39.5723	92.7502	96.3209	0.0996068	0	0	2.29781	4.30758	3.00009	10.7564	10.9659	15.6436	7.06668	10.0022	7.6758	202.036	170.864	306.73	1252.56	1578.79	1844.69	181.63	326.851	241.998	19.2444	19.4508	14.7251	0.768323	0.439659	0.611727	0.689092	0.557686	0.832355	0.807485	0	0	0	0	0	0	0	0	0.114684
TG7g02808	0	0	0.0819135	0.148459	0	0.254174	6.61848	13.782	16.9826	0	0.142057	0	1.40072	1.55821	1.54747	0.912699	1.66362	1.99607	0.258209	0.371501	0.359931	9.30461	5.18862	12.2289	21.1337	11.446	16.7708	2.41298	4.69585	3.91614	1.73539	0.983616	1.31772	0	0	0.11474	5.60086	6.5377	4.57214	3.02914	1.41207	2.58375	0.944992	1.97907	2.64887	1.21253	0.375549	1.78519	0.107555
TG7g02850	0	1.06825	0	5.27783	5.44661	10.8606	0	0.0978096	0	2.77811	0.29136	2.21567	0.331487	0	0.192356	0.197047	0.103397	0	0	0	0	0	0	0	0	0.30097	0.584652	1.92462	3.82927	1.30754	3.35589	1.3755	1.40537	162.812	121.461	114.842	2.09866	3.96902	1.94411	1.44225	3.00342	2.13553	2.39422	0.87764	2.13053	0.226081	1.5405	0.114419	0
TG7g02851	0.170957	0.282091	0	1.27757	1.45481	1.76666	0	0	0	6.12187	3.66744	2.75828	0	0	0	0	0	0	0	0	0	0	0	0	0	0	0	0	0	0	0	0	0	0	0	0	3.20847	4.05075	1.43948	3.43746	2.0772	2.06774	1.2143	0.956	1.03145	4.26863	1.38506	1.10787	0.53398
TG7g02852	0	0	0	0.840448	0	0.863347	1.79295	2.10578	2.35238	0.3173	0.241262	0.0873664	0.0914964	0	0	0	0	0.1695	0.146176	0	0	0.798101	0.734337	3.43485	6.26308	1.2461	4.59918	0.22767	1.05695	1.23738	1.59995	0.455595	0.179035	21.9256	18.9073	12.9587	0.182926	0.088826	0	0.183733	0	0.0654939	0	0.0908417	0.0882096	0	0	0.663219	0
TG7g02855	0.0506441	1.61561	0	0.582254	0.0538714	0.697804	0	0	0	0.0549555	0	0	0.57049	0.679028	0.93796	0.282599	0.237261	0.352285	1.4684	1.1474	1.27048	0.552916	0.406993	1.16214	0.445026	0.402866	0.279497	0.473183	1.33135	0.696513	3.15027	2.9459	1.67445	4.30968	5.09398	3.30755	0.12673	0.123076	0.131209	0.0636441	0.738414	0.181494	0	0.0629342	0.0611107	0	0	0	0
TG7g02857	0	0.602432	0	1.679	3.30107	5.65931	0	0.20225	0	0.297132	0.100412	0	0.228483	0.244757	0	0	0	0.211636	0	0.393889	0.109035	0.1993	0.183377	0.199475	0.401026	0.726069	0.100745	2.08462	1.91955	2.02779	2.41824	4.07676	3.12957	106.83	83.1725	77.0071	1.142	0.776349	0.354708	1.94996	0.221802	2.04437	0.353626	0	0.991236	0	0.796362	0.591491	0
TG6g01527	0.220703	0.0485566	0	2.18218	3.14589	2.17213	0.707873	0.195619	0.679334	2.20333	2.28232	1.3716	0.220991	0	0.288534	0	0.361888	0	1.05917	0.476218	0.47457	0.0963827	0.0443411	0.578804	0.193939	0.30097	0.584652	0.412419	0.290096	0.513675	0.661009	0.962849	1.08106	4.31045	1.95564	3.11814	1.82252	1.28725	1.82975	2.82903	3.21795	2.01689	0.570053	2.63292	2.34358	0.678244	1.92563	0.629307	0.716934
TG6g01532	0.248546	2.38258	0.0337856	4.53122	7.02507	8.49163	0.100484	0.118016	0	1.54117	1.05466	0.721397	0.311088	0.523672	0.734968	1.34728	0.873303	0.946781	0.780995	0.574601	0.890731	0.193824	0.142671	0.465588	1.79404	2.29994	3.40961	2.13793	2.10017	3.04264	0.695316	4.61019	3.82623	45.6198	8.67336	18.0781	5.28657	7.29134	4.23155	7.18395	7.85181	8.52543	2.98056	3.22099	6.12678	1.27301	1.90302	4.00368	1.64137
TG6g01533	0	0	0	4.28628	1.9228	3.78041	0	0	0	0.572101	0.580004	0.450069	0.424211	0.504918	0.164108	0.16811	0	0	0.489467	0.121885	0.269918	0.205571	0.453954	0.0411504	0.0827291	0.0427953	0.124699	0.469138	0	0.23904	0.216899	0.430284	0.18446	0.0525349	0.270559	0.150579	0	0	0	0	0	0.168696	0	0	0	0	0.0469384	0	0
TG6g01534	0.0260572	0.0573282	0	8.538	12.0018	10.3093	1.08155	0.461914	1.13017	6.47509	6.96586	6.13495	0.32614	0.978238	0.596148	0.378044	0.701929	0.876071	0.80762	1.06826	1.36962	0.768108	0.942321	1.22436	0.629675	0.592232	0.287611	0.622176	1.95225	1.01997	6.81364	2.73369	1.94642	10.6871	5.8035	7.25864	6.81386	5.44589	6.44711	6.28722	7.72516	6.27991	3.12959	4.88948	7.60907	1.50143	3.44271	2.668	2.24633
TG6g01555	0	0	0	4.833	2.78066	4.0677	0	0	0	0.843319	0.582933	0.844372	0.0884287	0.142091	0.192426	0.0788476	0	0	0.211912	0	0.210997	0.115701	0.106458	0	0.0388019	0	0.077982	0.0733456	0.0928647	0.0747435	0	0.0733867	0.086516	0.0492802	0.0845991	0.188334	0.0441983	0	0	0.0443932	0.0858434	0.126596	0	0	0.0852521	0	0.0880608	0	0
TG6g01556	0.777017	3.81077	0.0308065	11.1295	13.6378	21.2531	0.763531	1.25545	0.135892	4.49688	2.60005	2.16683	0.202612	0.34727	0.141087	0.975561	1.70635	1.05097	1.19767	1.04787	1.39232	1.02506	0.487841	1.48587	3.66288	3.78957	2.17985	4.20133	4.38319	5.00068	2.61061	5.11167	5.27291	135.044	30.4713	52.8179	11.2206	11.3692	10.401	15.7049	20.6523	19.7243	6.5644	7.20161	15.7439	4.18703	6.69874	5.6648	3.19553
TG7g01923	33.6918	50.9988	25.3251	280.117	317.041	391.316	574.336	781.29	808.31	898.341	573.596	551.762	23.3316	25.9654	26.5136	72.2348	61.9398	59.9113	28.5083	22.0104	29.4848	28.2661	27.5682	46.6989	65.5594	67.1993	66.8696	109.195	123.508	110.327	88.8346	64.0765	92.7026	154.102	305.676	246.201	733.987	726.037	651.534	528.298	333.534	381.153	136.463	118.011	148.998	95.3874	76.4588	63.7111	68.144
TG8g01578	10.1672	11.5208	10.6201	25.7515	21.7116	23.3985	21.9948	27.611	23.3163	25.7985	27.5004	30.1497	38.464	34.7464	30.9814	38.8181	35.0079	37.9323	25.5279	20.5361	23.8348	18.4448	20.3501	18.9622	16.122	14.9422	19.8288	16.031	15.3736	15.1234	15.4104	16.9134	15.6332	7.03852	4.66843	6.62286	18.8424	16.4414	15.6463	22.0958	23.0353	20.3414	16.4871	14.7245	14.9436	29.0719	20.5812	31.7054	26.3607
TG8g02665	5.7361	4.63263	6.04534	3.6313	3.93903	2.0009	3.04802	3.49939	3.80955	3.42737	4.19362	4.81615	18.5394	16.3066	18.7475	15.6799	15.3073	15.3206	14.7731	13.552	9.54116	9.15592	8.86205	6.6647	4.70552	4.41445	4.00717	4.37195	3.57894	4.45527	3.55471	2.90369	3.33427	1.51938	1.95623	2.9033	6.0413	5.38186	5.78453	3.69551	6.17558	6.76545	6.32951	6.36116	5.69497	6.32215	7.05912	4.70534	5.30692
TG8g01751	7.98326	9.71729	7.50642	5.37666	5.37659	4.41666	0	0	0	6.40746	7.06761	6.32308	0	0	0	0	0	0	0	0	0	0	0	0	0	0	0	0	0	0	0	0	0.057846	0	0	0	8.09717	10.3319	10.4027	7.65795	10.3887	8.29513	7.62571	8.68786	10.3742	5.74623	2.82619	7.77551	4.89856
TG8g01760	14.4549	16.6805	14.4285	9.34126	7.78852	8.83332	32.9311	29.6226	29.2786	11.3796	11.7447	13.3236	7.03586	6.84031	8.38856	9.43665	9.73741	9.41966	10.6266	7.33877	8.35168	10.3662	9.01603	10.7883	12.7642	10.7364	8.6031	9.17049	12.0456	10.5946	9.4138	11.9725	12.0898	18.6494	24.0964	21.5328	12.3526	15.4978	11.9325	13.8318	11.0201	9.3955	12.3231	8.33565	13.1672	6.83499	4.65143	6.67347	7.55441
TG8g02275	9.58375	20.1815	15.2856	21.3023	19.9521	19.583	4.52037	5.25851	5.42735	18.1746	19.9318	16.1445	24.7904	31.3289	34.7039	15.5851	15.8749	15.8198	51.0124	45.888	56.8071	34.4789	40.3429	41.0918	17.1439	14.9363	15.6659	30.6534	23.8744	33.9413	33.3822	40.4832	34.7605	24.8931	20.0554	23.6009	16.6732	16.8579	14.9569	17.9511	20.8494	18.3585	20.805	22.3445	14.0425	26.2379	23.9477	20.8796	32.0442
TG9g00555	0	0	0.113366	0.246556	0.0760398	0.0469026	0.022478	0	0	0.258566	0.104855	0.142389	0	0	0	0	0	0	0	0	0	0	0	0	0	0	0	0	0	0	0.192138	0.272259	0.116716	0	0	0.0635186	0	0	0.0617339	0	0	0.106742	0.123091	0.118443	0	0	0.0593999	0.0926494	0
TG9g00557	6.63419	6.23362	7.3209	1.05935	0.931126	1.99505	5.78022	6.17623	7.34822	0.949863	1.16572	1.10122	1.2686	0.803021	0.853258	1.2854	1.34897	1.76259	0.875178	0.84497	1.65107	1.10657	0.13884	1.20823	3.2387	3.03659	4.78003	1.76964	1.39279	1.31597	2.01667	1.67492	1.80532	1.02833	0.661996	0.982485	1.90221	2.57511	1.7904	1.33163	1.73531	1.69232	0.594979	2.34729	3.83586	2.06471	0.861356	1.49278	2.30241
TG9g00559	0	0	0	0.196549	0.227315	0.294444	0	0	0	0.139133	0.235092	0.357555	0	0	0	0	0	0	0	0	0	0	0	0	0	0	0	0	0	0	0	0	0	0	0	0	0	0	0	0	0	0	0	0	0.103145	0	0	0	0
TG9g00560	0	0	0	0	0	0	0	0	0	0	0	0	0	0	0	0	0	0	0	0	0	0	0	0	0	0	0.327391	0	0	0	0	0	0	0	0	0	0	0	0	0	0	0	0	0	0	0	0	0	0
TG10g03948	0	0	0	0	0	0	0	0	0	0	0	0	0	0	0	0	0	0	0	0	0	0	0	0	0	0	0	0	0	0	0	0	0	0	0	0	0	0	0	0	0	0	0	0	0	0	0	0	0
TG11g00029	2.26396	2.10359	2.04966	1.21299	1.00538	1.06	1.67952	1.80209	1.35312	2.00352	1.93447	1.89139	21.3487	19.156	9.4588	5.2495	4.50513	5.6062	2.98874	3.22506	3.25591	2.99966	3.22369	2.61801	2.70406	2.323	1.72254	1.23221	1.27121	1.62775	1.82301	0.753436	0.834399	1.87046	2.10558	2.05074	15.6757	13.1137	11.6171	12.8168	12.1783	7.48323	10.73	10.5979	10.2909	19.8984	10.5203	9.68596	13.9231
TG2g01437	3.30811	4.38998	4.36357	4.50764	3.25826	4.42719	3.96275	6.98125	6.8814	3.19087	3.36974	4.51844	15.401	17.4133	6.99827	3.77005	4.26401	6.22974	2.32749	1.77506	2.92728	1.05102	1.95168	1.54923	3.49909	1.67082	2.24106	1.19928	3.35896	2.27761	11.7144	2.52716	1.80043	9.25429	7.00025	8.67844	12.7237	9.44308	12.0851	13.8356	16.3969	13.4078	21.3386	20.337	18.9452	16.3161	15.4679	16.2202	11.0872
TG3g00899	0	0	0	0	0	0	0	0	0	0	0	0	0	0	0	0	0	0	0	0	0	0	0	0	0	0	0	0	0	0	0	0	0	0	0	0	0	0	0	0	0	0	0	0	0	0	0	0	0
TG3g00905	0	0	0	0	0	0	0	0	0	0	0	0	0	0	0	0	0	0	0	0	0	0	0	0	0	0	0	0	0	0	0	0	0	0	0	0	0	0	0	0	0	0	0	0	0	0	0	0	0
TG3g01731	0	0	0	0	0	0	0	0	0	0	0	0	0	0	0	0	0	0	0	0	0	0	0	0	0	0	0	0	0	0	0	0	0	0	0	0	0	0	0	0	0	0	0	0	0	0	0	0	0
TG6g05734	0	0	0	0	0	0	0	0	0	0	0	0	0	0	0	0	0	0	0	0	0	0	0	0	0	0	0	0	0	0	0	0	0	0	0	0	0	0	0	0	0	0	0	0	0	0	0	0	0
[truncated: 5 more columns]

## Sheet: Fig 3b
Biological replicates	SCA content	TgDES1 expression	Date
Rep1	0.983131	1.64338	May
Rep2	0.98378	1.16205	May
Rep3	0.982482	0.523647	May
Rep1	17.0695	3.13834	June
Rep2	17.1175	3.78423	June
Rep3	17.2903	2.94854	June
Rep1	53.3614	11.7127	July
Rep2	52.7614	11.8762	July
Rep3	52.7281	11.9588	July
Rep1	48.1671	12.6699	August
Rep2	46.9072	12.758	August
Rep3	46.1318	12.9361	August
Rep1	49.1511	8.9383	September
Rep2	50.2333	9.64646	September
Rep3	49.4929	10.4107	September

## Sheet: Fig 3c
Biological replicates	cis-11,14-eicosadienoic acid content	TgELO1 expression	Date
Rep1	0.909132	1.48796	May
Rep2	0.909732	1.12766	May
Rep3	0.908532	0.595979	May
Rep1	1.13284	2.8219	June
Rep2	1.22885	1.83613	June
Rep3	1.19045	2.22942	June
Rep1	5.63277	2.19872	July
Rep2	5.43279	2.68825	July
Rep3	5.49945	3.06666	July
Rep1	11.2907	1.72907	August
Rep2	10.903	1.56917	August
Rep3	10.7576	2.41162	August
Rep1	11.4477	2.30804	September
Rep2	12.302	2.65124	September
Rep3	12.1881	3.06666	September

## Sheet: Fig 5b 
Position	Methylation level	Type	Region
1	0.556229	CG	Upstream
2	0.55274	CG	Upstream
3	0.552562	CG	Upstream
4	0.552376	CG	Upstream
5	0.545758	CG	Upstream
6	0.541155	CG	Upstream
7	0.541604	CG	Upstream
8	0.538456	CG	Upstream
9	0.537868	CG	Upstream
10	0.539641	CG	Upstream
11	0.539613	CG	Upstream
12	0.539101	CG	Upstream
13	0.535807	CG	Upstream
14	0.533483	CG	Upstream
15	0.532285	CG	Upstream
16	0.53149	CG	Upstream
17	0.528005	CG	Upstream
18	0.523331	CG	Upstream
19	0.521976	CG	Upstream
20	0.523361	CG	Upstream
21	0.520698	CG	Upstream
22	0.516947	CG	Upstream
23	0.515894	CG	Upstream
24	0.517408	CG	Upstream
25	0.513969	CG	Upstream
26	0.507395	CG	Upstream
27	0.506449	CG	Upstream
28	0.503556	CG	Upstream
29	0.502329	CG	Upstream
30	0.503346	CG	Upstream
31	0.498516	CG	Upstream
32	0.490901	CG	Upstream
33	0.492018	CG	Upstream
34	0.492587	CG	Upstream
35	0.488885	CG	Upstream
36	0.485154	CG	Upstream
37	0.48388	CG	Upstream
38	0.482161	CG	Upstream
39	0.477696	CG	Upstream
40	0.477997	CG	Upstream
41	0.47617	CG	Upstream
42	0.470881	CG	Upstream
43	0.46741	CG	Upstream
44	0.463635	CG	Upstream
45	0.460881	CG	Upstream
46	0.459277	CG	Upstream
47	0.45601	CG	Upstream
48	0.451636	CG	Upstream
49	0.446557	CG	Upstream
50	0.445773	CG	Upstream
51	0.44338	CG	Upstream
52	0.439614	CG	Upstream
53	0.435027	CG	Upstream
54	0.429348	CG	Upstream
55	0.423705	CG	Upstream
56	0.418626	CG	Upstream
57	0.416098	CG	Upstream
58	0.410231	CG	Upstream
59	0.404347	CG	Upstream
60	0.400676	CG	Upstream
61	0.398206	CG	Upstream
62	0.392052	CG	Upstream
63	0.387561	CG	Upstream
64	0.386578	CG	Upstream
65	0.380601	CG	Upstream
66	0.375691	CG	Upstream
67	0.370073	CG	Upstream
68	0.363052	CG	Upstream
69	0.358086	CG	Upstream
70	0.352613	CG	Upstream
71	0.34469	CG	Upstream
72	0.339981	CG	Upstream
73	0.33691	CG	Upstream
74	0.330781	CG	Upstream
75	0.323603	CG	Upstream
76	0.316787	CG	Upstream
77	0.311496	CG	Upstream
78	0.304399	CG	Upstream
79	0.298254	CG	Upstream
80	0.293665	CG	Upstream
81	0.289575	CG	Upstream
82	0.285013	CG	Upstream
83	0.279742	CG	Upstream
84	0.27458	CG	Upstream
85	0.26789	CG	Upstream
86	0.263023	CG	Upstream
87	0.260037	CG	Upstream
88	0.257812	CG	Upstream
89	0.253606	CG	Upstream
90	0.24862	CG	Upstream
91	0.243427	CG	Upstream
92	0.237664	CG	Upstream
93	0.234532	CG	Upstream
94	0.232507	CG	Upstream
95	0.228498	CG	Upstream
96	0.222724	CG	Upstream
97	0.218507	CG	Upstream
98	0.2154	CG	Upstream
99	0.211763	CG	Upstream
100	0.203949	CG	Upstream
101	0.197052	CG	Exon
102	0.192342	CG	Exon
103	0.189703	CG	Exon
104	0.195955	CG	Exon
105	0.197823	CG	Exon
106	0.194253	CG	Exon
107	0.189411	CG	Exon
108	0.18485	CG	Exon
109	0.185181	CG	Exon
110	0.188617	CG	Exon
111	0.18686	CG	Exon
112	0.178057	CG	Exon
113	0.172897	CG	Exon
114	0.174179	CG	Exon
115	0.176475	CG	Exon
116	0.179312	CG	Exon
117	0.18055	CG	Exon
118	0.178521	CG	Exon
119	0.176515	CG	Exon
120	0.176318	CG	Exon
121	0.173416	CG	Exon
122	0.170879	CG	Exon
123	0.172637	CG	Exon
124	0.171377	CG	Exon
125	0.171106	CG	Exon
126	0.171776	CG	Exon
127	0.16998	CG	Exon
128	0.168961	CG	Exon
129	0.170711	CG	Exon
130	0.172089	CG	Exon
131	0.171762	CG	Exon
132	0.168858	CG	Exon
133	0.167797	CG	Exon
134	0.172319	CG	Exon
135	0.174043	CG	Exon
136	0.173804	CG	Exon
137	0.174568	CG	Exon
138	0.174035	CG	Exon
139	0.172247	CG	Exon
140	0.171998	CG	Exon
141	0.172969	CG	Exon
142	0.172194	CG	Exon
143	0.17441	CG	Exon
144	0.172746	CG	Exon
145	0.168038	CG	Exon
146	0.171814	CG	Exon
147	0.172479	CG	Exon
148	0.164909	CG	Exon
149	0.164835	CG	Exon
150	0.170591	CG	Exon
151	0.170332	CG	Exon
152	0.165239	CG	Exon
153	0.166874	CG	Exon
154	0.168784	CG	Exon
155	0.165436	CG	Exon
156	0.165032	CG	Exon
157	0.163149	CG	Exon
158	0.163561	CG	Exon
159	0.166287	CG	Exon
160	0.166147	CG	Exon
161	0.166757	CG	Exon
162	0.168862	CG	Exon
163	0.169592	CG	Exon
164	0.1716	CG	Exon
165	0.17382	CG	Exon
166	0.176808	CG	Exon
167	0.176231	CG	Exon
168	0.171333	CG	Exon
169	0.169911	CG	Exon
170	0.171865	CG	Exon
171	0.174059	CG	Exon
172	0.173198	CG	Exon
173	0.170659	CG	Exon
174	0.169151	CG	Exon
175	0.170948	CG	Exon
176	0.174254	CG	Exon
177	0.173592	CG	Exon
178	0.169481	CG	Exon
179	0.173162	CG	Exon
180	0.176639	CG	Exon
181	0.171809	CG	Exon
182	0.169658	CG	Exon
183	0.169937	CG	Exon
184	0.175313	CG	Exon
185	0.177743	CG	Exon
186	0.178061	CG	Exon
187	0.180132	CG	Exon
188	0.177712	CG	Exon
189	0.177418	CG	Exon
190	0.17886	CG	Exon
191	0.181518	CG	Exon
192	0.184477	CG	Exon
193	0.181763	CG	Exon
194	0.180735	CG	Exon
195	0.186316	CG	Exon
196	0.18845	CG	Exon
197	0.190034	CG	Exon
198	0.189739	CG	Exon
199	0.186914	CG	Exon
200	0.233446	CG	Exon
201	0.461721	CG	Intron
202	0.599523	CG	Intron
203	0.670767	CG	Intron
204	0.710953	CG	Intron
205	0.741307	CG	Intron
206	0.76342	CG	Intron
207	0.775539	CG	Intron
208	0.788258	CG	Intron
209	0.797449	CG	Intron
210	0.804404	CG	Intron
211	0.812331	CG	Intron
212	0.818189	CG	Intron
213	0.822063	CG	Intron
214	0.825013	CG	Intron
215	0.829902	CG	Intron
216	0.834268	CG	Intron
217	0.838292	CG	Intron
218	0.841855	CG	Intron
219	0.843761	CG	Intron
220	0.843455	CG	Intron
221	0.843097	CG	Intron
222	0.846208	CG	Intron
223	0.848699	CG	Intron
224	0.850135	CG	Intron
225	0.851814	CG	Intron
226	0.853735	CG	Intron
227	0.856414	CG	Intron
228	0.859022	CG	Intron
229	0.858705	CG	Intron
230	0.858888	CG	Intron
231	0.860665	CG	Intron
232	0.860252	CG	Intron
233	0.859138	CG	Intron
234	0.861021	CG	Intron
235	0.862858	CG	Intron
236	0.86146	CG	Intron
237	0.861426	CG	Intron
238	0.861688	CG	Intron
239	0.863337	CG	Intron
240	0.862214	CG	Intron
241	0.854405	CG	Intron
242	0.855427	CG	Intron
243	0.862813	CG	Intron
244	0.865585	CG	Intron
245	0.865799	CG	Intron
246	0.865193	CG	Intron
247	0.866152	CG	Intron
248	0.864691	CG	Intron
249	0.862613	CG	Intron
250	0.862828	CG	Intron
251	0.862041	CG	Intron
252	0.86082	CG	Intron
253	0.861686	CG	Intron
254	0.861499	CG	Intron
255	0.862693	CG	Intron
256	0.862921	CG	Intron
257	0.863147	CG	Intron
258	0.865332	CG	Intron
259	0.864865	CG	Intron
260	0.863645	CG	Intron
261	0.861796	CG	Intron
262	0.862869	CG	Intron
263	0.864916	CG	Intron
264	0.863935	CG	Intron
265	0.860735	CG	Intron
266	0.859457	CG	Intron
267	0.860524	CG	Intron
268	0.860327	CG	Intron
269	0.860322	CG	Intron
270	0.860981	CG	Intron
271	0.860485	CG	Intron
272	0.859552	CG	Intron
273	0.857754	CG	Intron
274	0.854627	CG	Intron
275	0.851143	CG	Intron
276	0.849931	CG	Intron
277	0.850405	CG	Intron
278	0.849585	CG	Intron
279	0.848936	CG	Intron
280	0.847605	CG	Intron
281	0.84663	CG	Intron
282	0.843162	CG	Intron
283	0.8395	CG	Intron
284	0.837305	CG	Intron
285	0.834912	CG	Intron
286	0.831914	CG	Intron
287	0.825953	CG	Intron
288	0.819358	CG	Intron
289	0.814704	CG	Intron
290	0.811021	CG	Intron
291	0.805431	CG	Intron
292	0.79547	CG	Intron
293	0.780599	CG	Intron
294	0.762717	CG	Intron
295	0.74446	CG	Intron
296	0.720976	CG	Intron
297	0.680969	CG	Intron
298	0.609752	CG	Intron
299	0.472362	CG	Intron
300	0.362492	CG	Intron
301	0.259446	CG	Downstream
302	0.263031	CG	Downstream
303	0.27025	CG	Downstream
304	0.275007	CG	Downstream
305	0.273949	CG	Downstream
306	0.2803	CG	Downstream
307	0.290405	CG	Downstream
308	0.294637	CG	Downstream
309	0.297445	CG	Downstream
310	0.299523	CG	Downstream
311	0.302736	CG	Downstream
312	0.305909	CG	Downstream
313	0.308424	CG	Downstream
314	0.313867	CG	Downstream
315	0.316107	CG	Downstream
316	0.319272	CG	Downstream
317	0.323467	CG	Downstream
318	0.326965	CG	Downstream
319	0.32939	CG	Downstream
320	0.33537	CG	Downstream
321	0.341258	CG	Downstream
322	0.34277	CG	Downstream
323	0.348027	CG	Downstream
324	0.350913	CG	Downstream
325	0.351924	CG	Downstream
326	0.356801	CG	Downstream
327	0.361957	CG	Downstream
328	0.36415	CG	Downstream
329	0.369282	CG	Downstream
330	0.376766	CG	Downstream
331	0.384067	CG	Downstream
332	0.388904	CG	Downstream
333	0.389898	CG	Downstream
334	0.393786	CG	Downstream
335	0.399878	CG	Downstream
336	0.406857	CG	Downstream
337	0.410396	CG	Downstream
338	0.410167	CG	Downstream
339	0.414415	CG	Downstream
340	0.420721	CG	Downstream
341	0.425663	CG	Downstream
342	0.430736	CG	Downstream
343	0.435878	CG	Downstream
344	0.440695	CG	Downstream
345	0.442599	CG	Downstream
346	0.446892	CG	Downstream
347	0.455575	CG	Downstream
348	0.460632	CG	Downstream
349	0.46246	CG	Downstream
350	0.464962	CG	Downstream
351	0.468485	CG	Downstream
352	0.469562	CG	Downstream
353	0.471343	CG	Downstream
354	0.473362	CG	Downstream
355	0.476702	CG	Downstream
356	0.482278	CG	Downstream
357	0.486136	CG	Downstream
358	0.490958	CG	Downstream
359	0.497364	CG	Downstream
360	0.501096	CG	Downstream
361	0.503996	CG	Downstream
362	0.507092	CG	Downstream
363	0.508005	CG	Downstream
364	0.512283	CG	Downstream
365	0.518235	CG	Downstream
366	0.521803	CG	Downstream
367	0.521661	CG	Downstream
368	0.520411	CG	Downstream
369	0.525383	CG	Downstream
370	0.531408	CG	Downstream
371	0.533807	CG	Downstream
372	0.532952	CG	Downstream
373	0.533548	CG	Downstream
374	0.536822	CG	Downstream
375	0.539803	CG	Downstream
376	0.537964	CG	Downstream
377	0.540345	CG	Downstream
378	0.549993	CG	Downstream
379	0.555917	CG	Downstream
380	0.560158	CG	Downstream
381	0.561179	CG	Downstream
382	0.558583	CG	Downstream
383	0.556545	CG	Downstream
384	0.563335	CG	Downstream
385	0.568211	CG	Downstream
386	0.565988	CG	Downstream
387	0.569266	CG	Downstream
388	0.57433	CG	Downstream
389	0.575319	CG	Downstream
390	0.577631	CG	Downstream
391	0.581785	CG	Downstream
392	0.58034	CG	Downstream
393	0.577855	CG	Downstream
394	0.5789	CG	Downstream
395	0.582222	CG	Downstream
396	0.58667	CG	Downstream
397	0.58854	CG	Downstream
398	0.590019	CG	Downstream
399	0.592542	CG	Downstream
400	0.595524	CG	Downstream
1	0.190158	CHG	Upstream
2	0.188754	CHG	Upstream
3	0.186593	CHG	Upstream
4	0.186106	CHG	Upstream
5	0.1849	CHG	Upstream
6	0.181351	CHG	Upstream
7	0.181032	CHG	Upstream
8	0.181232	CHG	Upstream
9	0.178506	CHG	Upstream
10	0.176369	CHG	Upstream
11	0.174638	CHG	Upstream
12	0.172867	CHG	Upstream
13	0.169531	CHG	Upstream
14	0.167549	CHG	Upstream
15	0.168413	CHG	Upstream
16	0.167715	CHG	Upstream
17	0.166458	CHG	Upstream
18	0.163197	CHG	Upstream
19	0.161755	CHG	Upstream
20	0.160906	CHG	Upstream
21	0.158344	CHG	Upstream
22	0.157414	CHG	Upstream
23	0.156532	CHG	Upstream
24	0.153917	CHG	Upstream
25	0.150677	CHG	Upstream
26	0.149296	CHG	Upstream
27	0.148113	CHG	Upstream
28	0.147928	CHG	Upstream
29	0.145318	CHG	Upstream
30	0.142389	CHG	Upstream
31	0.141714	CHG	Upstream
32	0.140456	CHG	Upstream
33	0.139162	CHG	Upstream
34	0.136469	CHG	Upstream
35	0.135515	CHG	Upstream
36	0.135427	CHG	Upstream
37	0.132898	CHG	Upstream
38	0.130116	CHG	Upstream
39	0.129592	CHG	Upstream
40	0.128537	CHG	Upstream
41	0.12491	CHG	Upstream
42	0.123006	CHG	Upstream
43	0.12202	CHG	Upstream
44	0.119883	CHG	Upstream
45	0.117126	CHG	Upstream
46	0.114983	CHG	Upstream
47	0.114836	CHG	Upstream
48	0.114636	CHG	Upstream
49	0.112338	CHG	Upstream
50	0.109075	CHG	Upstream
51	0.106278	CHG	Upstream
52	0.103776	CHG	Upstream
53	0.103034	CHG	Upstream
54	0.100835	CHG	Upstream
55	0.098116	CHG	Upstream
56	0.096607	CHG	Upstream
57	0.093827	CHG	Upstream
58	0.092739	CHG	Upstream
59	0.091275	CHG	Upstream
60	0.08941	CHG	Upstream
61	0.088372	CHG	Upstream
62	0.085776	CHG	Upstream
63	0.083285	CHG	Upstream
64	0.080735	CHG	Upstream
65	0.078427	CHG	Upstream
66	0.076395	CHG	Upstream
67	0.074712	CHG	Upstream
68	0.072897	CHG	Upstream
69	0.070361	CHG	Upstream
70	0.068928	CHG	Upstream
71	0.067556	CHG	Upstream
72	0.06595	CHG	Upstream
73	0.064098	CHG	Upstream
74	0.061929	CHG	Upstream
75	0.059225	CHG	Upstream
76	0.058315	CHG	Upstream
77	0.057725	CHG	Upstream
78	0.055738	CHG	Upstream
79	0.053064	CHG	Upstream
80	0.050614	CHG	Upstream
81	0.049821	CHG	Upstream
82	0.048671	CHG	Upstream
83	0.047422	CHG	Upstream
84	0.046128	CHG	Upstream
85	0.044945	CHG	Upstream
86	0.044009	CHG	Upstream
87	0.043029	CHG	Upstream
88	0.04215	CHG	Upstream
89	0.041756	CHG	Upstream
90	0.041001	CHG	Upstream
91	0.039511	CHG	Upstream
92	0.039724	CHG	Upstream
93	0.039339	CHG	Upstream
94	0.038684	CHG	Upstream
95	0.039107	CHG	Upstream
96	0.039365	CHG	Upstream
97	0.039552	CHG	Upstream
98	0.039241	CHG	Upstream
99	0.039248	CHG	Upstream
100	0.040159	CHG	Upstream
101	0.025695	CHG	Exon
102	0.021642	CHG	Exon
103	0.021338	CHG	Exon
104	0.021446	CHG	Exon
105	0.021446	CHG	Exon
106	0.021752	CHG	Exon
107	0.021707	CHG	Exon
108	0.020408	CHG	Exon
109	0.021154	CHG	Exon
110	0.021261	CHG	Exon
111	0.02085	CHG	Exon
112	0.020752	CHG	Exon
113	0.020394	CHG	Exon
114	0.021064	CHG	Exon
115	0.020753	CHG	Exon
116	0.020268	CHG	Exon
117	0.020134	CHG	Exon
118	0.020046	CHG	Exon
119	0.020467	CHG	Exon
120	0.020574	CHG	Exon
121	0.019911	CHG	Exon
122	0.018865	CHG	Exon
123	0.019395	CHG	Exon
124	0.01946	CHG	Exon
125	0.018654	CHG	Exon
126	0.019531	CHG	Exon
127	0.019848	CHG	Exon
128	0.020465	CHG	Exon
129	0.020786	CHG	Exon
130	0.020394	CHG	Exon
131	0.020246	CHG	Exon
132	0.019675	CHG	Exon
133	0.02018	CHG	Exon
134	0.020075	CHG	Exon
135	0.019442	CHG	Exon
136	0.01941	CHG	Exon
137	0.019368	CHG	Exon
138	0.019261	CHG	Exon
139	0.019754	CHG	Exon
140	0.02002	CHG	Exon
141	0.0199	CHG	Exon
142	0.020089	CHG	Exon
143	0.019683	CHG	Exon
144	0.019074	CHG	Exon
145	0.01948	CHG	Exon
146	0.020467	CHG	Exon
147	0.02028	CHG	Exon
148	0.020334	CHG	Exon
149	0.020008	CHG	Exon
150	0.019099	CHG	Exon
151	0.018798	CHG	Exon
152	0.019458	CHG	Exon
153	0.020338	CHG	Exon
154	0.020455	CHG	Exon
155	0.019908	CHG	Exon
156	0.019839	CHG	Exon
157	0.01973	CHG	Exon
158	0.019211	CHG	Exon
159	0.019177	CHG	Exon
160	0.019092	CHG	Exon
161	0.020017	CHG	Exon
162	0.020186	CHG	Exon
163	0.01991	CHG	Exon
164	0.019698	CHG	Exon
165	0.019447	CHG	Exon
166	0.019573	CHG	Exon
167	0.01963	CHG	Exon
168	0.019929	CHG	Exon
169	0.020434	CHG	Exon
170	0.02023	CHG	Exon
171	0.019687	CHG	Exon
172	0.019442	CHG	Exon
173	0.019464	CHG	Exon
174	0.019304	CHG	Exon
175	0.019096	CHG	Exon
176	0.018658	CHG	Exon
177	0.01918	CHG	Exon
178	0.019846	CHG	Exon
179	0.019748	CHG	Exon
180	0.020179	CHG	Exon
181	0.020418	CHG	Exon
182	0.020221	CHG	Exon
183	0.019843	CHG	Exon
184	0.020708	CHG	Exon
185	0.020575	CHG	Exon
186	0.020025	CHG	Exon
187	0.020275	CHG	Exon
188	0.020793	CHG	Exon
189	0.021204	CHG	Exon
190	0.020582	CHG	Exon
191	0.021106	CHG	Exon
192	0.021998	CHG	Exon
193	0.021217	CHG	Exon
194	0.02105	CHG	Exon
195	0.021208	CHG	Exon
196	0.021414	CHG	Exon
197	0.021466	CHG	Exon
198	0.020661	CHG	Exon
199	0.020719	CHG	Exon
200	0.030962	CHG	Exon
201	0.077025	CHG	Intron
202	0.124322	CHG	Intron
203	0.168134	CHG	Intron
204	0.209599	CHG	Intron
205	0.243756	CHG	Intron
206	0.273094	CHG	Intron
207	0.297092	CHG	Intron
208	0.318055	CHG	Intron
209	0.337352	CHG	Intron
210	0.352219	CHG	Intron
211	0.366223	CHG	Intron
212	0.377263	CHG	Intron
213	0.385531	CHG	Intron
214	0.395133	CHG	Intron
215	0.405079	CHG	Intron
216	0.410843	CHG	Intron
217	0.416153	CHG	Intron
218	0.422887	CHG	Intron
219	0.425795	CHG	Intron
220	0.429148	CHG	Intron
221	0.434488	CHG	Intron
222	0.439457	CHG	Intron
223	0.445156	CHG	Intron
224	0.447911	CHG	Intron
225	0.448405	CHG	Intron
226	0.450211	CHG	Intron
227	0.452721	CHG	Intron
228	0.45553	CHG	Intron
229	0.458849	CHG	Intron
230	0.462334	CHG	Intron
231	0.467003	CHG	Intron
232	0.46996	CHG	Intron
233	0.470119	CHG	Intron
234	0.470335	CHG	Intron
235	0.472729	CHG	Intron
236	0.474679	CHG	Intron
237	0.475214	CHG	Intron
238	0.477582	CHG	Intron
239	0.478221	CHG	Intron
240	0.477462	CHG	Intron
241	0.477197	CHG	Intron
242	0.478982	CHG	Intron
243	0.480495	CHG	Intron
244	0.478452	CHG	Intron
245	0.47767	CHG	Intron
246	0.477767	CHG	Intron
247	0.478219	CHG	Intron
248	0.478292	CHG	Intron
249	0.478343	CHG	Intron
250	0.480053	CHG	Intron
251	0.480348	CHG	Intron
252	0.478812	CHG	Intron
253	0.477237	CHG	Intron
254	0.476911	CHG	Intron
255	0.474497	CHG	Intron
256	0.475337	CHG	Intron
257	0.478104	CHG	Intron
258	0.479242	CHG	Intron
259	0.479342	CHG	Intron
260	0.474602	CHG	Intron
261	0.473569	CHG	Intron
262	0.47606	CHG	Intron
263	0.47508	CHG	Intron
264	0.470767	CHG	Intron
265	0.469594	CHG	Intron
266	0.469766	CHG	Intron
267	0.469208	CHG	Intron
268	0.468249	CHG	Intron
269	0.466265	CHG	Intron
270	0.464685	CHG	Intron
271	0.462061	CHG	Intron
272	0.458552	CHG	Intron
273	0.456899	CHG	Intron
274	0.457455	CHG	Intron
275	0.454514	CHG	Intron
276	0.451189	CHG	Intron
277	0.450192	CHG	Intron
278	0.446639	CHG	Intron
279	0.440477	CHG	Intron
280	0.433052	CHG	Intron
281	0.427109	CHG	Intron
282	0.42335	CHG	Intron
283	0.419143	CHG	Intron
284	0.41453	CHG	Intron
285	0.408055	CHG	Intron
286	0.400003	CHG	Intron
287	0.390383	CHG	Intron
288	0.381868	CHG	Intron
289	0.372134	CHG	Intron
290	0.357227	CHG	Intron
291	0.340756	CHG	Intron
292	0.322594	CHG	Intron
293	0.30112	CHG	Intron
294	0.277736	CHG	Intron
295	0.251604	CHG	Intron
296	0.219724	CHG	Intron
297	0.180209	CHG	Intron
298	0.134095	CHG	Intron
299	0.085148	CHG	Intron
300	0.053152	CHG	Intron
301	0.04165	CHG	Downstream
302	0.041093	CHG	Downstream
303	0.041406	CHG	Downstream
304	0.041132	CHG	Downstream
305	0.040302	CHG	Downstream
306	0.040821	CHG	Downstream
307	0.041681	CHG	Downstream
308	0.041737	CHG	Downstream
309	0.041643	CHG	Downstream
310	0.042329	CHG	Downstream
311	0.042913	CHG	Downstream
312	0.042992	CHG	Downstream
313	0.043009	CHG	Downstream
314	0.043864	CHG	Downstream
315	0.044558	CHG	Downstream
316	0.04587	CHG	Downstream
317	0.047016	CHG	Downstream
318	0.047215	CHG	Downstream
319	0.047762	CHG	Downstream
320	0.048698	CHG	Downstream
321	0.050019	CHG	Downstream
322	0.051409	CHG	Downstream
323	0.051937	CHG	Downstream
324	0.052403	CHG	Downstream
325	0.053483	CHG	Downstream
326	0.054969	CHG	Downstream
327	0.055957	CHG	Downstream
328	0.056647	CHG	Downstream
329	0.057665	CHG	Downstream
330	0.059158	CHG	Downstream
331	0.060021	CHG	Downstream
332	0.060649	CHG	Downstream
333	0.06214	CHG	Downstream
334	0.063847	CHG	Downstream
335	0.066367	CHG	Downstream
336	0.067693	CHG	Downstream
337	0.068045	CHG	Downstream
338	0.069464	CHG	Downstream
339	0.070799	CHG	Downstream
340	0.07359	CHG	Downstream
341	0.075616	CHG	Downstream
342	0.07653	CHG	Downstream
343	0.07762	CHG	Downstream
344	0.077742	CHG	Downstream
345	0.080178	CHG	Downstream
346	0.081718	CHG	Downstream
347	0.08159	CHG	Downstream
348	0.084142	CHG	Downstream
349	0.087298	CHG	Downstream
350	0.088246	CHG	Downstream
351	0.089339	CHG	Downstream
352	0.091215	CHG	Downstream
353	0.093228	CHG	Downstream
354	0.094555	CHG	Downstream
355	0.095135	CHG	Downstream
356	0.096413	CHG	Downstream
357	0.098383	CHG	Downstream
358	0.100313	CHG	Downstream
359	0.101058	CHG	Downstream
360	0.102613	CHG	Downstream
361	0.105175	CHG	Downstream
362	0.106611	CHG	Downstream
363	0.10762	CHG	Downstream
364	0.10892	CHG	Downstream
365	0.110961	CHG	Downstream
366	0.112329	CHG	Downstream
367	0.114739	CHG	Downstream
368	0.117665	CHG	Downstream
369	0.11803	CHG	Downstream
370	0.118573	CHG	Downstream
371	0.120547	CHG	Downstream
372	0.122351	CHG	Downstream
373	0.123493	CHG	Downstream
374	0.126368	CHG	Downstream
375	0.127715	CHG	Downstream
376	0.128769	CHG	Downstream
377	0.131225	CHG	Downstream
378	0.132835	CHG	Downstream
379	0.133419	CHG	Downstream
380	0.133886	CHG	Downstream
381	0.136611	CHG	Downstream
382	0.138894	CHG	Downstream
383	0.13987	CHG	Downstream
384	0.141569	CHG	Downstream
385	0.143549	CHG	Downstream
386	0.144491	CHG	Downstream
387	0.145935	CHG	Downstream
388	0.147983	CHG	Downstream
389	0.150925	CHG	Downstream
390	0.152986	CHG	Downstream
391	0.154303	CHG	Downstream
392	0.155808	CHG	Downstream
393	0.157727	CHG	Downstream
394	0.158873	CHG	Downstream
395	0.160443	CHG	Downstream
396	0.162444	CHG	Downstream
397	0.164259	CHG	Downstream
398	0.166513	CHG	Downstream
399	0.167182	CHG	Downstream
400	0.169505	CHG	Downstream
1	0.014891	CHH	Upstream
2	0.01489	CHH	Upstream
3	0.014778	CHH	Upstream
4	0.014673	CHH	Upstream
5	0.014728	CHH	Upstream
6	0.014633	CHH	Upstream
7	0.014438	CHH	Upstream
8	0.014263	CHH	Upstream
9	0.014081	CHH	Upstream
10	0.014009	CHH	Upstream
11	0.014064	CHH	Upstream
12	0.014026	CHH	Upstream
13	0.01394	CHH	Upstream
14	0.013911	CHH	Upstream
15	0.013761	CHH	Upstream
16	0.013616	CHH	Upstream
17	0.013573	CHH	Upstream
18	0.013409	CHH	Upstream
19	0.013359	CHH	Upstream
20	0.013245	CHH	Upstream
21	0.013194	CHH	Upstream
22	0.01318	CHH	Upstream
23	0.01294	CHH	Upstream
24	0.012765	CHH	Upstream
25	0.012709	CHH	Upstream
26	0.01266	CHH	Upstream
27	0.012475	CHH	Upstream
28	0.012374	CHH	Upstream
29	0.012322	CHH	Upstream
30	0.012276	CHH	Upstream
31	0.012205	CHH	Upstream
32	0.012067	CHH	Upstream
33	0.011927	CHH	Upstream
34	0.011858	CHH	Upstream
35	0.011831	CHH	Upstream
36	0.011759	CHH	Upstream
37	0.011656	CHH	Upstream
38	0.011467	CHH	Upstream
39	0.011345	CHH	Upstream
40	0.011229	CHH	Upstream
41	0.011078	CHH	Upstream
42	0.010972	CHH	Upstream
43	0.010837	CHH	Upstream
44	0.010776	CHH	Upstream
45	0.010669	CHH	Upstream
46	0.010543	CHH	Upstream
47	0.010322	CHH	Upstream
48	0.010149	CHH	Upstream
49	0.010112	CHH	Upstream
50	0.009992	CHH	Upstream
51	0.009806	CHH	Upstream
52	0.00972	CHH	Upstream
53	0.009653	CHH	Upstream
54	0.009466	CHH	Upstream
55	0.009314	CHH	Upstream
56	0.009187	CHH	Upstream
57	0.009114	CHH	Upstream
58	0.00898	CHH	Upstream
59	0.008808	CHH	Upstream
60	0.008689	CHH	Upstream
61	0.008636	CHH	Upstream
62	0.008476	CHH	Upstream
63	0.00832	CHH	Upstream
64	0.008219	CHH	Upstream
65	0.008128	CHH	Upstream
66	0.00803	CHH	Upstream
67	0.007834	CHH	Upstream
68	0.007665	CHH	Upstream
69	0.007535	CHH	Upstream
70	0.007491	CHH	Upstream
71	0.00733	CHH	Upstream
72	0.0072	CHH	Upstream
73	0.007168	CHH	Upstream
74	0.00705	CHH	Upstream
75	0.006937	CHH	Upstream
76	0.00685	CHH	Upstream
77	0.00683	CHH	Upstream
78	0.006762	CHH	Upstream
79	0.006637	CHH	Upstream
80	0.006614	CHH	Upstream
81	0.006516	CHH	Upstream
82	0.006412	CHH	Upstream
83	0.006368	CHH	Upstream
84	0.006271	CHH	Upstream
85	0.006265	CHH	Upstream
86	0.006281	CHH	Upstream
87	0.006166	CHH	Upstream
88	0.006068	CHH	Upstream
89	0.00606	CHH	Upstream
90	0.006008	CHH	Upstream
91	0.005953	CHH	Upstream
92	0.005911	CHH	Upstream
93	0.00585	CHH	Upstream
94	0.00583	CHH	Upstream
95	0.005805	CHH	Upstream
96	0.005802	CHH	Upstream
97	0.005785	CHH	Upstream
98	0.005821	CHH	Upstream
99	0.005803	CHH	Upstream
100	0.005893	CHH	Upstream
101	0.004242	CHH	Exon
102	0.003971	CHH	Exon
103	0.004177	CHH	Exon
104	0.004243	CHH	Exon
105	0.004064	CHH	Exon
106	0.004185	CHH	Exon
107	0.004134	CHH	Exon
108	0.004024	CHH	Exon
109	0.004074	CHH	Exon
110	0.004157	CHH	Exon
111	0.004164	CHH	Exon
112	0.004072	CHH	Exon
113	0.004139	CHH	Exon
114	0.004167	CHH	Exon
115	0.004107	CHH	Exon
116	0.004127	CHH	Exon
117	0.004125	CHH	Exon
118	0.004084	CHH	Exon
119	0.00402	CHH	Exon
120	0.004026	CHH	Exon
121	0.004075	CHH	Exon
122	0.004127	CHH	Exon
123	0.004164	CHH	Exon
124	0.004132	CHH	Exon
125	0.004058	CHH	Exon
126	0.003977	CHH	Exon
127	0.003946	CHH	Exon
128	0.004042	CHH	Exon
129	0.004132	CHH	Exon
130	0.004027	CHH	Exon
131	0.003969	CHH	Exon
132	0.003976	CHH	Exon
133	0.003967	CHH	Exon
134	0.004075	CHH	Exon
135	0.004216	CHH	Exon
136	0.004195	CHH	Exon
137	0.004111	CHH	Exon
138	0.004063	CHH	Exon
139	0.004068	CHH	Exon
140	0.004162	CHH	Exon
141	0.004126	CHH	Exon
142	0.004117	CHH	Exon
143	0.004141	CHH	Exon
144	0.004132	CHH	Exon
145	0.004076	CHH	Exon
146	0.004022	CHH	Exon
147	0.004088	CHH	Exon
148	0.004063	CHH	Exon
149	0.003926	CHH	Exon
150	0.003913	CHH	Exon
151	0.003894	CHH	Exon
152	0.003904	CHH	Exon
153	0.004031	CHH	Exon
154	0.004055	CHH	Exon
155	0.004004	CHH	Exon
156	0.004062	CHH	Exon
157	0.004094	CHH	Exon
158	0.004013	CHH	Exon
159	0.004001	CHH	Exon
160	0.004013	CHH	Exon
161	0.004056	CHH	Exon
162	0.004092	CHH	Exon
163	0.004073	CHH	Exon
164	0.004033	CHH	Exon
165	0.003959	CHH	Exon
166	0.00391	CHH	Exon
167	0.003999	CHH	Exon
168	0.00407	CHH	Exon
169	0.003973	CHH	Exon
170	0.003942	CHH	Exon
171	0.003984	CHH	Exon
172	0.003978	CHH	Exon
173	0.004007	CHH	Exon
174	0.004096	CHH	Exon
175	0.004057	CHH	Exon
176	0.004047	CHH	Exon
177	0.004061	CHH	Exon
178	0.004	CHH	Exon
179	0.004044	CHH	Exon
180	0.003996	CHH	Exon
181	0.003941	CHH	Exon
182	0.003997	CHH	Exon
183	0.004105	CHH	Exon
184	0.004153	CHH	Exon
185	0.004065	CHH	Exon
186	0.004034	CHH	Exon
187	0.00408	CHH	Exon
188	0.004023	CHH	Exon
189	0.004097	CHH	Exon
190	0.004161	CHH	Exon
191	0.004108	CHH	Exon
192	0.004152	CHH	Exon
193	0.004138	CHH	Exon
194	0.00421	CHH	Exon
195	0.004224	CHH	Exon
196	0.004126	CHH	Exon
197	0.004201	CHH	Exon
198	0.004228	CHH	Exon
199	0.004144	CHH	Exon
200	0.004918	CHH	Exon
201	0.007996	CHH	Intron
202	0.009938	CHH	Intron
203	0.011804	CHH	Intron
204	0.013345	CHH	Intron
205	0.014522	CHH	Intron
206	0.015541	CHH	Intron
207	0.016363	CHH	Intron
208	0.01704	CHH	Intron
209	0.017637	CHH	Intron
210	0.018187	CHH	Intron
211	0.018643	CHH	Intron
212	0.018861	CHH	Intron
213	0.019062	CHH	Intron
214	0.019328	CHH	Intron
215	0.019501	CHH	Intron
216	0.019739	CHH	Intron
217	0.02002	CHH	Intron
218	0.020279	CHH	Intron
219	0.020451	CHH	Intron
220	0.020614	CHH	Intron
221	0.020776	CHH	Intron
222	0.020847	CHH	Intron
223	0.020881	CHH	Intron
224	0.020936	CHH	Intron
225	0.021065	CHH	Intron
226	0.021145	CHH	Intron
227	0.02123	CHH	Intron
228	0.02133	CHH	Intron
229	0.021409	CHH	Intron
230	0.021594	CHH	Intron
231	0.021679	CHH	Intron
232	0.021689	CHH	Intron
233	0.021802	CHH	Intron
234	0.0218	CHH	Intron
235	0.021794	CHH	Intron
236	0.021833	CHH	Intron
237	0.021851	CHH	Intron
238	0.021846	CHH	Intron
239	0.021825	CHH	Intron
240	0.021921	CHH	Intron
241	0.022068	CHH	Intron
242	0.021969	CHH	Intron
243	0.021863	CHH	Intron
244	0.021967	CHH	Intron
245	0.022012	CHH	Intron
246	0.021883	CHH	Intron
247	0.021917	CHH	Intron
248	0.021995	CHH	Intron
249	0.021963	CHH	Intron
250	0.022029	CHH	Intron
251	0.021993	CHH	Intron
252	0.021899	CHH	Intron
253	0.021909	CHH	Intron
254	0.021932	CHH	Intron
255	0.02189	CHH	Intron
256	0.021907	CHH	Intron
257	0.021994	CHH	Intron
258	0.021971	CHH	Intron
259	0.021936	CHH	Intron
260	0.02196	CHH	Intron
261	0.022026	CHH	Intron
262	0.022004	CHH	Intron
263	0.021883	CHH	Intron
264	0.021762	CHH	Intron
265	0.021754	CHH	Intron
266	0.021779	CHH	Intron
267	0.021783	CHH	Intron
268	0.021765	CHH	Intron
269	0.021602	CHH	Intron
270	0.021563	CHH	Intron
271	0.021565	CHH	Intron
272	0.021411	CHH	Intron
273	0.021306	CHH	Intron
274	0.021258	CHH	Intron
275	0.021085	CHH	Intron
276	0.02096	CHH	Intron
277	0.021089	CHH	Intron
278	0.021079	CHH	Intron
279	0.020784	CHH	Intron
280	0.020465	CHH	Intron
281	0.020283	CHH	Intron
282	0.020206	CHH	Intron
283	0.020126	CHH	Intron
284	0.020016	CHH	Intron
285	0.01977	CHH	Intron
286	0.01951	CHH	Intron
287	0.019262	CHH	Intron
288	0.018978	CHH	Intron
289	0.018577	CHH	Intron
290	0.018119	CHH	Intron
291	0.017686	CHH	Intron
292	0.017113	CHH	Intron
293	0.016444	CHH	Intron
294	0.015686	CHH	Intron
295	0.014737	CHH	Intron
296	0.013577	CHH	Intron
297	0.012137	CHH	Intron
298	0.010299	CHH	Intron
299	0.008218	CHH	Intron
300	0.006579	CHH	Intron
301	0.005666	CHH	Downstream
302	0.005892	CHH	Downstream
303	0.005989	CHH	Downstream
304	0.005946	CHH	Downstream
305	0.005956	CHH	Downstream
306	0.005968	CHH	Downstream
307	0.005989	CHH	Downstream
308	0.005932	CHH	Downstream
309	0.005961	CHH	Downstream
310	0.006105	CHH	Downstream
311	0.006087	CHH	Downstream
312	0.006048	CHH	Downstream
313	0.006026	CHH	Downstream
314	0.006047	CHH	Downstream
315	0.006102	CHH	Downstream
316	0.006108	CHH	Downstream
317	0.00609	CHH	Downstream
318	0.006148	CHH	Downstream
319	0.006249	CHH	Downstream
320	0.006322	CHH	Downstream
321	0.006483	CHH	Downstream
322	0.006548	CHH	Downstream
323	0.006491	CHH	Downstream
324	0.006523	CHH	Downstream
325	0.006571	CHH	Downstream
326	0.00659	CHH	Downstream
327	0.00663	CHH	Downstream
328	0.006639	CHH	Downstream
329	0.006627	CHH	Downstream
330	0.006725	CHH	Downstream
331	0.006877	CHH	Downstream
332	0.006905	CHH	Downstream
333	0.00691	CHH	Downstream
334	0.006949	CHH	Downstream
335	0.007033	CHH	Downstream
336	0.007174	CHH	Downstream
337	0.00719	CHH	Downstream
338	0.007232	CHH	Downstream
339	0.00738	CHH	Downstream
340	0.007437	CHH	Downstream
341	0.007462	CHH	Downstream
342	0.007571	CHH	Downstream
343	0.007733	CHH	Downstream
344	0.007831	CHH	Downstream
345	0.007764	CHH	Downstream
346	0.007925	CHH	Downstream
347	0.008094	CHH	Downstream
348	0.008006	CHH	Downstream
349	0.008053	CHH	Downstream
350	0.008212	CHH	Downstream
351	0.008399	CHH	Downstream
352	0.008443	CHH	Downstream
353	0.008474	CHH	Downstream
354	0.008576	CHH	Downstream
355	0.008636	CHH	Downstream
356	0.008735	CHH	Downstream
357	0.008853	CHH	Downstream
358	0.008833	CHH	Downstream
359	0.008832	CHH	Downstream
360	0.008974	CHH	Downstream
361	0.009035	CHH	Downstream
362	0.009059	CHH	Downstream
363	0.009274	CHH	Downstream
364	0.009381	CHH	Downstream
365	0.009356	CHH	Downstream
366	0.00953	CHH	Downstream
367	0.009586	CHH	Downstream
368	0.009564	CHH	Downstream
369	0.009674	CHH	Downstream
370	0.009859	CHH	Downstream
371	0.009991	CHH	Downstream
372	0.010038	CHH	Downstream
373	0.010056	CHH	Downstream
374	0.010038	CHH	Downstream
375	0.010139	CHH	Downstream
376	0.010297	CHH	Downstream
377	0.010368	CHH	Downstream
378	0.010443	CHH	Downstream
379	0.010476	CHH	Downstream
380	0.010609	CHH	Downstream
381	0.010768	CHH	Downstream
382	0.010852	CHH	Downstream
383	0.010954	CHH	Downstream
384	0.01102	CHH	Downstream
385	0.011091	CHH	Downstream
386	0.0112	CHH	Downstream
387	0.011238	CHH	Downstream
388	0.011413	CHH	Downstream
389	0.011543	CHH	Downstream
390	0.011467	CHH	Downstream
391	0.011548	CHH	Downstream
392	0.011629	CHH	Downstream
393	0.011726	CHH	Downstream
394	0.011781	CHH	Downstream
395	0.011833	CHH	Downstream
396	0.011855	CHH	Downstream
397	0.011924	CHH	Downstream
398	0.012186	CHH	Downstream
399	0.012332	CHH	Downstream
400	0.012392	CHH	Downstream

## Sheet: Fig 5c
Category	log2(TPM+1)	mCG level	mCHG level	mCHH level
1	7.69443	0.214689	0.00216333	0.00228833
2	6.49041	0.380471	0.00265655	0.00225946
3	5.84567	0.456522	0.00301932	0.00240936
4	5.39757	0.466312	0.00321691	0.002457
5	5.0167	0.467672	0.00327511	0.00252048
6	4.66602	0.422741	0.00328947	0.00255102
7	4.31263	0.43038	0.00331675	0.002457
8	3.98245	0.372043	0.00335571	0.00248986
9	3.65458	0.369942	0.00357143	0.00261438
10	3.29191	0.289931	0.00344531	0.00247525
11	2.89283	0.218333	0.00377715	0.00261172
12	2.48117	0.106767	0.00319234	0.00239139
13	2.04536	0.063197	0.00314465	0.00261097
14	1.61316	0.0277338	0.00343249	0.002574
15	1.19916	0.0215054	0.00362319	0.00255918
16	0.827203	0.00851064	0.00330761	0.0026455
17	0.506451	0.00531915	0.00308642	0.00268908
18	0.283221	0.00411281	0.00260417	0.00245614
19	0.132289	0.00327869	0.00294118	0.00247321
20	0.0474211	0.00319831	0.00291337	0.00247853

## Sheet: Fig 5d
Age (yr)	mCG level		Age (yr)	mCHG level		Age (yr)	mCHH level
14400000	0.959948		14400000	0.847279		14400000	0.0514251
15400000	0.952984		15400000	0.855251		15400000	0.0532473
11475000	0.950296		11475000	0.837578		11475000	0.0442594
11450000	0.920375		11450000	0.831461		11450000	0.0512031
8550000	0.971125		8550000	0.822844		8550000	0.0738827
1.375e+06	0.930233		1.375e+06	0.85		1.375e+06	0.0831296
2.75e+06	0.949153		2.75e+06	0.858859		2.75e+06	0.0815402
1600000	0.966581		1600000	0.771767		1600000	0.0576771
21400000	0.88351		21400000	0.83089		21400000	0.0595586
8050000	0.94837		8050000	0.850909		8050000	0.0544505
17975000	0.944793		17975000	0.605475		17975000	0.01649
11900000	0.964504		11900000	0.847222		11900000	0.0625559
24475000	0.942467		24475000	0.854046		24475000	0.0257682
11200000	0.990672		11200000	0.818182		11200000	0.0527539
15150000	0.953271		15150000	0.850101		15150000	0.0582107
15350000	0.968952		15350000	0.877207		15350000	0.0758312
23725000	0.983838		23725000	0.839161		23725000	0.0496325
13550000	0.94898		13550000	0.901566		13550000	0.0377967
3.45e+06	0.930233		3.45e+06	0.824468		3.45e+06	0.0880282
9.075e+06	0.968825		9.075e+06	0.831267		9.075e+06	0.0526056
19425000	0.91119		19425000	0.792868		19425000	0.0490918
9.225e+06	0.972492		9.225e+06	0.849838		9.225e+06	0.0727392
6.925e+06	0.966611		6.925e+06	0.865141		6.925e+06	0.0572045
14500000	0.955614		14500000	0.856555		14500000	0.0503702
10200000	0.976387		10200000	0.826087		10200000	0.0487463
8.775e+06	0.978599		8.775e+06	0.872323		8.775e+06	0.0659567
6.925e+06	0.97099		6.925e+06	0.843692		6.925e+06	0.0496954
17975000	0.95189		17975000	0.841414		17975000	0.0341408
13925000	0.910615		13925000	0.830122		13925000	0.056817
12800000	0.970238		12800000	0.877106		12800000	0.0557419
12375000	0.989305		12375000	0.832729		12375000	0.0493994
6.225e+06	0.963824		6.225e+06	0.849421		6.225e+06	0.0632184
8.6e+06	0.985932		8.6e+06	0.875306		8.6e+06	0.0506138
14475000	0.933884		14475000	0.809991		14475000	0.0464863
7e+06	0.962622		7e+06	0.51827		7e+06	0.00893194
8750000	0.97653		8750000	0.466871		8750000	0.0152442
3.65e+06	0.983193		3.65e+06	0.871622		3.65e+06	0.0467172
17250000	0.938119		17250000	0.851852		17250000	0.0477851
29350000	0.898438		29350000	0.772727		29350000	0.0422926
17650000	0.91791		17650000	0.897937		17650000	0.04866
27175000	0.964467		27175000	0.795		27175000	0.0392186
11575000	0.372807		11575000	0.216617		11575000	0.0141434
10725000	0.953878		10725000	0.851442		10725000	0.0470572
10675000	0.961271		10675000	0.790836		10675000	0.0585028
15450000	0.965539		15450000	0.889024		15450000	0.0864021
8.625e+06	0.930774		8.625e+06	0.639188		8.625e+06	0.0174324
900000	0.920398		900000	0.72043		900000	0.064818
11775000	0.975661		11775000	0.85666		11775000	0.0472585
16800000	0.973829		16800000	0.82473		16800000	0.0549479
13325000	0.909317		13325000	0.85773		13325000	0.0446757
11225000	0.909314		11225000	0.843268		11225000	0.0550543
4100000	0.988506		4100000	0.876887		4100000	0.0449438
2.725e+06	0.947853		2.725e+06	0.854607		2.725e+06	0.0476978
26400000	0.962963		26400000	0.737705		26400000	0.0576196
12400000	0.954792		12400000	0.826465		12400000	0.0426704
16100000	0.95625		16100000	0.851585		16100000	0.0573943
900000	0.983425		900000	0.825		900000	0.0528302
14400000	0.962723		14400000	0.901504		14400000	0.0711943
10200000	0.979883		10200000	0.838906		10200000	0.0567929
6.625e+06	0.98103		6.625e+06	0.828494		6.625e+06	0.0608016
8275000	0.959398		8275000	0.846701		8275000	0.0566164
8.075e+06	0.970745		8.075e+06	0.841615		8.075e+06	0.0541687
8.5e+06	0.959839		8.5e+06	0.860414		8.5e+06	0.0627492
10925000	0.910394		10925000	0.869598		10925000	0.0496305
14000000	0.94697		14000000	0.843731		14000000	0.0530206
26100000	0.891803		26100000	0.738764		26100000	0.0321878
16725000	0.929412		16725000	0.843358		16725000	0.0451624
32725000	0.925926		32725000	0.866667		32725000	0.0364986
5.4e+06	0.969767		5.4e+06	0.749425		5.4e+06	0.063775
16700000	0.961765		16700000	0.860357		16700000	0.0522274
2.65e+06	0.854214		2.65e+06	0.674115		2.65e+06	0.0964337
18925000	0.923892		18925000	0.836276		18925000	0.0664353
12275000	0.968631		12275000	0.901951		12275000	0.0991565
4.775e+06	0.84		4.775e+06	0.623213		4.775e+06	0.0850492
17600000	0.990476		17600000	0.818493		17600000	0.0350642
29400000	0.867978		29400000	0.515254		29400000	0.0291746
20825000	0.981395		20825000	0.886395		20825000	0.0702228
17025000	0.976471		17025000	0.88999		17025000	0.048521
24325000	0.917431		24325000	0.865889		24325000	0.0499734
9.75e+06	0.966725		9.75e+06	0.855204		9.75e+06	0.0591523
12550000	0.944853		12550000	0.86839		12550000	0.0528868
14225000	0.983728		14225000	0.867984		14225000	0.059337
10650000	0.971469		10650000	0.794258		10650000	0.0464383
11725000	0.929078		11725000	0.846042		11725000	0.0378685
9.575e+06	0.955176		9.575e+06	0.866595		9.575e+06	0.0552017
11350000	0.959866		11350000	0.860332		11350000	0.0443223
11225000	0.96		11225000	0.820308		11225000	0.0525168
7.325e+06	0.971182		7.325e+06	0.832682		7.325e+06	0.0475432
19050000	0.976517		19050000	0.878233		19050000	0.0547686
15575000	0.992233		15575000	0.903382		15575000	0.053162
23200000	0.92144		23200000	0.733032		23200000	0.0455195
15625000	0.97067		15625000	0.8425		15625000	0.039297
17950000	0.97094		17950000	0.775931		17950000	0.023237
11050000	0.975045		11050000	0.893026		11050000	0.0571429
16850000	0.967562		16850000	0.888246		16850000	0.0733707
18350000	0.97191		18350000	0.9		18350000	0.0711648
20350000	0.967033		20350000	0.801518		20350000	0.0481221
16475000	0.991525		16475000	0.790698		16475000	0.0698644
22075000	0.883333		22075000	0.865385		22075000	0.0448669
15275000	0.961104		15275000	0.863		15275000	0.0573924
18650000	0.891139		18650000	0.865696		18650000	0.0471611
8.35e+06	0.951548		8.35e+06	0.795209		8.35e+06	0.0535339
21525000	0.0465116		21525000	0.0248509		21525000	0.00793057
1.825e+06	0.967742		1.825e+06	0.876725		1.825e+06	0.0274314
17725000	0.973856		17725000	0.792988		17725000	0.0386051
25150000	0.946381		25150000	0.809689		25150000	0.0405302
13925000	0.952813		13925000	0.853292		13925000	0.0478264
13475000	0.969466		13475000	0.810373		13475000	0.0607352
4.875e+06	0.978508		4.875e+06	0.786116		4.875e+06	0.0609203
2.675e+06	0.952959		2.675e+06	0.746548		2.675e+06	0.0445966
14950000	0.96892		14950000	0.885342		14950000	0.0530425
23400000	0.971299		23400000	0.866749		23400000	0.0554069
2.45e+06	0.966405		2.45e+06	0.844847		2.45e+06	0.060615
10100000	0.929339		10100000	0.865422		10100000	0.0448256
9.625e+06	0.927412		9.625e+06	0.860354		9.625e+06	0.06
12050000	0.977667		12050000	0.859405		12050000	0.0489255
7775000	0.810651		7775000	0.575893		7775000	0.0494845
13975000	0.95641		13975000	0.791924		13975000	0.0500161
900000	0.943396		900000	0.710327		900000	0.0339836
6.475e+06	0.960513		6.475e+06	0.837635		6.475e+06	0.0499653
15400000	0.965377		15400000	0.876646		15400000	0.0457243
25150000	0.988417		25150000	0.823928		25150000	0.0420907
13400000	0.930952		13400000	0.868069		13400000	0.0507904
16550000	0.975806		16550000	0.851736		16550000	0.0512109
1050000	0.784722		1050000	0.469328		1050000	0.0788981
13275000	0.960017		13275000	0.480172		13275000	0.0310086
28625000	0.792453		28625000	0.677326		28625000	0.0393501
2.675e+06	0.993631		2.675e+06	0.879121		2.675e+06	0.0554963
17625000	0.970703		17625000	0.836994		17625000	0.0595381
5975000	0.981627		5975000	0.908635		5975000	0.0806466
20650000	0.920701		20650000	0.80246		20650000	0.0510438
12775000	0.973592		12775000	0.826551		12775000	0.0490214
8.9e+06	0.941176		8.9e+06	0.850458		8.9e+06	0.0213114
14450000	0.964119		14450000	0.852496		14450000	0.0503965
2.725e+06	0.969613		2.725e+06	0.764075		2.725e+06	0.0358938
17025000	0.976868		17025000	0.886679		17025000	0.0474522
12275000	0.968153		12275000	0.825339		12275000	0.0528958
12775000	0.983299		12775000	0.830854		12775000	0.0509863
23475000	0.99		23475000	0.850909		23475000	0.0500881
11825000	0.968198		11825000	0.869714		11825000	0.0543228
23025000	0.988439		23025000	0.859919		23025000	0.0511899
21125000	0.915984		15825000	0.9		15825000	0
31100000	0.947853		21125000	0.862672		21125000	0.0560213
24500000	0.944444		31100000	0.828959		31100000	0.048875
5.4e+06	0.977636		24500000	0.865909		24500000	0.0353397
13550000	0.878136		5.4e+06	0.858417		5.4e+06	0.0614476
11325000	0.961597		13550000	0.813923		13550000	0.0574178
15475000	0.955684		11325000	0.855222		11325000	0.0578856
18075000	0.916667		15475000	0.816676		15475000	0.0511477
14425000	0.981627		18075000	0.805173		18075000	0.0532869
17775000	0.966752		14425000	0.868861		14425000	0.0758537
13350000	0.941176		17775000	0.79538		17775000	0.0606521
3.725e+06	0.964467		13350000	0.835052		13350000	0.0571857
17975000	0.977099		3.725e+06	0.733424		3.725e+06	0.0463215
2.725e+06	0.968641		17975000	0.892418		17975000	0.05897
17300000	0.954918		2.725e+06	0.793893		2.725e+06	0.0424332
9.55e+06	0.969101		17300000	0.825965		17300000	0.0498385
23875000	0.868293		9.55e+06	0.905998		9.55e+06	0.0703369
13400000	0.958606		23875000	0.812432		23875000	0.0502832
9.15e+06	0.965732		13400000	0.854848		13400000	0.0534469
10650000	0.974239		9.15e+06	0.85371		9.15e+06	0.0663322
28225000	0.959559		10650000	0.845682		10650000	0.0658127
15950000	0.973545		28225000	0.848404		28225000	0.0449784
12025000	0.972521		15950000	0.816631		15950000	0.0619835
7.475e+06	0.977813		12025000	0.826625		12025000	0.0534409
11400000	0.953642		7.475e+06	0.831155		7.475e+06	0.0699395
900000	0.8125		11400000	0.879793		11400000	0.0533431
13900000	0.968912		900000	0.524138		900000	0.032634
8.425e+06	0.96		13900000	0.890861		13900000	0.0540704
20500000	0.952719		8.425e+06	0.849332		8.425e+06	0.0633506
4.225e+06	0.938193		20500000	0.869073		20500000	0.056357
14275000	0.972973		4.225e+06	0.781577		4.225e+06	0.0528628
13450000	0.965422		14275000	0.872832		14275000	0.0511418
28675000	0.973856		13450000	0.868914		13450000	0.0713482
19450000	0.977444		28675000	0.870778		28675000	0.0412481
11775000	0.97486		19450000	0.84076		19450000	0.0492117
23325000	0.944444		11775000	0.888594		11775000	0.0540014
11800000	0.947644		23325000	0.859534		23325000	0.0569742
25225000	0.944444		11800000	0.873916		11800000	0.0554686
15300000	0.97619		25225000	0.775735		25225000	0.0392857
22650000	0.986842		15300000	0.854004		15300000	0.0587336
20025000	0.984596		22650000	0.845313		22650000	0.0362931
23675000	0.844633		20025000	0.707712		20025000	0.0154388
13800000	0.942966		23675000	0.772127		23675000	0.0493201
14575000	0.957349		13800000	0.805096		13800000	0.0553952
12000000	0.869792		14575000	0.814128		14575000	0.0213382
15075000	0.968085		12000000	0.36303		12000000	0.00819423
12400000	0.909348		15075000	0.808344		15075000	0.0540775
35350000	0.912548		12400000	0.40056		12400000	0.0129765
1250000	0.960784		35350000	0.801288		35350000	0.0498511
2.75e+06	0.952381		1250000	0.726496		1250000	0.0436263
13850000	0.960334		2.75e+06	0.799065		2.75e+06	0.0604444
18850000	0.931092		13850000	0.846811		13850000	0.0559283
9650000	0.92976		18850000	0.839457		18850000	0.022823
6875000	0.924574		9650000	0.847159		9650000	0.0487244
13950000	0.96577		6875000	0.151188		6875000	0.00626414
14425000	0.961165		13950000	0.80631		13950000	0.0590796
16375000	0.961995		14425000	0.842803		14425000	0.0458407
14425000	0.95283		16375000	0.847147		16375000	0.0537107
31975000	0.956938		14425000	0.861546		14425000	0.0504721
11825000	0.961765		31975000	0.762608		31975000	0.0403376
15450000	0.955157		11825000	0.807475		11825000	0.0461148
15800000	0.946746		15450000	0.88331		15450000	0.0483029
16050000	0.940341		15800000	0.891527		15800000	0.0539271
12375000	0.973913		16050000	0.783806		16050000	0.0513028
17025000	0.983713		12375000	0.811464		12375000	0.0602652
32650000	0.953846		17025000	0.887624		17025000	0.0574283
12825000	0.976744		32650000	0.794872		32650000	0.0385314
2.175e+06	0.912521		12825000	0.830134		12825000	0.046971
19475000	0.956422		2.175e+06	0.594667		2.175e+06	0.053237
4.25e+06	0.931526		19475000	0.823562		19475000	0.0566825
18750000	0.975265		4.25e+06	0.827291		4.25e+06	0.0582455
23775000	0.978027		18750000	0.817875		18750000	0.0514821
15400000	0.893491		23775000	0.843574		23775000	0.0636355
20400000	0.96793		15400000	0.841841		15400000	0.0471004
8.1e+06	0.97454		20400000	0.849597		20400000	0.0614442
20650000	0.975751		8.1e+06	0.817879		8.1e+06	0.0703522
17550000	0.970588		20650000	0.855556		20650000	0.0586263
14475000	0.980916		17550000	0.85289		17550000	0.0551527
12875000	0.961364		14475000	0.844106		14475000	0.0566667
9.075e+06	0.976048		12875000	0.806051		12875000	0.0518494
8.15e+06	0.859649		9.075e+06	0.831308		9.075e+06	0.0601557
17200000	0.95092		8.15e+06	0.847205		8.15e+06	0.0433045
18950000	0.963768		17200000	0.863835		17200000	0.056177
18300000	0.977477		18950000	0.862334		18950000	0.060765
26125000	0.947488		18300000	0.8428		18300000	0.0482532
13950000	0.969072		26125000	0.812479		26125000	0.0332804
20200000	0.979592		13950000	0.876844		13950000	0.055843
4.7e+06	0.955432		20200000	0.851828		20200000	0.0754871
14075000	0.956325		4.7e+06	0.795699		4.7e+06	0.0381313
14325000	0.965318		14075000	0.909609		14075000	0.0615711
29225000	0.956522		14325000	0.840738		14325000	0.0512355
14350000	0.974937		29225000	0.825758		29225000	0.0456613
16500000	0.974249		14350000	0.880081		14350000	0.052225
4.15e+06	0.926396		16500000	0.860412		16500000	0.0475523
16275000	0.988479		4.15e+06	0.832075		4.15e+06	0.0536606
16825000	0.965861		16275000	0.854573		16275000	0.0730104
11775000	0.945776		16825000	0.823962		16825000	0.0382594
17700000	0.949227		11775000	0.858886		11775000	0.0347107
18525000	0.958409		17700000	0.823854		17700000	0.0576433
19350000	0.977778		18525000	0.880707		18525000	0.0548651
21375000	0.0015361		19350000	0.824135		19350000	0.0547094
3e+06	0.986541		21375000	0.0311111		21375000	0.00203718
11650000	0.991389		3e+06	0.818861		3e+06	0.050652
6.825e+06	0.946856		11650000	0.889852		11650000	0.0639942
17850000	0.958333		6.825e+06	0.830514		6.825e+06	0.0531818
6.375e+06	0.977099		17850000	0.917895		17850000	0.0186524
6.375e+06	0.974555		6.375e+06	0.81291		6.375e+06	0.0348944
17850000	0.965058		6.375e+06	0.844124		6.375e+06	0.0443381
1.975e+06	0.977636		17850000	0.816462		17850000	0.0565606
900000	0.961326		1.975e+06	0.830103		1.975e+06	0.0550862
17100000	0.958271		900000	0.792169		900000	0.0303907
2.725e+06	1		17100000	0.881021		17100000	0.0498051
12675000	0.954128		2.725e+06	0.784566		2.725e+06	0.0421941
27050000	0.971591		12675000	0.853868		12675000	0.0390693
12225000	0.666378		27050000	0.838604		27050000	0.0398844
13825000	0.961798		12225000	0.54143		12225000	0.0555837
9.05e+06	0.982434		13825000	0.849253		13825000	0.0555047
16100000	0.979943		9.05e+06	0.860474		9.05e+06	0.0561973
13900000	0.906877		16100000	0.846405		16100000	0.0430781
18800000	0.873508		13900000	0.831708		13900000	0.0498553
8550000	0.983114		18800000	0.796809		18800000	0.0534603
18525000	0.963303		8550000	0.911243		8550000	0.0661551
8.5e+06	0.972303		18525000	0.810231		18525000	0.0544722
11000000	0.962329		8.5e+06	0.843899		8.5e+06	0.0684378
14400000	0.97443		11000000	0.858312		11000000	0.0408399
10150000	0.957265		14400000	0.849749		14400000	0.0484682
18125000	0.906323		10150000	0.822368		10150000	0.0505816
3750000	0.975138		18125000	0.835355		18125000	0.0484552
18425000	0.951923		3750000	0.835432		3750000	0.0352985
16525000	0.978155		18425000	0.846405		18425000	0.0444969
5.475e+06	0.974249		16525000	0.826232		16525000	0.052383
17025000	0.949318		5.475e+06	0.859386		5.475e+06	0.0430193
22625000	0.984848		17025000	0.794298		17025000	0.0506833
14950000	0.949742		22625000	0.859155		22625000	0.0345958
11175000	0.97807		14950000	0.82687		14950000	0.0330762
13950000	0.919897		11175000	0.849105		11175000	0.0530172
15650000	0.973451		13950000	0.851244		13950000	0.054487
24925000	0.982684		15650000	0.870622		15650000	0.0439637
5.25e+06	0.928051		24925000	0.866848		24925000	0.054008
18000000	0.966805		5.25e+06	0.790896		5.25e+06	0.0284814
19350000	0.922111		18000000	0.762472		18000000	0.0386915
12400000	0.824242		19350000	0.846696		19350000	0.0758141
16225000	0.972521		12400000	0.846018		12400000	0.045402
12775000	0.954545		16225000	0.850048		16225000	0.0660847
28850000	0.980583		12775000	0.820374		12775000	0.0546493
14500000	0.909646		28850000	0.850407		28850000	0.0437585
11200000	0.969988		14500000	0.855032		14500000	0.0519151
15250000	0.928384		11200000	0.869863		11200000	0.0599503
9175000	0.937644		15250000	0.855963		15250000	0.052009
2.25e+06	0.986647		9175000	0.679939		9175000	0.0650187
10375000	0.976303		2.25e+06	0.832952		2.25e+06	0.0568012
4175000	0.948571		10375000	0.8652		10375000	0.0653208
7.2e+06	0.928191		4175000	0.865478		4175000	0.0658199
2500000	0.924276		7.2e+06	0.83368		7.2e+06	0.0364523
11925000	0.984145		2500000	0.847478		2500000	0.0343954
23300000	0.958824		11925000	0.859337		11925000	0.0565236
25925000	0.844086		23300000	0.79809		23300000	0.0418757
3.625e+06	0.973783		25925000	0.826577		25925000	0.0380989
15500000	0.955556		3.625e+06	0.849315		3.625e+06	0.0499806
20900000	0.975714		15500000	0.862027		15500000	0.0531302
15775000	0.976959		20900000	0.879522		20900000	0.0503406
19725000	0.967422		15775000	0.889722		15775000	0.0646602
5.6e+06	0.950713		19725000	0.848473		19725000	0.0599761
10650000	0.945709		5.6e+06	0.867782		5.6e+06	0.0779661
5550000	0.94189		10650000	0.813931		10650000	0.0515727
8.5e+06	0.9388		5550000	0.802651		5550000	0.0213183
25850000	0.896552		8.5e+06	0.858472		8.5e+06	0.0575855
9.6e+06	0.938578		25850000	0.784029		25850000	0.0347661
12250000	0.964615		9.6e+06	0.83378		9.6e+06	0.0642941
6.075e+06	0.981818		12250000	0.850237		12250000	0.0534805
15425000	0.963724		6.075e+06	0.898477		6.075e+06	0.0451887
17400000	0.97012		15425000	0.864133		15425000	0.0541027
4.425e+06	0.985849		17400000	0.845374		17400000	0.048674
14475000	0.915452		4.425e+06	0.845169		4.425e+06	0.0488499
28825000	0.972125		14475000	0.880916		14475000	0.0511834
13150000	0.976562		28825000	0.793454		28825000	0.0513899
8.225e+06	0.980803		13150000	0.865661		13150000	0.0523682
9.625e+06	0.973913		8.225e+06	0.87037		8.225e+06	0.048622
34800000	0.867133		9.625e+06	0.820458		9.625e+06	0.047596
27125000	0.9699		34800000	0.774648		34800000	0.0404868
18650000	0.969336		27125000	0.816901		27125000	0.0432655
10350000	0.973872		18650000	0.85701		18650000	0.0554893
8.15e+06	0.9088		10350000	0.825567		10350000	0.0622155
15475000	0.862348		8.15e+06	0.840339		8.15e+06	0.0429077
9725000	0.975275		15475000	0.820166		15475000	0.0468053
12525000	0.959877		9725000	0.848576		9725000	0.0670691
17200000	0.950083		12525000	0.920635		12525000	0.0765159
12875000	0.964497		17200000	0.914449		17200000	0.0513031
8275000	0.980033		12875000	0.821409		12875000	0.0493177
0	0.810651		8275000	0.819865		8275000	0.0427211
15850000	0.914361		0	0.632812		0	0.0372671
11775000	0.954386		15850000	0.821172		15850000	0.0575302
23125000	0.9164		11775000	0.837572		11775000	0.0472697
12850000	0.944365		23125000	0.807861		23125000	0.0187745
19200000	0.956989		12850000	0.839595		12850000	0.0521083
10150000	0.96472		19200000	0.846506		19200000	0.0529884
14075000	0.986188		10150000	0.877008		10150000	0.0984532
13450000	0.962462		14075000	0.840839		14075000	0.0539613
10950000	0.974328		13450000	0.881874		13450000	0.057784
10975000	0.93945		10950000	0.856071		10950000	0.0241687
10900000	0.957576		10975000	0.867816		10975000	0.113636
27325000	0.950495		10900000	0.863832		10900000	0.0640045
2.725e+06	0.974057		27325000	0.880537		27325000	0.0544472
30200000	0.872727		2.725e+06	0.845826		2.725e+06	0.0378463
0	0.97479		30200000	0.809491		30200000	0.0674436
14650000	0.956621		0	0.88843		0	0.0603248
10700000	0.981679		14650000	0.852921		14650000	0.0596691
12550000	0.941769		10700000	0.864993		10700000	0.0589583
7.25e+06	0.948718		12550000	0.817841		12550000	0.0525752
14550000	0.982759		7.25e+06	0.846573		7.25e+06	0.0427836
24050000	0.970711		14550000	0.897436		14550000	0.0289459
20925000	0.920982		24050000	0.850676		24050000	0.0576477
11800000	0.954866		20925000	0.80796		20925000	0.0607412
14400000	0.970238		11800000	0.792974		11800000	0.045916
9.275e+06	0.713287		14400000	0.821118		14400000	0.0490926
4.4e+06	0.964539		9.275e+06	0.562173		9.275e+06	0.0400988
19900000	0.943243		4.4e+06	0.732997		4.4e+06	0.0623539
13575000	0.947619		19900000	0.818546		19900000	0.046729
15550000	0.936694		13575000	0.886463		13575000	0.051839
14900000	0.955645		15550000	0.8519		15550000	0.0436933
23950000	0.793854		14900000	0.883817		14900000	0.0466652
12025000	0.978947		23950000	0.0249135		23950000	0.00448899
20700000	0.9809		12025000	0.845158		12025000	0.0502083
6.9e+06	0.95		20700000	0.864651		20700000	0.0626341
18325000	0.972028		6.9e+06	0.850794		6.9e+06	0.0836994
8.85e+06	0.96783		18325000	0.780069		18325000	0.0372799
22125000	0.945504		8.85e+06	0.824415		8.85e+06	0.0611593
900000	0.959302		22125000	0.825263		22125000	0.0450381
16550000	0.952		900000	0.791045		900000	0.0462478
9.625e+06	0.972701		16550000	0.831847		16550000	0.0496742
22825000	0.976378		9.625e+06	0.861038		9.625e+06	0.0692877
0	0.933333		22825000	0.849662		22825000	0.0367764
9.075e+06	0.939168		0	0.850951		0	0.0405074
15175000	0.958333		9.075e+06	0.8		9.075e+06	0.0415629
12675000	0.966102		15175000	0.830851		15175000	0.0457996
24425000	0.916015		12675000	0.875181		12675000	0.0448705
10125000	0.967546		24425000	0.836782		24425000	0.0579557
9.975e+06	0.96788		10125000	0.799606		10125000	0.0498188
10875000	0.966897		9.975e+06	0.847469		9.975e+06	0.0491228
9.775e+06	0.937598		10875000	0.840546		10875000	0.0242504
7e+06	0.990099		9.775e+06	0.850191		9.775e+06	0.0654459
13025000	0.960784		7e+06	0.892473		7e+06	0.056352
18125000	0.968316		13025000	0.847837		13025000	0.041958
13600000	0.916789		18125000	0.708138		18125000	0.0209329
10975000	0.963259		13600000	0.86581		13600000	0.0708151
16775000	0.870229		10975000	0.841933		10975000	0.0685372
9.425e+06	0.974335		16775000	0.825934		16775000	0.068641
9.425e+06	0.944474		9.425e+06	0.833737		9.425e+06	0.0584312
16325000	0.941992		9.425e+06	0.778148		9.425e+06	0.0253861
1.15e+06	0.994048		16325000	0.679151		16325000	0.0180843
30900000	0.967213		1.15e+06	0.937908		1.15e+06	0.0167464
15375000	0.955882		30900000	0.869584		30900000	0.0419617
8475000	0.966102		15375000	0.880049		15375000	0.0448389
3.575e+06	0.978847		8475000	0.861267		8475000	0.0507739
10850000	0.975669		3.575e+06	0.787117		3.575e+06	0.0637722
13075000	0.980132		10850000	0.888889		10850000	0.0440009
3.775e+06	0.972523		13075000	0.79904		13075000	0.0461327
5.25e+06	0.982		3.775e+06	0.801348		3.775e+06	0.065993
16150000	0.901709		5.25e+06	0.854818		5.25e+06	0.0488494
19175000	0.968599		16150000	0.847087		16150000	0.0569536
25000000	0.954963		19175000	0.860178		19175000	0.0598585
14575000	0.969501		25000000	0.822671		25000000	0.0571303
13025000	0.981312		14575000	0.831226		14575000	0.0663507
9.85e+06	0.9751		13025000	0.835586		13025000	0.0647165
25325000	0.935185		9.85e+06	0.808865		9.85e+06	0.0638583
19175000	0.97132		25325000	0.819923		25325000	0.0522329
11750000	0.88		19175000	0.84147		19175000	0.0580335
10575000	0.897727		11750000	0.583333		11750000	0.0469146
13650000	0.965164		10575000	0.745614		10575000	0.0464245
8.575e+06	0.961209		13650000	0.848485		13650000	0.0514375
16175000	0.978238		8.575e+06	0.81769		8.575e+06	0.0633412
33900000	0.933333		16175000	0.880924		16175000	0.0628001
10125000	0.878788		33900000	0.853598		33900000	0.0505296
19675000	0.950739		10125000	0.756769		10125000	0.0311512
19450000	0.993865		19675000	0.839357		19675000	0.0550148
16650000	0.972427		19450000	0.864662		19450000	0.0530068
4450000	0.927565		16650000	0.875109		16650000	0.0626522
23675000	0.96935		4450000	0.86671		4450000	0.0375868
13350000	0.952107		23675000	0.854155		23675000	0.0552088
16150000	0.941368		13350000	0.79574		13350000	0.0576777
15000000	0.953255		16150000	0.813403		16150000	0.0497639
16425000	0.978852		15000000	0.773585		15000000	0.0188789
11900000	0.908676		16425000	0.881288		16425000	0.041672
30000000	0.937627		11900000	0.620178		11900000	0.0460439
26675000	0.951646		30000000	0.813449		30000000	0.0319158
17675000	0.958393		26675000	0.874769		26675000	0.0610603
17900000	0.98452		17675000	0.823972		17675000	0.0632601
20100000	0.965124		17900000	0.857719		17900000	0.0518558
13075000	0.983003		20100000	0.833724		20100000	0.065199
18600000	0.95053		13075000	0.905106		13075000	0.0814229
5.8e+06	0.977578		18600000	0.878691		18600000	0.0727456
14225000	0.956084		5.8e+06	0.843735		5.8e+06	0.027843
29125000	0.927928		14225000	0.575085		14225000	0.0248967
6450000	0.967907		29125000	0.723297		29125000	0.0163097
11875000	0.967437		6450000	0.818182		6450000	0.0656282
19225000	0.910412		11875000	0.823529		11875000	0.0641877
13225000	0.96861		19225000	0.776309		19225000	0.0444554
22075000	0.961407		13225000	0.849515		13225000	0.0609989
4e+06	0.965909		22075000	0.871895		22075000	0.0552918
17850000	0.962712		4e+06	0.796154		4e+06	0.0443795
20000000	0.965661		17850000	0.878505		17850000	0.0463479
11275000	0.98017		20000000	0.850641		20000000	0.0528663
2.825e+06	0.982063		11275000	0.83383		11275000	0.0459792
28300000	0.982983		2.825e+06	0.87567		2.825e+06	0.0654329
15400000	0.989613		28300000	0.874727		28300000	0.0449956
12675000	0.959559		15400000	0.876253		15400000	0.0553443
15950000	0.967789		12675000	0.792824		12675000	0.0412513
22475000	0.959615		15950000	0.852592		15950000	0.0513542
19525000	0.894786		22475000	0.875781		22475000	0.0540339
12950000	0.937238		19525000	0.771186		19525000	0.0555637
28600000	0.902439		12950000	0.835198		12950000	0.0403633
3.925e+06	0.977811		28600000	0.647619		28600000	0.0548461
13050000	0.96966		3.925e+06	0.878522		3.925e+06	0.0643857
20950000	0.953822		13050000	0.912235		13050000	0.0544718
14400000	0.959948		20950000	0.881011		20950000	0.0673684
3.35e+06	0.285513		14400000	0.847279		14400000	0.0514251
18075000	0.981928		3.35e+06	0.363681		3.35e+06	0.0259959
17250000	0.978764		18075000	0.859925		18075000	0.0710736
28525000	0.914365		17250000	0.855914		17250000	0.0555791
10175000	0.975661		28525000	0.87291		28525000	0.0440554
5.3e+06	0.967905		10175000	0.848921		10175000	0.0610285
13250000	0.96988		5.3e+06	0.8927		5.3e+06	0.19578
14600000	0.964578		13250000	0.83256		13250000	0.0612409
2225000	0.971831		14600000	0.842711		14600000	0.0613306
15400000	0.952984		2225000	0.75344		2225000	0.0471517
10000000	0.967172		15400000	0.855251		15400000	0.0532473
17475000	0.965926		10000000	0.864563		10000000	0.0577972
12575000	0.983842		17475000	0.831153		17475000	0.0613271
14800000	0.962079		12575000	0.900132		12575000	0.0425269
16800000	0.961395		14800000	0.828151		14800000	0.0547454
17800000	0.977143		16800000	0.825254		16800000	0.061343
14750000	0.970149		17800000	0.860208		17800000	0.0502996
10475000	0.972973		14750000	0.83383		14750000	0.0701754
23075000	0.952452		10475000	0.827614		10475000	0.0432325
14175000	0.955056		23075000	0.831373		23075000	0.0576013
12675000	0.97293		14175000	0.89018		14175000	0.0501658
11750000	0.963581		12675000	0.831124		12675000	0.058433
11675000	0.964185		11750000	0.846963		11750000	0.0701883
11150000	0.959302		11675000	0.815551		11675000	0.0577354
8.6e+06	0.978632		11150000	0.861184		11150000	0.0766667
7.75e+06	0.976997		8.6e+06	0.845466		8.6e+06	0.0668731
11775000	0.965945		7.75e+06	0.82557		7.75e+06	0.0719247
12875000	0.962396		11775000	0.82847		11775000	0.0678806
3.225e+06	0.958603		12875000	0.82547		12875000	0.0653513
8.7e+06	0.967779		3.225e+06	0.870074		3.225e+06	0.0994033
9.225e+06	0.923567		8.7e+06	0.876569		8.7e+06	0.0717178
9.6e+06	0.951271		9.225e+06	0.814545		9.225e+06	0.0430169
11850000	0.949939		9.6e+06	0.851757		9.6e+06	0.0640661
2.25e+06	0.975758		11850000	0.781453		11850000	0.0192412
16775000	0.956027		2.25e+06	0.836806		2.25e+06	0.0230978
28725000	0.938187		16775000	0.848869		16775000	0.0272991
21875000	0.971429		28725000	0.799127		28725000	0.0555707
7.875e+06	0.971239		21875000	0.844461		21875000	0.0648353
3050000	0.95515		7.875e+06	0.84735		7.875e+06	0.0641138
19125000	0.945022		3050000	0.776404		3050000	0.0498849
26100000	0.963768		19125000	0.88792		19125000	0.0626909
13450000	0.963343		26100000	0.883623		26100000	0.0482813
13975000	0.984202		13450000	0.83871		13450000	0.0598002
8.6e+06	0.837696		13975000	0.820318		13975000	0.0667641
11475000	0.950296		8.6e+06	0.665607		8.6e+06	0.0360178
4.25e+06	0.960106		11475000	0.837578		11475000	0.0442594
18950000	0.961681		4.25e+06	0.834653		4.25e+06	0.0765527
6.475e+06	0.946429		18950000	0.869157		18950000	0.0552768
2.325e+06	0.969152		6.475e+06	0.905263		6.475e+06	0.052904
12550000	0.965152		2.325e+06	0.862643		2.325e+06	0.0674847
22675000	0.553812		12550000	0.864539		12550000	0.0764741
23875000	0.92		22675000	0.6311		22675000	0.0256764
21375000	0.963835		23875000	0.808314		23875000	0.0502469
14675000	0.968481		21375000	0.833723		21375000	0.0604683
5.95e+06	0.992263		14675000	0.853291		14675000	0.0390086
18950000	0.963955		5.95e+06	0.812245		5.95e+06	0.069736
6.925e+06	0.941476		18950000	0.870843		18950000	0.142947
15075000	0.971987		6.925e+06	0.869458		6.925e+06	0.0678954
30925000	0.942308		15075000	0.865447		15075000	0.0585468
11950000	0.978166		30925000	0.889435		30925000	0.0515826
14575000	0.960159		11950000	0.8157		11950000	0.0621047
10750000	0.960976		14575000	0.870942		14575000	0.0533357
14175000	0.96034		10750000	0.875488		10750000	0.0613652
6875000	0.965398		14175000	0.870421		14175000	0.10148
12300000	0.971831		6875000	0.870844		6875000	0.0432448
25275000	0.981413		12300000	0.842105		12300000	0.0625801
16350000	0.956723		25275000	0.859148		25275000	0.0489563
2300000	0.972706		16350000	0.824273		16350000	0.0561247
11500000	0.958296		2300000	0.807799		2300000	0.0673191
11450000	0.920375		11500000	0.839146		11500000	0.0397296
7.525e+06	0.873102		11450000	0.831461		11450000	0.0512031
4800000	0.975155		7.525e+06	0.667318		7.525e+06	0.0202558
8.925e+06	0.969651		4800000	0.858669		4800000	0.0745298
17050000	0.958509		8.925e+06	0.800802		8.925e+06	0.0346103
15900000	0.956897		17050000	0.59722		17050000	0.0184942
11250000	0.96603		15900000	0.857227		15900000	0.0563651
11650000	0.974203		11250000	0.841979		11250000	0.0705261
17925000	0.967569		11650000	0.853012		11650000	0.0563893
8.725e+06	0.970769		17925000	0.850308		17925000	0.0557115
11300000	0.970682		8.725e+06	0.911029		8.725e+06	0.0515751
13325000	0.965579		11300000	0.843116		11300000	0.0556721
10450000	0.973367		13325000	0.828608		13325000	0.0597029
8.6e+06	0.826087		10450000	0.816021		10450000	0.0614905
13675000	0.969711		8.6e+06	0.776358		8.6e+06	0.044667
12575000	0.972493		13675000	0.812732		13675000	0.0648055
5.05e+06	0.972835		12575000	0.805443		12575000	0.0571544
8550000	0.971125		5.05e+06	0.829755		5.05e+06	0.0686695
1.975e+06	0.977391		8550000	0.822844		8550000	0.0738827
11400000	0.978221		1.975e+06	0.825411		1.975e+06	0.0560224
12450000	0.965553		11400000	0.867368		11400000	0.0839712
11150000	0.971076		12450000	0.845518		12450000	0.0588235
12700000	0.975241		11150000	0.808917		11150000	0.0618816
21325000	0.958656		12700000	0.865629		12700000	0.0763777
5.725e+06	0.968799		21325000	0.901149		21325000	0.0620272
4.075e+06	0.969064		5.725e+06	0.822658		5.725e+06	0.0577851
20200000	0.958487		4.075e+06	0.801196		4.075e+06	0.0647908
15250000	0.963756		20200000	0.821575		20200000	0.0600122
1.4e+06	0.930233		15250000	0.860448		15250000	0.0632054
1.375e+06	0.930233		1.4e+06	0.85		1.4e+06	0.0831296
15225000	0.968828		1.375e+06	0.85		1.375e+06	0.0831296
17050000	0.945904		15225000	0.852587		15225000	0.0577139
16225000	0.974104		17050000	0.867363		17050000	0.0614195
16200000	0.90056		16225000	0.897401		16225000	0.0599286
12275000	0.942688		16200000	0.865038		16200000	0.0481126
13200000	0.963048		12275000	0.851551		12275000	0.0677322
12775000	0.965139		13200000	0.841126		13200000	0.0763982
14300000	0.921763		12775000	0.877074		12775000	0.0591917
3.3e+06	0.987603		14300000	0.858449		14300000	0.0660954
2.75e+06	0.949153		3.3e+06	0.848185		3.3e+06	0.0819672
3.15e+06	0.956332		2.75e+06	0.858859		2.75e+06	0.0815402
6.65e+06	0.969811		3.15e+06	0.880503		3.15e+06	0.0671261
13300000	0.983607		6.65e+06	0.867565		6.65e+06	0.0626177
2.2e+06	0.962094		13300000	0.864629		13300000	0.0680891
13225000	0.950954		2.2e+06	0.81512		2.2e+06	0.068941
21025000	0.913769		13225000	0.815887		13225000	0.0427637
7850000	0.975081		21025000	0.8064		21025000	0.0549446
13900000	0.96934		7850000	0.87234		7850000	0.065411
10000000	0.960437		13900000	0.913965		13900000	0.10833
3.5e+06	0.988372		10000000	0.82719		10000000	0.0568215
11950000	0.969741		3.5e+06	0.89385		3.5e+06	0.0723335
4725000	0.974843		11950000	0.878638		11950000	0.0677727
9375000	0.973732		4725000	0.913008		4725000	0.0798176
21700000	0.926471		9375000	0.886273		9375000	0.0541812
3.7e+06	0.83792		21700000	0.844307		21700000	0.0604745
20800000	0.942609		3.7e+06	0.634766		3.7e+06	0.0445161
15475000	0.958904		20800000	0.85627		20800000	0.0781325
9.225e+06	0.947853		15475000	0.868861		15475000	0.0716578
5.1e+06	0.924051		9.225e+06	0.840769		9.225e+06	0.0610949
19450000	0.951795		5.1e+06	0.785455		5.1e+06	0.0887446
5200000	0.952559		19450000	0.832057		19450000	0.0599283
22275000	0.916533		5200000	0.826752		5200000	0.0685105
21400000	0.946321		22275000	0.863285		22275000	0.0606363
2925000	0.942363		21400000	0.85915		21400000	0.0580232
12225000	0.977946		2925000	0.873672		2925000	0.0519115
15800000	0.968326		12225000	0.829963		12225000	0.0567696
23450000	0.899563		15800000	0.837928		15800000	0.0630992
5.85e+06	0.968333		23450000	0.779494		23450000	0.0580189
5.85e+06	0.963855		5.85e+06	0.797247		5.85e+06	0.0622745
1600000	0.966581		5.85e+06	0.863784		5.85e+06	0.0497201
12925000	0.974085		1600000	0.771767		1600000	0.0576771
17100000	0.879167		12925000	0.804478		12925000	0.0651461
7.275e+06	0.96548		17100000	0.779242		17100000	0.0546661
6.675e+06	0.975482		7.275e+06	0.762903		7.275e+06	0.0641126
1.65e+06	0.951754		6.675e+06	0.864908		6.675e+06	0.0744113
6950000	0.960859		1.65e+06	0.852362		1.65e+06	0.0504167
28525000	0.910013		6950000	0.817212		6950000	0.0690339
825000	0.971831		28525000	0.798447		28525000	0.0562864
6.3e+06	0.973231		825000	0.881529		825000	0.0510204
11350000	0.948201		6.3e+06	0.848516		6.3e+06	0.0568889
12175000	0.975425		11350000	0.804952		11350000	0.0547817
15850000	0.933852		12175000	0.866775		12175000	0.0585415
14825000	0.972946		15850000	0.763729		15850000	0.0538251
18650000	0.971067		14825000	0.858375		14825000	0.0577074
11100000	0.622642		18650000	0.858501		18650000	0.0462078
19675000	0.986641		11100000	0.672897		11100000	0.0404818
350000	0.953804		19675000	0.8625		19675000	0.054489
13975000	0.984576		350000	0.837629		350000	0.087108
10825000	0.964833		13975000	0.881608		13975000	0.0501114
6.025e+06	0.973118		10825000	0.832898		10825000	0.0609645
20275000	0.947644		6.025e+06	0.842145		6.025e+06	0.0728509
5900000	0.972816		20275000	0.878788		20275000	0.0556663
11325000	0.864253		5900000	0.866729		5900000	0.0508637
14575000	0.992481		11325000	0.773512		11325000	0.039133
21400000	0.88351		14575000	0.8525		14575000	0.0572435
5700000	0.974484		21400000	0.83089		21400000	0.0595586
2225000	0.987097		5700000	0.777358		5700000	0.0620053
24925000	0.89225		2225000	0.82619		2225000	0.0455882
5.3e+06	0.968635		24925000	0.800107		24925000	0.0563347
31875000	0.894895		5.3e+06	0.899796		5.3e+06	0.0691651
12425000	0.976309		31875000	0.787129		31875000	0.0472002
3.8e+06	0.972919		12425000	0.840829		12425000	0.0294576
16275000	0.92415		3.8e+06	0.840839		3.8e+06	0.0693255
16425000	0.964583		16275000	0.874787		16275000	0.056435
7.75e+06	0.969986		16425000	0.839738		16425000	0.0504673
19425000	0.900429		7.75e+06	0.845461		7.75e+06	0.0502336
12650000	0.961446		19425000	0.85172		19425000	0.0538854
23650000	0.842308		12650000	0.834066		12650000	0.0615338
15575000	0.960938		23650000	0.833922		23650000	0.0436137
4175000	0.956863		15575000	0.835838		15575000	0.0715535
17125000	0.933005		4175000	0.855609		4175000	0.0515982
14425000	0.979872		17125000	0.842543		17125000	0.065129
5.05e+06	0.967677		14425000	0.81341		14425000	0.0534597
10725000	0.956811		5.05e+06	0.872358		5.05e+06	0.0571632
2.875e+06	0.985075		10725000	0.812176		10725000	0.0514085
14000000	0.851429		2.875e+06	0.786082		2.875e+06	0.0708263
5275000	0.982507		14000000	0.852459		14000000	0.0468227
17200000	0.981456		5275000	0.846442		5275000	0.0621293
18975000	0.958069		17200000	0.897054		17200000	0.0733827
13450000	0.975496		18975000	0.846124		18975000	0.0225115
6.575e+06	0.976676		13450000	0.857143		13450000	0.0530512
11275000	0.961581		6.575e+06	0.795683		6.575e+06	0.0552838
13125000	0.966887		11275000	0.842375		11275000	0.0599277
11500000	0.890034		13125000	0.832992		13125000	0.0424287
18850000	0.973251		11500000	0.881787		11500000	0.0391823
9e+06	0.963655		18850000	0.88694		18850000	0.0663113
19375000	0.942982		9e+06	0.8039		9e+06	0.0611892
18325000	0.971867		19375000	0.835821		19375000	0.051822
16450000	0.970177		18325000	0.882682		18325000	0.0599556
12575000	0.972072		16450000	0.828657		16450000	0.0558472
12000000	0.962585		12575000	0.879884		12575000	0.0578605
17125000	0.973198		12000000	0.875425		12000000	0.0752512
16750000	0.977528		17125000	0.838274		17125000	0.0632175
8.85e+06	0.959742		16750000	0.898297		16750000	0.0604749
16950000	0.964868		8.85e+06	0.842795		8.85e+06	0.0564551
14775000	0.960039		16950000	0.89011		16950000	0.0481558
14500000	0.977584		14775000	0.903279		14775000	0.123155
14625000	0.968123		14500000	0.878814		14500000	0.0685863
10775000	0.976648		14625000	0.850039		14625000	0.0696528
21625000	0.955939		10775000	0.858185		10775000	0.0580026
14000000	0.877863		21625000	0.863579		21625000	0.0507035
16800000	0.961757		14000000	0.70684		14000000	0.0367454
10800000	0.97042		16800000	0.840762		16800000	0.0608812
4375000	0.957293		10800000	0.894802		10800000	0.0685245
19000000	0.981481		4375000	0.849591		4375000	0.0801378
20400000	0.973892		19000000	0.887622		19000000	0.0440954
16850000	0.972932		20400000	0.853104		20400000	0.0664978
15200000	0.972789		16850000	0.869249		16850000	0.0696358
7.2e+06	0.946164		15200000	0.874339		15200000	0.0634006
16300000	0.9604		7.2e+06	0.814313		7.2e+06	0.0664
18500000	0.97352		16300000	0.806682		16300000	0.052207
2.25e+06	0.950292		18500000	0.88032		18500000	0.0557874
11375000	0.954545		2.25e+06	0.720695		2.25e+06	0.0475458
13350000	0.809524		11375000	0.845883		11375000	0.0625987
8050000	0.94837		13350000	0.606942		13350000	0.0408185
17900000	0.981025		8050000	0.850909		8050000	0.0544505
17125000	0.98916		17900000	0.875569		17900000	0.0727201
6175000	0.972441		17125000	0.876282		17125000	0.0513176
18025000	0.97527		6175000	0.8214		6175000	0.0610526
11650000	0.964203		18025000	0.862785		18025000	0.0688729
19225000	0.872807		11650000	0.821165		11650000	0.0653991
16325000	0.982001		19225000	0.864333		19225000	0.0486714
18800000	0.970541		16325000	0.874309		16325000	0.0593047
4800000	0.965769		18800000	0.843963		18800000	0.0587953
17975000	0.944793		4800000	0.85921		4800000	0.0869399
5975000	0.978735		17975000	0.605475		17975000	0.01649
11900000	0.964504		5975000	0.830189		5975000	0.0665129
25525000	0.968449		11900000	0.847222		11900000	0.0625559
21775000	0.932166		25525000	0.85372		25525000	0.0598318
24475000	0.942467		21775000	0.812872		21775000	0.0622605
12000000	0.957173		24475000	0.854046		24475000	0.0257682
14350000	0.981559		12000000	0.836641		12000000	0.0491218
5.85e+06	0.980702		14350000	0.853147		14350000	0.0617345
18575000	0.982818		5.85e+06	0.873717		5.85e+06	0.0875141
12325000	0.977903		18575000	0.864981		18575000	0.0580892
2.975e+06	0.984399		12325000	0.827888		12325000	0.0556998
9300000	0.970417		2.975e+06	0.8336		2.975e+06	0.0495291
10925000	0.963892		9300000	0.82441		9300000	0.0600011
7.475e+06	0.977853		10925000	0.884853		10925000	0.0675529
25375000	0.961538		7.475e+06	0.882017		7.475e+06	0.0718374
1325000	0.98209		25375000	0.764368		25375000	0.0418578
22700000	0.955598		1325000	0.857955		1325000	0.0755988
20825000	0.92623		22700000	0.845671		22700000	0.0571469
21775000	0.948849		20825000	0.752273		20825000	0.0444156
7.275e+06	0.928251		21775000	0.808496		21775000	0.0558389
3750000	0.974415		7.275e+06	0.879121		7.275e+06	0.0472865
11200000	0.990672		3750000	0.860357		3750000	0.0847751
14975000	0.882682		11200000	0.818182		11200000	0.0527539
9300000	0.973611		14975000	0.842105		14975000	0.0350195
5.95e+06	0.962295		9300000	0.831759		9300000	0.048816
6.625e+06	0.957836		5.95e+06	0.817561		5.95e+06	0.0385876
7850000	0.969631		6.625e+06	0.829074		6.625e+06	0.0616871
6.5e+06	0.978873		7850000	0.869196		7850000	0.0598306
11825000	0.973355		6.5e+06	0.81686		6.5e+06	0.0614392
5.05e+06	0.978391		11825000	0.772595		11825000	0.0359632
9650000	0.968661		5.05e+06	0.789785		5.05e+06	0.0210943
18500000	0.978369		9650000	0.853537		9650000	0.0251634
5.025e+06	0.960356		18500000	0.85809		18500000	0.0465798
17900000	0.974441		5.025e+06	0.781889		5.025e+06	0.0552087
11950000	0.974887		17900000	0.894783		17900000	0.0557445
18775000	0.939259		11950000	0.831977		11950000	0.0559617
19575000	0.940476		18775000	0.81546		18775000	0.0579087
9.85e+06	0.975293		19575000	0.866743		19575000	0.0586244
1.725e+06	0.966102		9.85e+06	0.869738		9.85e+06	0.0620395
11575000	0.971634		1.725e+06	0.869231		1.725e+06	0.0891439
14650000	0.979938		11575000	0.819983		11575000	0.0579625
3050000	0.957447		14650000	0.847946		14650000	0.0652382
21900000	0.96865		3050000	0.847902		3050000	0.0622737
15150000	0.953271		21900000	0.830189		21900000	0.0584783
8.525e+06	0.936404		15150000	0.850101		15150000	0.0582107
15475000	0.971014		8.525e+06	0.842369		8.525e+06	0.0491937
7.35e+06	0.981852		15475000	0.865757		15475000	0.0436391
7.125e+06	0.981908		7.35e+06	0.840729		7.35e+06	0.0651972
19325000	0.958311		7.125e+06	0.810811		7.125e+06	0.0513447
5.95e+06	0.958071		19325000	0.817601		19325000	0.0563088
1.725e+06	0.985577		5.95e+06	0.86564		5.95e+06	0.0559166
7.2e+06	0.975485		1.725e+06	0.846667		1.725e+06	0.0492333
19350000	0.972834		7.2e+06	0.806424		7.2e+06	0.0671987
15425000	0.968952		19350000	0.861274		19350000	0.0652146
15350000	0.968952		15425000	0.877207		15425000	0.0758312
23475000	0.971213		15350000	0.877207		15350000	0.0758312
20175000	0.980488		23475000	0.895294		23475000	0.0586071
24075000	0.978059		20175000	0.849745		20175000	0.0524594
14625000	0.949438		24075000	0.84462		24075000	0.0591852
12775000	0.95778		14625000	0.850106		14625000	0.0680048
7500000	0.969314		12775000	0.835226		12775000	0.0606499
25975000	0.974619		7500000	0.850909		7500000	0.0634784
9800000	0.960533		25975000	0.87962		25975000	0.0512437
18950000	0.973853		9800000	0.818403		9800000	0.058032
16225000	0.966859		18950000	0.794075		18950000	0.0616415
12600000	0.978659		16225000	0.796258		16225000	0.0911547
18525000	0.979167		12600000	0.857371		12600000	0.0701894
17150000	0.97619		18525000	0.869613		18525000	0.0571163
10250000	0.967372		17150000	0.826438		17150000	0.0578701
4.6e+06	0.967435		10250000	0.849275		10250000	0.0554215
2.975e+06	0.959146		4.6e+06	0.841202		4.6e+06	0.0639961
1.5e+06	0.973475		2.975e+06	0.800725		2.975e+06	0.0622109
15525000	0.969751		1.5e+06	0.877934		1.5e+06	0.0719712
12475000	0.969929		15525000	0.935273		15525000	0.0557614
5.225e+06	0.96088		12475000	0.872986		12475000	0.0416578
10875000	0.97559		5.225e+06	0.77345		5.225e+06	0.0681626
33550000	0.954545		10875000	0.901119		10875000	0.0602288
12575000	0.975191		33550000	0.848485		33550000	0.0478448
8.5e+06	0.973635		12575000	0.918644		12575000	0.0820776
9375000	0.973205		8.5e+06	0.859601		8.5e+06	0.0776631
8200000	0.983493		9375000	0.900147		9375000	0.0482449
10025000	0.962217		8200000	0.858127		8200000	0.0507868
17625000	0.9375		10025000	0.841646		10025000	0.0462963
17650000	0.978378		17625000	0.720029		17625000	0.0202635
21725000	0.974057		17650000	0.82398		17650000	0.0390106
22825000	0.97365		21725000	0.891215		21725000	0.0411497
16050000	0.942948		22825000	0.85		22825000	0.057265
2425000	0.967033		16050000	0.841994		16050000	0.0528373
3.425e+06	0.99115		2425000	0.817204		2425000	0.0443896
10350000	0.963061		3.425e+06	0.878049		3.425e+06	0.0534682
17850000	0.967332		10350000	0.856688		10350000	0.0686972
12450000	0.970019		17850000	0.887137		17850000	0.0608527
12100000	0.972727		12450000	0.836498		12450000	0.0705299
5350000	0.974779		12100000	0.856563		12100000	0.0687225
17850000	0.98632		5350000	0.852136		5350000	0.059345
4.525e+06	0.98806		17850000	0.911823		17850000	0.0686695
4.675e+06	0.978836		4.525e+06	0.859182		4.525e+06	0.0484121
9.55e+06	0.974832		4.675e+06	0.88986		4.675e+06	0.0567737
16250000	0.972136		9.55e+06	0.837386		9.55e+06	0.0698743
9.5e+06	0.975469		16250000	0.853863		16250000	0.0481328
5550000	0.933333		9.5e+06	0.830325		9.5e+06	0.0505499
23725000	0.983838		5550000	0.867692		5550000	0.0950943
20125000	0.972165		23725000	0.839161		23725000	0.0496325
5.45e+06	0.916968		20125000	0.871087		20125000	0.0551655
13550000	0.94898		5.45e+06	0.830174		5.45e+06	0.047504
8.65e+06	0.962125		13550000	0.901566		13550000	0.0377967
17050000	0.973126		8.65e+06	0.815221		8.65e+06	0.0571239
6.625e+06	0.804348		17050000	0.881705		17050000	0.0466813
9.15e+06	0.963255		6.625e+06	0.735294		6.625e+06	0.0356145
20325000	0.957871		9.15e+06	0.830539		9.15e+06	0.0581832
14425000	0.967606		20325000	0.852364		20325000	0.0545845
8.45e+06	0.969549		14425000	0.916199		14425000	0.0569735
4725000	0.979245		8.45e+06	0.846675		8.45e+06	0.0832827
13050000	0.981633		4725000	0.85479		4725000	0.0646586
8e+06	0.971717		13050000	0.857521		13050000	0.0724307
1.7e+06	0.982979		8e+06	0.809135		8e+06	0.0324747
11900000	0.978218		1.7e+06	0.860759		1.7e+06	0.100189
8.875e+06	0.968972		11900000	0.885312		11900000	0.0808169
6.975e+06	0.910543		8.875e+06	0.864703		8.875e+06	0.114187
5.15e+06	0.931544		6.975e+06	0.831882		6.975e+06	0.0266748
19050000	0.940594		5.15e+06	0.749084		5.15e+06	0.0664151
19000000	0.988095		19050000	0.884291		19050000	0.0304867
16875000	0.975783		19000000	0.852817		19000000	0.03644
14750000	0.938		16875000	0.858606		16875000	0.059321
20300000	0.945076		14750000	0.788054		14750000	0.0242536
2775000	0.969091		20300000	0.837329		20300000	0.0605793
5.475e+06	0.961842		2775000	0.888		2775000	0.061309
275000	0.983784		5.475e+06	0.818942		5.475e+06	0.0669123
18400000	0.97028		275000	0.775076		275000	0.0343214
17225000	0.977193		18400000	0.867347		18400000	0.0625984
3.8e+06	0.981908		17225000	0.881165		17225000	0.0550875
10750000	0.88535		3.8e+06	0.856221		3.8e+06	0.0439256
5.5e+06	0.983607		10750000	0.816129		10750000	0.038514
11825000	0.972389		5.5e+06	0.804533		5.5e+06	0.0658307
26550000	0.965443		11825000	0.877303		11825000	0.0615605
8.6e+06	0.963978		26550000	0.872515		26550000	0.050064
26525000	0.965084		8.6e+06	0.825848		8.6e+06	0.025266
15625000	0.947846		26525000	0.877715		26525000	0.0443565
3950000	0.960452		15625000	0.858374		15625000	0.0697631
21925000	0.925703		3950000	0.877232		3950000	0.0690151
9175000	0.96641		21925000	0.777852		21925000	0.0458414
25450000	0.873984		9175000	0.853872		9175000	0.0836648
14100000	0.973837		25450000	0.797312		25450000	0.0533308
3.775e+06	0.957011		14100000	0.880331		14100000	0.0651052
24125000	0.928962		3.775e+06	0.824761		3.775e+06	0.0653768
9.225e+06	0.977733		24125000	0.78022		24125000	0.0499866
15225000	0.960212		9.225e+06	0.862477		9.225e+06	0.0608559
6.7e+06	0.981132		15225000	0.836273		15225000	0.0636955
3.45e+06	0.930233		6.7e+06	0.834667		6.7e+06	0.0602556
13325000	0.963975		3.45e+06	0.824468		3.45e+06	0.0880282
10900000	0.971188		13325000	0.847379		13325000	0.0592073
10375000	0.94403		10900000	0.838623		10900000	0.0505338
16925000	0.959514		10375000	0.720277		10375000	0.0174219
5.575e+06	0.97389		16925000	0.816743		16925000	0.0519015
15125000	0.977805		5.575e+06	0.828034		5.575e+06	0.0745381
2500000	0.950658		15125000	0.909953		15125000	0.108394
11250000	0.970297		2500000	0.843333		2500000	0.0600707
8.075e+06	0.974615		11250000	0.89574		11250000	0.0597211
10400000	0.961538		8.075e+06	0.414328		8.075e+06	0.0277855
18025000	0.929196		10400000	0.841034		10400000	0.0644985
12475000	0.979167		18025000	0.807734		18025000	0.0590506
15325000	0.944112		12475000	0.905405		12475000	0.0798827
6.075e+06	0.961144		15325000	0.844755		15325000	0.0494342
7575000	0.973695		6.075e+06	0.823777		6.075e+06	0.0617072
20050000	0.962791		7575000	0.830868		7575000	0.0588189
6.9e+06	0.969856		20050000	0.815114		20050000	0.0521289
13125000	0.985694		6.9e+06	0.834538		6.9e+06	0.0820963
12750000	0.972769		13125000	0.83983		13125000	0.0623921
7.35e+06	0.982249		12750000	0.864348		12750000	0.0561328
10800000	0.968329		7.35e+06	0.848649		7.35e+06	0.0519608
4800000	0.94124		10800000	0.806333		10800000	0.0591989
8.6e+06	0.974843		4800000	0.85118		4800000	0.0553413
11525000	0.985887		8.6e+06	0.851369		8.6e+06	0.0596945
2.9e+06	0.96519		11525000	0.849607		11525000	0.03728
15925000	0.987109		2.9e+06	0.858148		2.9e+06	0.0622977
9.075e+06	0.968825		15925000	0.844906		15925000	0.0579776
20875000	0.966667		9.075e+06	0.831267		9.075e+06	0.0526056
17750000	0.959855		20875000	0.877936		20875000	0.0475726
11225000	0.976303		17750000	0.840302		17750000	0.057242
2500000	0.956989		11225000	0.840389		11225000	0.0432704
19425000	0.91119		2500000	0.878049		2500000	0.0682451
7.35e+06	0.961749		19425000	0.792868		19425000	0.0490918
9.6e+06	0.928849		7.35e+06	0.793584		7.35e+06	0.0715308
9.225e+06	0.972492		9.6e+06	0.813194		9.6e+06	0.0521258
3.25e+06	0.881764		9.225e+06	0.849838		9.225e+06	0.0727392
32200000	0.94697		3.25e+06	0.778393		3.25e+06	0.0401949
18900000	0.963942		32200000	0.8431		32200000	0.0420427
17725000	0.947037		18900000	0.875901		18900000	0.0558093
6800000	0.974255		17725000	0.728992		17725000	0.0481115
13450000	0.966074		6800000	0.79047		6800000	0.0606398
13025000	0.959311		13450000	0.871512		13450000	0.055083
1.65e+06	0.982533		13025000	0.841515		13025000	0.0677228
20975000	0.973568		1.65e+06	0.830097		1.65e+06	0.0730793
9.525e+06	0.969259		20975000	0.867261		20975000	0.0726066
17825000	0.965879		9.525e+06	0.813875		9.525e+06	0.0657556
9.15e+06	0.965732		17825000	0.837696		17825000	0.0490937
20425000	0.961933		9.15e+06	0.831943		9.15e+06	0.0687557
26400000	0.96936		20425000	0.91272		20425000	0.0622138
12250000	0.966498		26400000	0.837342		26400000	0.0538228
11375000	0.984701		12250000	0.815833		12250000	0.0561353
3050000	0.976991		11375000	0.861528		11375000	0.0847264
16150000	0.948571		3050000	0.613208		3050000	0.0505822
17075000	0.985658		16150000	0.852734		16150000	0.039897
13150000	0.968273		17075000	0.861656		17075000	0.056338
4.05e+06	0.972574		13150000	0.823085		13150000	0.0673671
3.1e+06	0.970309		4.05e+06	0.800268		4.05e+06	0.0540184
14300000	0.946439		3.1e+06	0.81348		3.1e+06	0.0632588
6.125e+06	0.94477		14300000	0.811331		14300000	0.0588097
12575000	0.974684		6.125e+06	0.80362		6.125e+06	0.0656682
18750000	0.968141		12575000	0.883557		12575000	0.04827
8.625e+06	0.967359		18750000	0.835108		18750000	0.0580571
21000000	0.982759		8.625e+06	0.860529		8.625e+06	0.0693655
23325000	0.980287		21000000	0.815166		21000000	0.028218
10050000	0.947899		23325000	0.895772		23325000	0.0571588
14925000	0.982167		10050000	0.868521		10050000	0.0531629
15450000	0.960751		14925000	0.876565		14925000	0.0571834
16975000	0.963504		15450000	0.876489		15450000	0.0591477
14925000	0.970856		16975000	0.851367		16975000	0.0570766
22975000	0.97956		14925000	0.865385		14925000	0.0520874
14250000	0.970845		22975000	0.865932		22975000	0.0601202
12750000	0.977169		14250000	0.87477		14250000	0.0536657
16325000	0.972296		12750000	0.904478		12750000	0.065821
28800000	0.964736		16325000	0.886307		16325000	0.0454068
16850000	0.983022		28800000	0.892655		28800000	0.0723977
1.225e+06	1		16850000	0.846926		16850000	0.0445467
4.225e+06	0.969444		1.225e+06	0.815436		1.225e+06	0.0757946
4300000	0.948408		4.225e+06	0.832512		4.225e+06	0.0222037
6.4e+06	0.956661		4300000	0.857606		4300000	0.0537634
9800000	0.977358		6.4e+06	0.864662		6.4e+06	0.0706494
13525000	0.910995		9800000	0.889137		9800000	0.0609793
11100000	0.97619		13525000	0.823409		13525000	0.0414468
3550000	0.952484		11100000	0.78125		11100000	0.0526741
10000000	0.955506		3550000	0.720266		3550000	0.0171891
6.925e+06	0.966611		10000000	0.851774		10000000	0.0461759
18925000	0.966652		6.925e+06	0.865141		6.925e+06	0.0572045
13225000	0.940375		18925000	0.879258		18925000	0.0605773
18325000	0.970994		13225000	0.341556		13225000	0.0146315
16875000	0.97254		18325000	0.896774		18325000	0.0576463
8.725e+06	0.972244		16875000	0.865136		16875000	0.0560036
15175000	0.976477		8.725e+06	0.909763		8.725e+06	0.0857143
17725000	0.97832		15175000	0.846797		15175000	0.0646577
14850000	0.986649		17725000	0.854502		17725000	0.061483
15575000	0.956113		14850000	0.870027		14850000	0.0544206
7.05e+06	0.97929		15575000	0.874727		15575000	0.0394711
2.275e+06	0.957627		7.05e+06	0.847354		7.05e+06	0.0332835
4.125e+06	0.961661		2.275e+06	0.88255		2.275e+06	0.0723376
3400000	0.964337		4.125e+06	0.825243		4.125e+06	0.0664151
15325000	0.970919		3400000	0.861527		3400000	0.0432432
6800000	0.962382		15325000	0.835231		15325000	0.0606317
14350000	0.980501		6800000	0.84647		6800000	0.0573506
25950000	0.96645		14350000	0.869225		14350000	0.0560102
2150000	0.966203		25950000	0.86097		25950000	0.0536522
9.625e+06	0.98067		2150000	0.8329		2150000	0.0700842
8.225e+06	0.968375		9.625e+06	0.895146		9.625e+06	0.0637058
6800000	0.945674		8.225e+06	0.835331		8.225e+06	0.0582192
7e+06	0.97546		6800000	0.846491		6800000	0.0664972
16075000	0.965116		7e+06	0.864261		7e+06	0.0547305
11925000	0.940919		16075000	0.859122		16075000	0.0432391
12350000	0.981917		11925000	0.830841		11925000	0.0476592
18475000	0.952891		12350000	0.871985		12350000	0.056701
19575000	0.926357		18475000	0.884926		18475000	0.0545548
7.9e+06	0.966006		19575000	0.861148		19575000	0.0573053
8.075e+06	0.978805		7.9e+06	0.795015		7.9e+06	0.0626662
9.825e+06	0.975143		8.075e+06	0.871049		8.075e+06	0.0753482
18800000	0.966899		9.825e+06	0.860998		9.825e+06	0.0607169
10250000	0.969298		18800000	0.888274		18800000	0.0612306
21500000	0.975332		10250000	0.865396		10250000	0.077407
14900000	0.98615		21500000	0.882144		21500000	0.066297
3.35e+06	0.911111		14900000	0.866667		14900000	0.0640554
9725000	0.962842		3.35e+06	0.827354		3.35e+06	0.0896429
17325000	0.91248		9725000	0.867594		9725000	0.0526679
11675000	0.95098		17325000	0.845054		17325000	0.0380407
15075000	0.95756		11675000	0.833073		11675000	0.0415327
14500000	0.955614		15075000	0.817239		15075000	0.0520261
22425000	0.981481		14500000	0.856555		14500000	0.0503702
18775000	0.968577		22425000	0.801418		22425000	0.0402672
7.725e+06	0.981302		18775000	0.793548		18775000	0.0467505
19700000	0.979719		7.725e+06	0.859346		7.725e+06	0.0771046
17150000	0.966856		19700000	0.894801		19700000	0.0664009
14350000	0.967064		17150000	0.833027		17150000	0.0614631
11275000	0.964298		14350000	0.857051		14350000	0.0792851
10200000	0.976387		11275000	0.821436		11275000	0.046999
9.125e+06	0.964419		10200000	0.826087		10200000	0.0487463
25850000	0.973885		9.125e+06	0.851997		9.125e+06	0.0669824
19075000	0.966667		25850000	0.873187		25850000	0.0517941
20825000	0.9806		19075000	0.793489		19075000	0.0449032
22075000	0.972826		20825000	0.89259		20825000	0.0536124
9.25e+06	0.936		22075000	0.833793		22075000	0.0570387
23050000	0.972874		9.25e+06	0.841017		9.25e+06	0.0447843
12150000	0.962919		23050000	0.839336		23050000	0.0557837
6.225e+06	0.982839		12150000	0.884244		12150000	0.0789086
23150000	0.976724		6.225e+06	0.886427		6.225e+06	0.116676
18375000	0.976056		23150000	0.831072		23150000	0.0554459
15850000	0.972973		18375000	0.893367		18375000	0.0519553
12000000	0.959906		15850000	0.90625		15850000	0.0595771
18175000	0.972927		12000000	0.78921		12000000	0.0668498
8.775e+06	0.978599		18175000	0.828116		18175000	0.0651212
11800000	0.973118		8.775e+06	0.872323		8.775e+06	0.0659567
6.3e+06	0.967153		11800000	0.847558		11800000	0.0258645
15325000	0.975699		6.3e+06	0.896425		6.3e+06	0.055873
13625000	0.957476		15325000	0.838794		15325000	0.0705882
6.15e+06	0.982115		13625000	0.880039		13625000	0.0758599
10675000	0.976326		6.15e+06	0.551351		6.15e+06	0.0281746
12575000	0.967023		10675000	0.886582		10675000	0.0662912
3200000	0.975884		12575000	0.848978		12575000	0.0689991
6.925e+06	0.97099		3200000	0.836463		3200000	0.0644271
11800000	0.970534		6.925e+06	0.843692		6.925e+06	0.0496954
11575000	0.976061		11800000	0.864091		11800000	0.0681943
10375000	0.968075		11575000	0.845675		11575000	0.0588775
14650000	0.981538		10375000	0.852846		10375000	0.0618472
15250000	0.962963		14650000	0.863434		14650000	0.0647025
18550000	0.95		15250000	0.859515		15250000	0.0544895
15550000	0.984463		18550000	0.938693		18550000	0.0484766
10225000	0.981481		15550000	0.879168		15550000	0.0572833
9.55e+06	0.96342		10225000	0.859414		10225000	0.0612607
7.975e+06	0.960912		9.55e+06	0.792683		9.55e+06	0.0595797
21650000	0.959302		7.975e+06	0.866982		7.975e+06	0.0575509
2.325e+06	0.973958		21650000	0.861992		21650000	0.057511
1.3e+06	0.975		2.325e+06	0.89759		2.325e+06	0.0744048
5.325e+06	0.955801		1.3e+06	0.925553		1.3e+06	0.0914798
12900000	0.975141		5.325e+06	0.84334		5.325e+06	0.0668907
275000	0.982906		12900000	0.8608		12900000	0.030995
21825000	0.95098		275000	0.860544		275000	0.02
18700000	0.973624		21825000	0.864394		21825000	0.0590255
12100000	0.968226		18700000	0.860208		18700000	0.0545712
13250000	0.968013		12100000	0.883019		12100000	0.0654485
9.05e+06	0.981846		13250000	0.868056		13250000	0.0418457
2.65e+06	0.970513		9.05e+06	0.933604		9.05e+06	0.0635155
18025000	0.959286		2.65e+06	0.666922		2.65e+06	0.018226
6250000	0.973663		18025000	0.757394		18025000	0.0209919
11950000	0.982445		6250000	0.824762		6250000	0.0306281
12650000	0.973739		11950000	0.718959		11950000	0.0388185
19850000	0.97504		12650000	0.856034		12650000	0.069875
4.225e+06	0.979798		19850000	0.886903		19850000	0.0485805
5075000	0.972426		4.225e+06	0.89755		4.225e+06	0.0401753
18725000	0.976936		5075000	0.849658		5075000	0.03785
19550000	0.970947		18725000	0.854148		18725000	0.0608229
17975000	0.95189		19550000	0.819217		19550000	0.0569224
9.75e+06	0.971429		17975000	0.841414		17975000	0.0341408
12075000	0.973248		9.75e+06	0.868439		9.75e+06	0.0544662
15650000	0.960546		12075000	0.880654		12075000	0.072437
13925000	0.910615		15650000	0.84744		15650000	0.0799182
9300000	0.957582		13925000	0.830122		13925000	0.056817
16225000	0.966234		9300000	0.87263		9300000	0.0641106
15350000	0.921325		16225000	0.9206		16225000	0.0822464
1.5e+06	0.974359		15350000	0.273723		15350000	0.0114432
3.175e+06	0.984436		1.5e+06	0.849278		1.5e+06	0.0745011
10675000	0.989362		3.175e+06	0.879468		3.175e+06	0.0562264
19425000	0.960166		10675000	0.726697		10675000	0.0429071
15950000	0.945967		19425000	0.902122		19425000	0.0739194
10650000	0.984073		15950000	0.379751		15950000	0.0141071
16850000	0.979141		10650000	0.851943		10650000	0.0524839
4.35e+06	0.956522		16850000	0.848453		16850000	0.05612
10700000	0.965979		4.35e+06	0.856749		4.35e+06	0.0419223
2775000	0.977395		10700000	0.848072		10700000	0.065559
19525000	0.980198		2775000	0.826087		2775000	0.048047
9.225e+06	0.979167		19525000	0.87524		19525000	0.0668319
14450000	0.986047		9.225e+06	0.840442		9.225e+06	0.0440835
10775000	0.9625		14450000	0.870393		14450000	0.0807558
12800000	0.970238		10775000	0.86705		10775000	0.062302
18225000	0.945265		12800000	0.877106		12800000	0.0557419
4.125e+06	0.973262		18225000	0.865665		18225000	0.0447996
14300000	0.95283		4.125e+06	0.815768		4.125e+06	0.0742419
19150000	0.960078		14300000	0.813741		14300000	0.0596146
28525000	0.977477		19150000	0.814663		19150000	0.0625031
28025000	0.957672		28525000	0.858362		28525000	0.0422326
10000000	0.978805		28025000	0.881919		28025000	0.043248
17800000	0.951435		10000000	0.761915		10000000	0.0342747
16500000	0.968138		17800000	0.548815		17800000	0.0142249
400000	0.986755		16500000	0.804224		16500000	0.0588255
8.3e+06	0.972507		400000	0.848214		400000	0.0118421
10650000	0.948718		8.3e+06	0.833045		8.3e+06	0.0678274
5.15e+06	0.954259		10650000	0.809609		10650000	0.0663093
12375000	0.989305		5.15e+06	0.832737		5.15e+06	0.0463543
21525000	0.97484		12375000	0.832729		12375000	0.0493994
4.25e+06	0.961702		21525000	0.852051		21525000	0.0558727
6.225e+06	0.963824		4.25e+06	0.872538		4.25e+06	0.0778061
11950000	0.965897		6.225e+06	0.849421		6.225e+06	0.0632184
4.475e+06	0.97		11950000	0.816005		11950000	0.0747922
13625000	0.979757		4.475e+06	0.835391		4.475e+06	0.0686398
11700000	0.973392		13625000	0.76952		13625000	0.0595319
5.3e+06	0.978102		11700000	0.892857		11700000	0.0670884
19925000	0.968536		5.3e+06	0.839676		5.3e+06	0.0687211
29500000	0.962121		19925000	0.907157		19925000	0.0639324
16025000	0.946274		29500000	0.857939		29500000	0.0420587
7.675e+06	0.961801		16025000	0.796703		16025000	0.0531903
19175000	0.84		7.675e+06	0.841974		7.675e+06	0.0664112
23475000	0.966946		19175000	0.780726		19175000	0.0515884
8.975e+06	0.969512		23475000	0.853827		23475000	0.0626105
3.225e+06	0.975779		8.975e+06	0.833206		8.975e+06	0.0687227
13300000	0.981087		3.225e+06	0.849593		3.225e+06	0.0438652
19350000	0.970179		13300000	0.882231		13300000	0.0680107
8.45e+06	0.971223		19350000	0.874102		19350000	0.0555299
6.7e+06	0.954832		8.45e+06	0.834339		8.45e+06	0.0602761
18025000	0.953358		6.7e+06	0.863952		6.7e+06	0.061652
21350000	0.971401		18025000	0.722803		18025000	0.0424879
16075000	0.974026		21350000	0.840034		21350000	0.0628529
8.625e+06	0.965142		16075000	0.828367		16075000	0.0512088
18250000	0.973856		8.625e+06	0.851466		8.625e+06	0.0570552
9375000	0.976727		18250000	0.864786		18250000	0.0582985
16675000	0.969484		9375000	0.835612		9375000	0.0627426
19175000	0.98414		16675000	0.892139		16675000	0.0726057
16450000	0.980769		19175000	0.855758		19175000	0.0520151
13300000	0.974335		16450000	0.882638		16450000	0.0495008
8.45e+06	0.949519		13300000	0.860496		13300000	0.0438586
575000	0.989011		8.45e+06	0.825362		8.45e+06	0.0428989
575000	0.989011		575000	0.854054		575000	0.0660147
18325000	0.961918		575000	0.854054		575000	0.0660147
825000	0.968045		18325000	0.899032		18325000	0.0608929
5425000	0.977702		825000	0.828017		825000	0.0354153
17900000	0.959258		5425000	0.919452		5425000	0.0723327
6.625e+06	0.964467		17900000	0.835593		17900000	0.0591417
20350000	0.971119		6.625e+06	0.833333		6.625e+06	0.0360787
24475000	0.963918		20350000	0.907384		20350000	0.0652298
1.725e+06	0.906977		24475000	0.883795		24475000	0.0403464
9.825e+06	0.963589		1.725e+06	0.914286		1.725e+06	0.109817
16025000	0.961637		9.825e+06	0.832411		9.825e+06	0.0632851
14425000	0.953898		16025000	0.900209		16025000	0.0564299
7575000	0.962448		14425000	0.858096		14425000	0.0697988
11075000	0.96256		7575000	0.834483		7575000	0.0653542
12750000	0.973673		11075000	0.826902		11075000	0.0553297
20025000	0.97845		12750000	0.836928		12750000	0.0656291
15525000	0.978022		20025000	0.8676		20025000	0.0597929
13125000	0.989095		15525000	0.918803		15525000	0.0679495
6.1e+06	0.968174		13125000	0.85		13125000	0.0644789
34275000	0.923913		6.1e+06	0.853225		6.1e+06	0.0483615
17025000	0.969795		34275000	0.725126		34275000	0.0426383
2.175e+06	0.949612		17025000	0.869604		17025000	0.0699276
9.875e+06	0.97377		2.175e+06	0.840304		2.175e+06	0.0716143
7425000	0.953803		9.875e+06	0.840343		9.875e+06	0.0359471
17100000	0.980153		7425000	0.819954		7425000	0.0721342
11525000	0.969453		17100000	0.881001		17100000	0.0572214
14675000	0.974684		11525000	0.830235		11525000	0.0645701
4575000	0.953901		14675000	0.85493		14675000	0.0676575
2.175e+06	0.994152		4575000	0.811623		4575000	0.0542328
10225000	0.973142		2.175e+06	0.830601		2.175e+06	0.0610998
13200000	0.968434		10225000	0.824524		10225000	0.0709474
12525000	0.963565		13200000	0.838278		13200000	0.0541296
1.825e+06	0.91453		12525000	0.840166		12525000	0.0619449
13050000	0.968166		1.825e+06	0.910256		1.825e+06	0.0738095
3.6e+06	0.963855		13050000	0.827408		13050000	0.065965
10775000	0.971324		3.6e+06	0.901659		3.6e+06	0.0545356
11100000	0.967047		10775000	0.822569		10775000	0.0678416
16350000	0.967252		11100000	0.853954		11100000	0.0611468
10375000	0.958821		16350000	0.853968		16350000	0.0602966
12775000	0.972526		10375000	0.829308		10375000	0.067481
8200000	0.959858		12775000	0.821947		12775000	0.0666667
6.625e+06	0.965608		8200000	0.840342		8200000	0.0630736
7300000	0.972682		6.625e+06	0.750846		6.625e+06	0.0719706
19950000	0.97137		7300000	0.798446		7300000	0.0728594
19700000	0.974293		19950000	0.851077		19950000	0.0581235
13025000	0.977273		19700000	0.831346		19700000	0.0595957
24475000	0.976923		13025000	0.865944		13025000	0.061443
20675000	0.968		24475000	0.850161		24475000	0.0624211
1800000	0.993289		20675000	0.864055		20675000	0.0446247
21200000	0.980938		1800000	0.875502		1800000	0.0516328
18025000	0.972573		21200000	0.850223		21200000	0.0588179
8.1e+06	0.973414		18025000	0.852645		18025000	0.0658159
6.5e+06	0.937778		8.1e+06	0.876368		8.1e+06	0.0621541
22600000	0.969106		6.5e+06	0.78012		6.5e+06	0.0626554
14275000	0.963387		22600000	0.857447		22600000	0.0453157
27250000	0.979354		14275000	0.885185		14275000	0.065436
21000000	0.966132		27250000	0.882067		27250000	0.0522983
13525000	0.969291		21000000	0.835197		21000000	0.0638161
15400000	0.957587		13525000	0.840649		13525000	0.0579013
4.875e+06	0.942339		15400000	0.818162		15400000	0.0659393
5.125e+06	0.985477		4.875e+06	0.805112		4.875e+06	0.0670895
12975000	0.97561		5.125e+06	0.853994		5.125e+06	0.055539
11075000	0.976023		12975000	0.84739		12975000	0.0443109
1.55e+06	0.938462		11075000	0.816101		11075000	0.0588029
20000000	0.975887		1.55e+06	0.681319		1.55e+06	0.0467675
11700000	0.961078		20000000	0.87679		20000000	0.0601504
18250000	0.959795		11700000	0.86728		11700000	0.0588235
9.2e+06	0.978947		18250000	0.845275		18250000	0.0618187
5.875e+06	0.980138		9.2e+06	0.841055		9.2e+06	0.0657137
14350000	0.992265		5.875e+06	0.838887		5.875e+06	0.0702421
4.525e+06	0.974068		14350000	0.86863		14350000	0.0633039
6.825e+06	0.971471		4.525e+06	0.834276		4.525e+06	0.0452621
30475000	0.961625		6.825e+06	0.897217		6.825e+06	0.0368698
14675000	0.979354		30475000	0.864744		30475000	0.0239738
23650000	0.961165		14675000	0.901914		14675000	0.0753316
16100000	0.979798		23650000	0.873745		23650000	0.0540914
6875000	0.978774		16100000	0.893866		16100000	0.0716914
7.175e+06	0.974275		6875000	0.862233		6875000	0.0538302
8.6e+06	0.985932		7.175e+06	0.834543		7.175e+06	0.0652714
9650000	0.978533		8.6e+06	0.875306		8.6e+06	0.0506138
18325000	0.96325		9650000	0.84057		9650000	0.0637978
23725000	0.972549		18325000	0.850632		18325000	0.064962
13750000	0.995833		23725000	0.83314		23725000	0.0502707
14475000	0.933884		13750000	0.843936		13750000	0.0616304
23625000	0.977178		14475000	0.809991		14475000	0.0464863
4e+06	0.981283		23625000	0.786029		23625000	0.0520093
5425000	0.966553		4e+06	0.895892		4e+06	0.134044
13700000	0.980354		5425000	0.849882		5425000	0.0281478
25750000	0.978698		13700000	0.861325		13700000	0.0312643
18550000	0.961477		25750000	0.929244		25750000	0.0594128
2075000	0.978022		18550000	0.850547		18550000	0.0466252
7.175e+06	0.958708		2075000	0.893031		2075000	0.0528796
15025000	0.964467		7.175e+06	0.811521		7.175e+06	0.0599958
11275000	0.946128		15025000	0.856146		15025000	0.0656911
3.625e+06	0.960526		11275000	0.856383		11275000	0.0594957
21925000	0.97465		3.625e+06	0.864984		3.625e+06	0.050448
28175000	0.984375		21925000	0.833157		21925000	0.0122434
7e+06	0.962622		28175000	0.309963		28175000	0.0116761
2700000	0.982175		7e+06	0.51827		7e+06	0.00893194
2075000	0.962295		2700000	0.851269		2700000	0.0245933
11900000	0.972811		2075000	0.803355		2075000	0.0469125
14450000	0.887417		11900000	0.819206		11900000	0.0239695
6e+06	0.965402		14450000	0.754647		14450000	0.0439854
6.675e+06	0.947005		6e+06	0.732489		6e+06	0.0328133
15275000	0.984772		6.675e+06	0.893044		6.675e+06	0.064739
10700000	0.948464		15275000	0.207965		15275000	0.00915888
8200000	0.976285		10700000	0.855405		10700000	0.0731584
3.45e+06	0.975575		8200000	0.841712		8200000	0.0621307
17450000	0.978198		3.45e+06	0.763198		3.45e+06	0.0629206
20800000	0.968818		17450000	0.868603		17450000	0.0658766
8750000	0.97653		20800000	0.762814		20800000	0.0158875
18450000	0.96646		8750000	0.466871		8750000	0.0152442
3.1e+06	0.970817		18450000	0.91214		18450000	0.0828529
6.9e+06	0.966851		3.1e+06	0.868463		3.1e+06	0.2133
4.825e+06	0.981221		6.9e+06	0.878955		6.9e+06	0.0573109
19300000	0.9737		4.825e+06	0.87234		4.825e+06	0.0719465
19200000	0.969967		19300000	0.87645		19300000	0.0605602
18475000	0.960239		19200000	0.886705		19200000	0.0445986
11925000	0.958464		18475000	0.856514		18475000	0.0384615
15225000	0.978417		11925000	0.834174		11925000	0.0593529
5.15e+06	0.965386		15225000	0.847792		15225000	0.0733707
3.65e+06	0.983193		5.15e+06	0.81774		5.15e+06	0.0631914
17250000	0.938119		3.65e+06	0.871622		3.65e+06	0.0467172
11875000	0.96633		17250000	0.851852		17250000	0.0477851
6.7e+06	0.648936		11875000	0.845399		11875000	0.0682648
17500000	0.961832		6.7e+06	0.625		6.7e+06	0.0391459
29350000	0.898438		17500000	0.851366		17500000	0.0510433
1050000	0.954887		29350000	0.772727		29350000	0.0422926
17650000	0.91791		1050000	0.895567		1050000	0.0476023
21675000	0.954233		17650000	0.897937		17650000	0.04866
7.275e+06	0.971645		21675000	0.874699		21675000	0.0556903
24100000	0.973004		7.275e+06	0.828276		7.275e+06	0.0751659
16600000	0.976431		24100000	0.787789		24100000	0.0554637
20600000	0.973031		16600000	0.833638		16600000	0.0615086
20925000	0.974811		20600000	0.845405		20600000	0.0633903
19900000	0.959305		20925000	0.871811		20925000	0.0617793
2.05e+06	0.964912		19900000	0.849164		19900000	0.064906
14150000	0.976595		2.05e+06	0.881579		2.05e+06	0.0412566
9.325e+06	0.97309		14150000	0.84832		14150000	0.0664838
16150000	0.915094		9.325e+06	0.833641		9.325e+06	0.0611672
8.6e+06	0.957534		16150000	0.790936		16150000	0.0452001
1.075e+06	0.952055		8.6e+06	0.846695		8.6e+06	0.0550199
27175000	0.964467		1.075e+06	0.863192		1.075e+06	0.0790378
23025000	0.922131		27175000	0.795		27175000	0.0392186
18625000	0.924883		23025000	0.868078		23025000	0.0538633
18575000	0.955912		18625000	0.898756		18625000	0.0559254
13975000	0.967096		18575000	0.843733		18575000	0.054032
2.35e+06	0.97619		13975000	0.877516		13975000	0.0551442
11575000	0.372807		2.35e+06	0.907112		2.35e+06	0.0607735
6950000	0.950249		11575000	0.216617		11575000	0.0141434
10725000	0.953878		6950000	0.352094		6950000	0.010395
13000000	0.891213		10725000	0.851442		10725000	0.0470572
20025000	0.95614		13000000	0.819775		13000000	0.0472664
19850000	0.975422		20025000	0.858188		20025000	0.0533573
12325000	0.961369		19850000	0.849899		19850000	0.0641568
12800000	0.914956		12325000	0.851917		12325000	0.05587
15425000	0.977867		12800000	0.844901		12800000	0.0544672
14600000	0.96789		15425000	0.857394		15425000	0.0532157
3.25e+06	0.982456		14600000	0.833568		14600000	0.0476489
22100000	0.907216		3.25e+06	0.820064		3.25e+06	0.0636183
15800000	0.981622		22100000	0.790445		22100000	0.045876
3950000	0.979228		15800000	0.887952		15800000	0.0724313
8.65e+06	0.948549		3950000	0.836614		3950000	0.0696296
2775000	0.966805		8.65e+06	0.893543		8.65e+06	0.0553727
17250000	0.983696		2775000	0.90519		2775000	0.0850356
10675000	0.961271		17250000	0.807339		17250000	0.0679724
13250000	0.897764		10675000	0.790836		10675000	0.0585028
3.625e+06	0.975089		13250000	0.837344		13250000	0.0518275
5.95e+06	0.980198		3.625e+06	0.854331		3.625e+06	0.0685225
3.275e+06	0.957792		5.95e+06	0.832428		5.95e+06	0.049744
1.075e+06	0.944444		3.275e+06	0.880213		3.275e+06	0.0481638
16050000	0.946176		1.075e+06	0.9		1.075e+06	0.0326633
8325000	0.980545		16050000	0.886043		16050000	0.0581991
1.475e+06	1		8325000	0.90098		8325000	0.0437388
8.625e+06	0.960265		1.475e+06	0.855538		1.475e+06	0.0860163
21475000	0.982044		8.625e+06	0.885493		8.625e+06	0.0502949
7.45e+06	0.963235		21475000	0.897761		21475000	0.0548419
11075000	0.946787		7.45e+06	0.886667		7.45e+06	0.0591894
11500000	0.979976		11075000	0.866667		11075000	0.106141
24775000	0.94958		11500000	0.891007		11500000	0.0595844
18225000	0.972154		24775000	0.692078		24775000	0.0361979
4.9e+06	0.997934		18225000	0.861347		18225000	0.0607627
26300000	0.975881		4.9e+06	0.899502		4.9e+06	0.0636331
850000	0.990654		26300000	0.887916		26300000	0.0592406
29550000	0.912037		850000	0.800759		850000	0.0707171
15450000	0.965539		29550000	0.81407		29550000	0.0407342
15375000	0.968807		15450000	0.889024		15450000	0.0864021
2300000	0.964567		15375000	0.758052		15375000	0.0443305
18325000	0.93117		2300000	0.85446		2300000	0.0507559
3.8e+06	0.981417		18325000	0.632024		18325000	0.0126648
18650000	0.976579		3.8e+06	0.632312		3.8e+06	0.0127421
10175000	0.976514		18650000	0.890364		18650000	0.0843852
7.9e+06	0.99322		10175000	0.793592		10175000	0.0409244
5275000	0.951163		7.9e+06	0.823483		7.9e+06	0.068902
15075000	0.956028		5275000	0.817368		5275000	0.0369668
18650000	0.963462		15075000	0.874077		15075000	0.0559487
15700000	0.911318		18650000	0.887833		18650000	0.0649745
17825000	0.934186		15700000	0.613815		15700000	0.0159402
14200000	0.958549		17825000	0.743265		17825000	0.0222273
11100000	0.982335		14200000	0.840698		14200000	0.0585812
14725000	0.964964		11100000	0.878932		11100000	0.0620697
19525000	0.356618		14725000	0.917323		14725000	0.0713323
3950000	0.968571		19525000	0.282212		19525000	0.0178439
12325000	0.962162		3950000	0.898485		3950000	0.0601885
7.95e+06	0.977809		12325000	0.884765		12325000	0.0560932
14575000	0.985597		7.95e+06	0.864063		7.95e+06	0.0523869
10025000	0.985816		14575000	0.891847		14575000	0.0574386
11225000	0.940984		10025000	0.834078		10025000	0.058564
5.525e+06	0.974665		11225000	0.806825		11225000	0.0420586
5.5e+06	0.975949		5.525e+06	0.858529		5.525e+06	0.0604183
13125000	0.949198		5.5e+06	0.81296		5.5e+06	0.059778
14075000	0.950704		13125000	0.876795		13125000	0.051608
5825000	0.97138		14075000	0.834448		14075000	0.042657
3125000	0.982567		5825000	0.845948		5825000	0.0575307
2.4e+06	0.980366		3125000	0.864297		3125000	0.0849421
8.625e+06	0.930774		2.4e+06	0.80121		2.4e+06	0.0432711
15150000	0.970133		8.625e+06	0.639188		8.625e+06	0.0174324
22300000	0.872781		15150000	0.888384		15150000	0.0518849
15125000	0.979021		22300000	0.832969		22300000	0.0476901
9.075e+06	0.95369		15125000	0.871538		15125000	0.0768964
11600000	0.961207		9.075e+06	0.876871		9.075e+06	0.0507019
900000	0.920398		11600000	0.863535		11600000	0.0576923
14300000	0.959459		900000	0.72043		900000	0.064818
12850000	0.958493		14300000	0.843654		14300000	0.0524511
10675000	0.978723		12850000	0.885693		12850000	0.0741287
1800000	0.924933		10675000	0.836901		10675000	0.0587244
11400000	0.979381		1800000	0.850556		1800000	0.0789133
9.25e+06	0.972222		11400000	0.911878		11400000	0.0450239
16725000	0.972487		9.25e+06	0.874689		9.25e+06	0.0525724
19225000	0.987864		16725000	0.85859		16725000	0.0608971
9.275e+06	0.971204		19225000	0.82721		19225000	0.0584985
13250000	0.962842		9.275e+06	0.868397		9.275e+06	0.0510412
20075000	0.984877		13250000	0.867894		13250000	0.0566811
11775000	0.975661		20075000	0.867835		20075000	0.0670041
3.725e+06	0.988796		11775000	0.85666		11775000	0.0472585
11000000	0.974384		3.725e+06	0.860819		3.725e+06	0.0591062
9.625e+06	0.975484		11000000	0.859103		11000000	0.0522205
27175000	0.977337		9.625e+06	0.865532		9.625e+06	0.0792453
10675000	0.969032		27175000	0.86628		27175000	0.0557754
12625000	0.975069		10675000	0.867585		10675000	0.0597359
12200000	0.985915		12625000	0.847698		12625000	0.0592304
6.925e+06	0.961456		12200000	0.863933		12200000	0.051086
13275000	0.983483		6.925e+06	0.828189		6.925e+06	0.0456173
16200000	0.961672		13275000	0.85555		13275000	0.0566662
8.375e+06	0.966901		16200000	0.824141		16200000	0.0653193
9.5e+06	0.974071		8.375e+06	0.8764		8.375e+06	0.0649283
22050000	0.96531		9.5e+06	0.886107		9.5e+06	0.0716922
5.1e+06	0.944444		22050000	0.843046		22050000	0.0562675
17325000	0.968903		5.1e+06	0.810967		5.1e+06	0.0613853
1525000	0.937931		17325000	0.869692		17325000	0.0640903
13625000	0.979943		1525000	0.914657		1525000	0.0528596
6.85e+06	0.97866		13625000	0.896476		13625000	0.0496537
5.175e+06	0.981293		6.85e+06	0.836753		6.85e+06	0.0169171
11575000	0.966963		5.175e+06	0.934551		5.175e+06	0.138208
13875000	0.979275		11575000	0.89638		11575000	0.0628839
6.825e+06	0.978279		13875000	0.795		13875000	0.0469799
4925000	0.920962		6.825e+06	0.859482		6.825e+06	0.0287258
13475000	0.975641		4925000	0.666971		4925000	0.0498775
3.875e+06	0.984014		13475000	0.883532		13475000	0.0661819
7.75e+06	0.970817		3.875e+06	0.815686		3.875e+06	0.0495231
4925000	0.918239		7.75e+06	0.8388		7.75e+06	0.0624642
12275000	0.977307		4925000	0.676531		4925000	0.0407166
10250000	0.965061		12275000	0.88215		12275000	0.0563263
12150000	0.915058		10250000	0.787196		10250000	0.0669899
9.225e+06	0.949772		12150000	0.801303		12150000	0.0404828
17675000	0.96648		9.225e+06	0.847826		9.225e+06	0.0439453
9025000	0.948402		17675000	0.837745		17675000	0.0612196
10800000	0.97114		9025000	0.850169		9025000	0.0712867
4800000	0.938364		10800000	0.824818		10800000	0.0623067
17000000	0.9719		4800000	0.801275		4800000	0.051407
22025000	0.88764		17000000	0.860652		17000000	0.0555365
17700000	0.965909		22025000	0.819444		22025000	0.0398516
16800000	0.973829		17700000	0.885526		17700000	0.0527839
6.625e+06	0.976834		16800000	0.82473		16800000	0.0549479
17250000	0.95931		6.625e+06	0.831386		6.625e+06	0.0500112
17200000	0.963526		17250000	0.855214		17250000	0.0564853
12500000	0.97464		17200000	0.832087		17200000	0.0586986
13325000	0.909317		12500000	0.858329		12500000	0.0784888
2.475e+06	0.933798		13325000	0.85773		13325000	0.0446757
20450000	0.955631		2.475e+06	0.766878		2.475e+06	0.0446656
11625000	0.96112		20450000	0.887746		20450000	0.0613654
11225000	0.909314		11625000	0.818043		11625000	0.077012
25800000	0.960062		11225000	0.843268		11225000	0.0550543
19875000	0.963031		25800000	0.850297		25800000	0.0608573
21175000	0.971292		19875000	0.845539		19875000	0.0608519
15625000	0.988604		21175000	0.869413		21175000	0.0469693
11425000	0.976546		15625000	0.86771		15625000	0.0690286
10000000	0.966906		11425000	0.850214		11425000	0.0740069
8.45e+06	0.971805		10000000	0.868159		10000000	0.0732147
4.675e+06	0.983051		8.45e+06	0.921384		8.45e+06	0.0520077
8.925e+06	0.958333		4.675e+06	0.870709		4.675e+06	0.0488202
27100000	0.794393		8.925e+06	0.811304		8.925e+06	0.0591962
4100000	0.988506		27100000	0.813614		27100000	0.0353103
2.45e+06	0.966926		4100000	0.876887		4100000	0.0449438
27225000	0.980392		2.45e+06	0.808619		2.45e+06	0.0595349
21125000	0.974404		27225000	0.869048		27225000	0.0510426
5.8e+06	0.971111		21125000	0.828507		21125000	0.05472
2.725e+06	0.947853		5.8e+06	0.831944		5.8e+06	0.0486718
14325000	0.959459		2.725e+06	0.854607		2.725e+06	0.0476978
15800000	0.980214		14325000	0.795529		14325000	0.0569779
6.7e+06	0.965007		15800000	0.897541		15800000	0.0668617
9.875e+06	0.979495		6.7e+06	0.835396		6.7e+06	0.0700711
8.075e+06	0.984351		9.875e+06	0.860783		9.875e+06	0.0719262
19725000	0.982143		8.075e+06	0.794291		8.075e+06	0.0454545
2.275e+06	0.980132		19725000	0.462466		19725000	0.0167183
4.275e+06	0.97373		2.275e+06	0.905963		2.275e+06	0.0951835
21125000	0.981582		4.275e+06	0.877743		4.275e+06	0.0945882
12475000	0.961821		21125000	0.898421		21125000	0.0825254
20050000	0.983333		12475000	0.828329		12475000	0.0454456
925000	0.990566		20050000	0.897727		20050000	0.0518765
4.125e+06	0.972387		925000	0.804348		925000	0.0606469
7.9e+06	0.971429		4.125e+06	0.89759		4.125e+06	0.0668016
20825000	0.947467		7.9e+06	0.864828		7.9e+06	0.0668085
11050000	0.922434		20825000	0.917533		20825000	0.0705771
9.9e+06	0.970954		11050000	0.862899		11050000	0.0441858
15125000	0.979636		9.9e+06	0.877141		9.9e+06	0.0525483
18250000	0.956362		15125000	0.843791		15125000	0.0598637
3.925e+06	0.965664		18250000	0.826087		18250000	0.049468
3.6e+06	0.96648		3.925e+06	0.832003		3.925e+06	0.0578221
23775000	0.980282		3.6e+06	0.906754		3.6e+06	0.0746634
9.5e+06	0.968586		23775000	0.849105		23775000	0.0459373
11550000	0.975362		9.5e+06	0.811888		9.5e+06	0.0585443
8.225e+06	0.982818		11550000	0.842556		11550000	0.0638231
26400000	0.962963		8.225e+06	0.868182		8.225e+06	0.0521395
6600000	0.947826		26400000	0.737705		26400000	0.0576196
17050000	0.922727		6600000	0.8301		6600000	0.0454314
25325000	0.975		17050000	0.830705		17050000	0.0389477
3.925e+06	0.933594		25325000	0.82158		25325000	0.0399932
8.075e+06	0.992806		3.925e+06	0.806548		3.925e+06	0.0416019
15250000	0.976484		8.075e+06	0.810261		8.075e+06	0.0398
9.325e+06	0.966667		15250000	0.886166		15250000	0.0512055
12400000	0.954792		9.325e+06	0.863742		9.325e+06	0.0581795
27275000	0.915578		12400000	0.826465		12400000	0.0426704
4725000	0.951678		27275000	0.866516		27275000	0.0506693
1325000	1		4725000	0.834698		4725000	0.0417457
25675000	0.957265		1325000	0.511628		1325000	0.0130719
5.175e+06	0.969863		25675000	0.888679		25675000	0.0646851
13950000	0.956663		5.175e+06	0.749123		5.175e+06	0.0448497
10700000	0.973966		13950000	0.839457		13950000	0.0569347
15900000	0.967742		10700000	0.845199		10700000	0.0573675
10325000	0.964896		15900000	0.917068		15900000	0.086553
675000	0.976027		10325000	0.894374		10325000	0.0364598
20150000	0.964286		675000	0.843972		675000	0.070543
9100000	0.988735		20150000	0.891015		20150000	0.0562116
20600000	0.933681		9100000	0.800727		9100000	0.0235705
12225000	0.975571		20600000	0.732615		20600000	0.0202502
20925000	0.966184		12225000	0.905128		12225000	0.0807956
7.525e+06	0.973316		20925000	0.919416		20925000	0.0490836
19825000	0.975728		7.525e+06	0.81549		7.525e+06	0.0788482
16100000	0.95625		19825000	0.849568		19825000	0.0616337
14850000	0.978908		16100000	0.851585		16100000	0.0573943
22475000	0.964662		14850000	0.913753		14850000	0.0515883
350000	0.980392		22475000	0.8699		22475000	0.0607207
1.075e+06	0.972093		350000	0.866005		350000	0.0571152
24650000	0.945578		1.075e+06	0.895695		1.075e+06	0.0528634
14650000	0.947368		24650000	0.832881		24650000	0.045841
12900000	0.972789		14650000	0.868293		14650000	0.0219066
12275000	0.960674		12900000	0.904177		12900000	0.0756743
7.95e+06	0.97822		12275000	0.895516		12275000	0.0633542
17800000	0.944649		7.95e+06	0.885167		7.95e+06	0.0414605
10925000	0.985089		17800000	0.862609		17800000	0.063672
19175000	0.977901		10925000	0.872953		10925000	0.0700382
375000	0.978022		19175000	0.874243		19175000	0.0531745
18125000	0.958995		375000	0.691597		375000	0.0425856
18200000	0.856846		18125000	0.877672		18125000	0.0602294
14825000	0.787066		18200000	0.295238		18200000	0.0221253
13100000	0.951985		14825000	0.311159		14825000	0.0306163
900000	0.983425		13100000	0.877288		13100000	0.0709317
7.75e+06	0.980273		900000	0.825		900000	0.0528302
15450000	0.966472		7.75e+06	0.878419		7.75e+06	0.076605
9.775e+06	0.970308		15450000	0.886267		15450000	0.0608623
1.5e+06	0.979245		9.775e+06	0.865803		9.775e+06	0.0582584
14400000	0.962723		1.5e+06	0.764775		1.5e+06	0.0568906
14150000	0.964138		14400000	0.901504		14400000	0.0711943
3.375e+06	0.974689		14150000	0.863087		14150000	0.0717576
4.75e+06	0.956107		3.375e+06	0.809199		3.375e+06	0.0664222
0	0.972603		4.75e+06	0.823151		4.75e+06	0.0455587
5000000	0.943106		0	0.782051		0	0.0375335
3.975e+06	0.963843		5000000	0.806864		5000000	0.0590406
16825000	0.982857		3.975e+06	0.821429		3.975e+06	0.0531646
10800000	0.919708		16825000	0.8606		16825000	0.0628159
11825000	0.963979		10800000	0.802929		10800000	0.0464732
7.475e+06	0.975547		11825000	0.85316		11825000	0.0584989
15075000	0.980738		7.475e+06	0.85114		7.475e+06	0.0659832
5.025e+06	0.969995		15075000	0.911368		15075000	0.0569926
14150000	0.970175		5.025e+06	0.814643		5.025e+06	0.063742
12700000	0.952		14150000	0.852968		14150000	0.0567932
11350000	0.962782		12700000	0.80662		12700000	0.0559223
6950000	0.961585		11350000	0.84134		11350000	0.0547808
1.225e+06	0.953353		6950000	0.83311		6950000	0.0698238
16325000	0.905738		1.225e+06	0.764778		1.225e+06	0.0429581
13900000	0.87963		16325000	0.73199		16325000	0.0525185
9025000	0.925573		13900000	0.806483		13900000	0.0764088
18075000	0.975587		9025000	0.900303		9025000	0.0403577
27225000	0.935523		18075000	0.827299		18075000	0.059736
725000	1		27225000	0.833263		27225000	0.0467119
10200000	0.979883		725000	0.744076		725000	0.0841584
4.05e+06	0.956044		10200000	0.838906		10200000	0.0567929
9175000	0.958951		4.05e+06	0.909534		4.05e+06	0.0726572
3.275e+06	0.975336		9175000	0.819775		9175000	0.065978
15050000	0.96793		3.275e+06	0.837838		3.275e+06	0.0694232
21350000	0.96814		15050000	0.806338		15050000	0.0432688
23750000	0.963434		21350000	0.834532		21350000	0.0508828
11700000	0.974729		23750000	0.887038		23750000	0.0640659
11700000	0.975081		11700000	0.837469		11700000	0.0619698
9800000	0.965467		11700000	0.881745		11700000	0.0758977
3.6e+06	0.960159		9800000	0.852362		9800000	0.0551763
2.825e+06	0.959538		3.6e+06	0.832061		3.6e+06	0.0414969
2925000	0.976914		2.825e+06	0.829082		2.825e+06	0.0666387
15775000	0.922426		2925000	0.848617		2925000	0.0629785
7.875e+06	0.90099		15775000	0.851031		15775000	0.0488784
13500000	0.925104		7.875e+06	0.76399		7.875e+06	0.0538061
6325000	0.978102		13500000	0.838509		13500000	0.0757109
4.55e+06	0.981084		6325000	0.865159		6325000	0.0692367
8.375e+06	0.954823		4.55e+06	0.841962		4.55e+06	0.0729783
13400000	0.980237		8.375e+06	0.868836		8.375e+06	0.071284
12775000	0.970862		13400000	0.845059		13400000	0.0716473
20825000	0.963177		12775000	0.831311		12775000	0.0651731
3e+06	0.970765		20825000	0.85537		20825000	0.0645745
19925000	0.988506		3e+06	0.826415		3e+06	0.0853199
5.525e+06	0.968785		19925000	0.877381		19925000	0.0515145
12375000	0.975155		5.525e+06	0.850024		5.525e+06	0.0605827
4725000	0.981191		12375000	0.850407		12375000	0.0521127
16750000	0.966501		4725000	0.867399		4725000	0.0531419
13150000	0.975		16750000	0.876683		16750000	0.063325
7.475e+06	0.927152		13150000	0.858309		13150000	0.055353
12875000	0.971347		7.475e+06	0.79646		7.475e+06	0.0274478
6.625e+06	0.98103		12875000	0.807935		12875000	0.0725528
4.55e+06	0.917526		6.625e+06	0.828494		6.625e+06	0.0608016
8325000	0.98941		4.55e+06	0.834711		4.55e+06	0.0421076
10625000	0.971731		8325000	0.834646		8325000	0.0675118
4.225e+06	0.957143		10625000	0.881054		10625000	0.0597544
28825000	0.899204		4.225e+06	0.826649		4.225e+06	0.0609929
8.875e+06	0.960894		28825000	0.785978		28825000	0.0401429
10650000	0.967073		8.875e+06	0.877619		8.875e+06	0.060815
12500000	0.968699		10650000	0.843419		10650000	0.0614615
21950000	0.972145		12500000	0.797331		12500000	0.045628
3200000	0.972097		21950000	0.862484		21950000	0.0609015
9.625e+06	0.972332		3200000	0.796992		3200000	0.0709854
7.6e+06	0.950053		9.625e+06	0.870173		9.625e+06	0.0630053
15250000	0.976275		7.6e+06	0.795107		7.6e+06	0.0606475
24500000	0.981132		15250000	0.845898		15250000	0.0598063
22300000	0.992806		24500000	0.893948		24500000	0.0620767
8275000	0.974717		22300000	0.79386		22300000	0.0492665
9.425e+06	0.938596		8275000	0.856095		8275000	0.0554378
22625000	0.990512		9.425e+06	0.862868		9.425e+06	0.0636869
23925000	0.866667		22625000	0.873482		22625000	0.0637068
8.625e+06	0.966864		23925000	0.777027		23925000	0.0416171
14000000	0.961771		8.625e+06	0.902204		8.625e+06	0.0680628
11525000	0.937748		14000000	0.843594		14000000	0.0537144
2e+06	0.97138		11525000	0.852971		11525000	0.0493941
24925000	0.963816		2e+06	0.849167		2e+06	0.0497976
8.425e+06	0.97663		24925000	0.85358		24925000	0.0471567
13050000	0.965278		8.425e+06	0.861818		8.425e+06	0.0616177
21625000	0.961905		13050000	0.875484		13050000	0.0538978
5.225e+06	0.953642		21625000	0.877193		21625000	0.0609579
23925000	0.938028		5.225e+06	0.906646		5.225e+06	0.0515685
19700000	0.969337		23925000	0.893939		23925000	0.0694489
9025000	0.977685		19700000	0.863885		19700000	0.0568236
6.55e+06	0.979834		9025000	0.803754		9025000	0.077161
5275000	0.963178		6.55e+06	0.819886		6.55e+06	0.0485515
14225000	0.974874		5275000	0.866731		5275000	0.0782327
14200000	0.973515		14225000	0.795825		14225000	0.0664511
16000000	0.97593		14200000	0.853442		14200000	0.0621557
22575000	0.981778		16000000	0.889371		16000000	0.051756
22950000	0.962066		22575000	0.862195		22575000	0.0587272
5425000	0.977169		22950000	0.854701		22950000	0.0536347
4.05e+06	0.963902		5425000	0.889603		5425000	0.0674494
8.025e+06	0.981693		4.05e+06	0.898609		4.05e+06	0.0644716
8.925e+06	0.969019		8.025e+06	0.820412		8.025e+06	0.0535572
21525000	0.969758		8.925e+06	0.81003		8.925e+06	0.0602911
3.075e+06	0.955381		21525000	0.861402		21525000	0.0683693
11000000	0.979233		3.075e+06	0.87057		3.075e+06	0.063129
10775000	0.973822		11000000	0.821875		11000000	0.0545391
5975000	0.95721		10775000	0.86211		10775000	0.0472892
14950000	0.9625		5975000	0.803805		5975000	0.0727332
16550000	0.995495		14950000	0.847654		14950000	0.0578457
14675000	0.974633		16550000	0.83905		16550000	0.0593687
17175000	0.964352		14675000	0.831266		14675000	0.0648073
19700000	0.963592		17175000	0.826658		17175000	0.0616315
5.5e+06	0.969178		19700000	0.851934		19700000	0.0534639
21925000	0.933518		5.5e+06	0.795302		5.5e+06	0.0775899
10075000	0.876404		21925000	0.86781		21925000	0.0604768
17375000	0.972403		10075000	0.621005		10075000	0.045127
11150000	0.981627		17375000	0.855114		17375000	0.044739
3.3e+06	0.977162		11150000	0.853679		11150000	0.0650592
5.65e+06	0.960884		3.3e+06	0.831959		3.3e+06	0.040146
24300000	0.952984		5.65e+06	0.848966		5.65e+06	0.0531335
13450000	0.98184		24300000	0.882648		24300000	0.0611627
2700000	0.371795		13450000	0.838227		13450000	0.0615887
7650000	0.960784		2700000	0.668803		2700000	0.080776
19300000	0.984405		7650000	0.883838		7650000	0.0597948
13025000	0.959432		19300000	0.884956		19300000	0.0529272
13250000	0.971259		13025000	0.852799		13025000	0.0607454
12550000	0.977495		13250000	0.803928		13250000	0.0660589
15775000	0.954064		12550000	0.797614		12550000	0.0542475
24375000	0.947249		15775000	0.842904		15775000	0.0476113
14325000	0.973102		24375000	0.780668		24375000	0.0537336
26375000	0.944322		14325000	0.82421		14325000	0.0564749
23025000	0.949167		26375000	0.831339		26375000	0.0576999
14525000	0.977749		23025000	0.841341		23025000	0.0590311
17475000	0.904429		14525000	0.849662		14525000	0.0755532
2.675e+06	0.945634		17475000	0.854485		17475000	0.0519775
13450000	0.963496		2.675e+06	0.837449		2.675e+06	0.0856366
22600000	0.933108		13450000	0.823044		13450000	0.0656625
9.525e+06	0.977346		22600000	0.821568		22600000	0.0530501
9.625e+06	0.977913		9.525e+06	0.81942		9.525e+06	0.0658874
3825000	0.974642		9.625e+06	0.822467		9.625e+06	0.0612913
12625000	0.972779		3825000	0.810109		3825000	0.079517
10050000	0.977163		12625000	0.908051		12625000	0.0600083
10425000	0.97177		10050000	0.88738		10050000	0.0621603
28225000	0.973042		10425000	0.882016		10425000	0.0570931
12050000	0.956929		28225000	0.829464		28225000	0.0607681
9.25e+06	0.975845		12050000	0.819881		12050000	0.0551684
11100000	0.96921		9.25e+06	0.815857		9.25e+06	0.0636249
16150000	0.982122		11100000	0.878534		11100000	0.0617785
18575000	0.958904		16150000	0.840134		16150000	0.0521044
22875000	0.944056		18575000	0.879102		18575000	0.0765798
11625000	0.9375		22875000	0.847643		22875000	0.0461989
15450000	0.959966		11625000	0.874459		11625000	0.0542765
7850000	0.985795		15450000	0.832367		15450000	0.0575739
14475000	0.985788		7850000	0.869883		7850000	0.0660492
16850000	0.965026		14475000	0.898636		14475000	0.0611797
14050000	0.978186		16850000	0.828421		16850000	0.0599153
11400000	0.977953		14050000	0.907918		14050000	0.0618187
3.725e+06	0.975078		11400000	0.827194		11400000	0.0449251
1.4e+06	0.973948		3.725e+06	0.816854		3.725e+06	0.0730594
13275000	0.975921		1.4e+06	0.811096		1.4e+06	0.083871
20675000	0.958536		13275000	0.84877		13275000	0.0480537
1.425e+06	0.988764		20675000	0.858163		20675000	0.0557914
4025000	0.980815		1.425e+06	0.746667		1.425e+06	0.0285714
7.375e+06	0.980044		4025000	0.785047		4025000	0.0496289
5.4e+06	0.955814		7.375e+06	0.875282		7.375e+06	0.0545425
12025000	0.97166		5.4e+06	0.274648		5.4e+06	0.00890061
5.575e+06	0.944751		12025000	0.840249		12025000	0.0744313
3.1e+06	0.983051		5.575e+06	0.797011		5.575e+06	0.0532618
15300000	0.714286		3.1e+06	0.825926		3.1e+06	0.0577947
13400000	0.982893		15300000	0.702778		15300000	0.0335584
2.65e+06	0.824324		13400000	0.853854		13400000	0.0594082
8275000	0.959398		2.65e+06	0.64433		2.65e+06	0.045082
13025000	0.97019		8275000	0.846701		8275000	0.0566164
12075000	0.973978		13025000	0.893426		13025000	0.0739862
12575000	0.961531		12075000	0.887118		12075000	0.0577268
4.475e+06	0.979299		12575000	0.817281		12575000	0.0634762
16825000	0.974428		4.475e+06	0.848606		4.475e+06	0.0528105
7.375e+06	0.90665		16825000	0.869708		16825000	0.0544097
5900000	0.959519		7.375e+06	0.78125		7.375e+06	0.0406303
18300000	0.943978		5900000	0.873204		5900000	0.0553156
24850000	0.876588		18300000	0.834584		18300000	0.0589108
21150000	0.923917		24850000	0.751883		24850000	0.0447998
16325000	0.96962		21150000	0.80049		21150000	0.0525687
10525000	0.953895		16325000	0.90625		16325000	0.0606907
13800000	0.978351		10525000	0.824324		10525000	0.0522673
2.125e+06	0.963964		13800000	0.857739		13800000	0.0548153
18075000	0.963568		2.125e+06	0.80499		2.125e+06	0.0599217
23900000	0.956308		18075000	0.850118		18075000	0.0538712
8.925e+06	0.982026		23900000	0.874349		23900000	0.0510877
21600000	0.973545		8.925e+06	0.823759		8.925e+06	0.0444989
19550000	0.882759		21600000	0.839278		21600000	0.055112
16025000	0.963824		19550000	0.86392		19550000	0.0553601
3550000	0.951557		16025000	0.817692		16025000	0.0547549
12800000	0.976536		3550000	0.868852		3550000	0.0379333
13800000	0.970087		12800000	0.895297		12800000	0.0639258
14250000	0.952381		13800000	0.838254		13800000	0.0584032
19000000	0.952275		14250000	0.900139		14250000	0.0704587
1.4e+06	0.966616		19000000	0.816532		19000000	0.0507756
7.9e+06	0.968951		1.4e+06	0.808242		1.4e+06	0.0529605
13650000	0.982665		7.9e+06	0.817518		7.9e+06	0.0632493
13950000	0.979592		13650000	0.905355		13650000	0.0934169
13400000	0.976744		13950000	0.842657		13950000	0.0499269
16025000	0.98374		13400000	0.910823		13400000	0.0541535
15500000	0.974114		16025000	0.878244		16025000	0.0788706
24250000	0.984848		15500000	0.868		15500000	0.059253
12900000	0.978632		24250000	0.880763		24250000	0.0431992
6800000	0.959738		12900000	0.869863		12900000	0.055771
12975000	0.982249		6800000	0.833552		6800000	0.0715195
13625000	0.971831		12975000	0.819608		12975000	0.056922
8.35e+06	0.96		13625000	0.843724		13625000	0.0496207
3.85e+06	0.969267		8.35e+06	0.83218		8.35e+06	0.0535764
11275000	0.986813		3.85e+06	0.851122		3.85e+06	0.0558036
2925000	0.990566		11275000	0.890992		11275000	0.0700586
6525000	0.898305		2925000	0.853383		2925000	0.0468873
17275000	0.96734		6525000	0.803922		6525000	0.042048
25300000	0.937768		17275000	0.868759		17275000	0.0608807
16525000	0.961938		25300000	0.787491		25300000	0.0483882
2500000	0.993846		16525000	0.841121		16525000	0.0647902
17200000	0.975104		2500000	0.911585		2500000	0.0978639
6.675e+06	0.977452		17200000	0.876435		17200000	0.0474768
6.75e+06	0.935099		6.675e+06	0.883173		6.675e+06	0.0490912
17275000	0.968849		6.75e+06	0.828105		6.75e+06	0.0686136
12175000	0.982919		17275000	0.8745		17275000	0.0527097
15025000	0.965174		12175000	0.866337		12175000	0.0224209
31800000	0.804511		15025000	0.84186		15025000	0.0576623
9.6e+06	0.9656		31800000	0.77458		31800000	0.0444132
15250000	0.989221		9.6e+06	0.875132		9.6e+06	0.0674236
20525000	0.977636		15250000	0.926953		15250000	0.0706899
25450000	0.949675		20525000	0.890453		20525000	0.0522595
8.075e+06	0.970745		25450000	0.731707		25450000	0.0376891
11900000	0.979843		8.075e+06	0.841615		8.075e+06	0.0541687
17600000	0.974349		11900000	0.885253		11900000	0.066471
5.375e+06	0.986667		17600000	0.846235		17600000	0.0636001
20150000	0.957489		5.375e+06	0.813249		5.375e+06	0.0560334
11575000	0.938542		20150000	0.810323		20150000	0.0561451
1450000	0.972656		11575000	0.836029		11575000	0.0585411
4375000	0.986711		1450000	0.814634		1450000	0.0742616
7.1e+06	0.94884		4375000	0.889397		4375000	0.0411782
12250000	0.971975		7.1e+06	0.827449		7.1e+06	0.0750036
10975000	0.960784		12250000	0.861859		12250000	0.0613656
19200000	0.961933		10975000	0.802657		10975000	0.0363844
8.375e+06	0.976488		19200000	0.864291		19200000	0.0617829
8.5e+06	0.959839		8.375e+06	0.797662		8.375e+06	0.0698603
8550000	0.959821		8.5e+06	0.860414		8.5e+06	0.0627492
13900000	0.961637		8550000	0.781671		8550000	0.0279765
13675000	0.978799		13900000	0.810671		13900000	0.0427655
13175000	0.974504		13675000	0.864754		13675000	0.0564845
10925000	0.910394		13175000	0.88238		13175000	0.0647948
23050000	0.973066		10925000	0.869598		10925000	0.0496305
5825000	0.963812		23050000	0.856276		23050000	0.0555294
19300000	0.969404		5825000	0.796075		5825000	0.07043
18250000	0.974796		19300000	0.840873		19300000	0.0588899
23400000	0.968657		18250000	0.832415		18250000	0.0508868
19525000	0.963673		23400000	0.801134		23400000	0.0551997
8e+06	0.944444		19525000	0.851443		19525000	0.0584119
25850000	0.975791		8e+06	0.798048		8e+06	0.0435852
12550000	0.865462		25850000	0.863164		25850000	0.052486
7.525e+06	0.977273		12550000	0.762791		12550000	0.051691
14000000	0.94697		7.525e+06	0.848151		7.525e+06	0.0549601
7.9e+06	0.974537		14000000	0.843731		14000000	0.0530206
24550000	0.944737		7.9e+06	0.873203		7.9e+06	0.0540759
1450000	0.986376		24550000	0.89994		24550000	0.0401172
10000000	0.878049		1450000	0.825911		1450000	0.0499119
15300000	0.975357		10000000	0.724374		10000000	0.0497981
16150000	0.918478		15300000	0.910708		15300000	0.0724822
20300000	0.96793		16150000	0.79922		16150000	0.0558252
14100000	0.974026		20300000	0.839568		20300000	0.0509865
21200000	0.966216		14100000	0.851617		14100000	0.0638638
13600000	0.956159		21200000	0.890555		21200000	0.0559349
6.3e+06	1		13600000	0.824338		13600000	0.057615
21400000	0.967532		6.3e+06	0.85654		6.3e+06	0.0459946
24225000	0.97423		21400000	0.846154		21400000	0.0592109
20475000	0.967422		24225000	0.841679		24225000	0.0648347
3.975e+06	0.927136		20475000	0.82842		20475000	0.0621453
9.5e+06	0.939052		3.975e+06	0.854856		3.975e+06	0.071814
26100000	0.891803		9.5e+06	0.872279		9.5e+06	0.0618897
10625000	0.965057		26100000	0.738764		26100000	0.0321878
10500000	0.986577		10625000	0.834483		10625000	0.0616696
22100000	0.955854		10500000	0.798772		10500000	0.0524404
21675000	0.971956		22100000	0.869535		22100000	0.065977
7500000	0.963455		21675000	0.850932		21675000	0.0532675
3475000	0.968142		7500000	0.854817		7500000	0.0474727
13575000	0.978022		3475000	0.790642		3475000	0.0705701
15100000	0.977819		13575000	0.701693		13575000	0.0438459
21625000	0.957944		15100000	0.848719		15100000	0.0554373
16525000	0.974253		21625000	0.811107		21625000	0.0509645
21025000	0.97035		16525000	0.867803		16525000	0.0600943
8.075e+06	0.982143		21025000	0.812994		21025000	0.0541555
15300000	0.957192		8.075e+06	0.907099		8.075e+06	0.0480566
10000000	0.979381		15300000	0.810985		15300000	0.0692318
23150000	0.968031		10000000	0.86366		10000000	0.0513295
8.9e+06	0.973926		23150000	0.830467		23150000	0.0661341
13400000	0.969913		8.9e+06	0.833658		8.9e+06	0.0503311
10850000	0.971188		13400000	0.820577		13400000	0.0552284
3400000	0.97		10850000	0.88253		10850000	0.073132
19875000	0.968461		3400000	0.809683		3400000	0.0745934
1.3e+06	0.97327		19875000	0.863409		19875000	0.0639509
18800000	0.972022		1.3e+06	0.854391		1.3e+06	0.0605536
3.425e+06	0.968627		18800000	0.849257		18800000	0.0552262
8e+06	0.988827		3.425e+06	0.830033		3.425e+06	0.0584795
8200000	0.968297		8e+06	0.842602		8e+06	0.0677152
14150000	0.959169		8200000	0.8554		8200000	0.0639507
19200000	0.960784		14150000	0.823634		14150000	0.0677444
2.25e+06	0.980583		19200000	0.900901		19200000	0.0540704
6.75e+06	0.955357		2.25e+06	0.813981		2.25e+06	0.0778799
4.825e+06	0.955665		6.75e+06	0.903631		6.75e+06	0.0621387
16875000	0.96088		4.825e+06	0.763736		4.825e+06	0.0221233
24625000	0.980392		16875000	0.784047		16875000	0.0123574
23475000	0.931429		24625000	0.912784		24625000	0.0535601
10900000	0.955466		23475000	0.834862		23475000	0.050923
2425000	0.970266		10900000	0.8715		10900000	0.0864865
5.5e+06	0.986125		2425000	0.897976		2425000	0.0727273
21500000	0.973558		5.5e+06	0.816168		5.5e+06	0.059707
7.25e+06	0.970669		21500000	0.780314		21500000	0.0463437
9.6e+06	0.975758		7.25e+06	0.865159		7.25e+06	0.0652174
18575000	0.967897		9.6e+06	0.864476		9.6e+06	0.0642899
17075000	0.973692		18575000	0.847348		18575000	0.0524925
8825000	0.959959		17075000	0.868085		17075000	0.0619857
10450000	0.961586		8825000	0.826634		8825000	0.0626794
13275000	0.968858		10450000	0.861261		10450000	0.0602468
6.55e+06	0.968338		13275000	0.898119		13275000	0.0347565
15975000	0.974801		6.55e+06	0.819688		6.55e+06	0.0691159
12050000	0.984127		15975000	0.89291		15975000	0.0522072
22800000	0.963669		12050000	0.880285		12050000	0.0681032
6.925e+06	0.987097		22800000	0.82459		22800000	0.0596434
3.725e+06	0.964694		6.925e+06	0.797619		6.925e+06	0.0615883
3.3e+06	0.959459		3.725e+06	0.840393		3.725e+06	0.0584588
12375000	0.975787		3.3e+06	0.846282		3.3e+06	0.0613123
9.25e+06	0.968956		12375000	0.865028		12375000	0.0658237
13925000	0.970674		9.25e+06	0.803955		9.25e+06	0.0581277
13925000	0.963557		13925000	0.873387		13925000	0.0440822
10900000	0.972845		13925000	0.834267		13925000	0.0695219
24025000	0.967721		10900000	0.861128		10900000	0.069568
16750000	0.976909		24025000	0.869312		24025000	0.0597805
5.875e+06	0.991091		16750000	0.85623		16750000	0.0646559
13350000	0.951111		5.875e+06	0.885057		5.875e+06	0.0745869
15175000	0.954327		13350000	0.83032		13350000	0.0408996
26375000	0.958478		15175000	0.908669		15175000	0.0652389
17900000	0.955128		26375000	0.873648		26375000	0.0478577
9.7e+06	0.979753		17900000	0.849416		17900000	0.0575196
6e+06	0.966527		9.7e+06	0.86802		9.7e+06	0.0573661
15775000	0.982721		6e+06	0.874905		6e+06	0.0463925
8125000	0.971963		15775000	0.850498		15775000	0.0548551
16725000	0.929412		8125000	0.884133		8125000	0.0501037
11550000	0.970199		16725000	0.843358		16725000	0.0451624
11925000	0.929043		11550000	0.826211		11550000	0.0425797
25550000	0.961024		11925000	0.850852		11925000	0.0629035
15900000	0.976505		25550000	0.834105		25550000	0.0576143
20225000	0.977444		15900000	0.77193		15900000	0.0433542
6.55e+06	0.951644		20225000	0.90176		20225000	0.0678743
23000000	0.979284		6.55e+06	0.761829		6.55e+06	0.0193587
9e+06	0.977848		23000000	0.895691		23000000	0.0634606
10850000	0.962347		9e+06	0.933902		9e+06	0.101592
9.875e+06	0.973282		10850000	0.870809		10850000	0.0452651
12775000	0.980818		9.875e+06	0.877731		9.875e+06	0.049629
11150000	0.964103		12775000	0.84875		12775000	0.049421
11175000	0.964103		11150000	0.863028		11150000	0.0738664
10075000	0.949074		11175000	0.863028		11175000	0.0738664
9.5e+06	0.958743		10075000	0.843281		10075000	0.0645711
13625000	0.951681		9.5e+06	0.776398		9.5e+06	0.0339434
14575000	0.970588		13625000	0.829344		13625000	0.0422061
14775000	0.956923		14575000	0.9037		14575000	0.0520787
21200000	0.907216		14775000	0.85474		14775000	0.0615199
8325000	0.966749		21200000	0.847632		21200000	0.0634235
15750000	0.967585		8325000	0.874286		8325000	0.0598081
16675000	0.970221		15750000	0.869373		15750000	0.042998
6525000	0.974843		16675000	0.88647		16675000	0.0723487
4.5e+06	0.955592		6525000	0.871126		6525000	0.0724594
3.925e+06	0.979814		4.5e+06	0.761512		4.5e+06	0.0405551
3.1e+06	0.985563		3.925e+06	0.755647		3.925e+06	0.0463241
13550000	0.97855		3.1e+06	0.881696		3.1e+06	0.0734249
18725000	0.909722		13550000	0.892743		13550000	0.0550049
5.375e+06	0.98862		18725000	0.823956		18725000	0.0644821
22900000	0.974072		5.375e+06	0.877335		5.375e+06	0.0517491
34450000	0.96729		22900000	0.87082		22900000	0.0519314
10650000	0.925781		34450000	0.881308		34450000	0.0299318
8325000	0.968228		10650000	0.834106		10650000	0.0377483
11700000	0.975777		8325000	0.798214		8325000	0.0568769
13950000	0.971047		11700000	0.832979		11700000	0.0701951
19300000	0.980952		13950000	0.819986		13950000	0.0488718
3950000	0.984252		19300000	0.855253		19300000	0.0460542
4800000	0.966216		3950000	0.835404		3950000	0.0691176
14975000	0.967262		4800000	0.816327		4800000	0.0710614
17125000	0.956468		14975000	0.905002		14975000	0.0596587
3.875e+06	0.976857		17125000	0.905983		17125000	0.0769231
22300000	0.907692		3.875e+06	0.831884		3.875e+06	0.0767701
16150000	0.953917		22300000	0.732558		22300000	0.0376623
13625000	0.74404		16150000	0.815733		16150000	0.0544285
6.725e+06	0.964219		13625000	0.462092		13625000	0.0255933
32725000	0.925926		6.725e+06	0.795796		6.725e+06	0.0545925
2.45e+06	0.40536		32725000	0.866667		32725000	0.0364986
4.225e+06	0.9875		2.45e+06	0.51217		2.45e+06	0.0173461
17700000	0.965847		4.225e+06	0.831793		4.225e+06	0.0521853
14900000	0.97429		17700000	0.828181		17700000	0.0605465
11000000	0.955357		14900000	0.866051		14900000	0.0469729
15050000	0.97146		11000000	0.837963		11000000	0.0736518
23075000	0.903475		15050000	0.881747		15050000	0.0606143
18625000	0.967524		23075000	0.771372		23075000	0.0460969
17400000	0.864943		18625000	0.838039		18625000	0.0546632
8275000	0.980333		17400000	0.801162		17400000	0.045538
8825000	0.980068		8275000	0.797656		8275000	0.0601743
23400000	0.933474		8825000	0.792922		8825000	0.0622097
22350000	0.963483		23400000	0.872447		23400000	0.0535031
16350000	0.876497		22350000	0.823575		22350000	0.0465904
13950000	0.952731		16350000	0.77947		16350000	0.0441413
27350000	0.934307		13950000	0.825294		13950000	0.0592822
3.575e+06	0.951014		27350000	0.728717		27350000	0.0413062
11125000	0.976744		3.575e+06	0.798362		3.575e+06	0.0711769
12475000	0.96649		11125000	0.796601		11125000	0.0572284
6.4e+06	0.967879		12475000	0.781476		12475000	0.0457597
9.15e+06	0.963262		6.4e+06	0.82405		6.4e+06	0.0583381
5.725e+06	0.982347		9.15e+06	0.85		9.15e+06	0.0537744
5825000	0.96087		5.725e+06	0.782721		5.725e+06	0.0634719
1.425e+06	0.948276		5825000	0.843299		5825000	0.0531372
4.6e+06	0.950938		1.425e+06	0.778947		1.425e+06	0.0468966
12775000	0.967213		4.6e+06	0.765031		4.6e+06	0.0728324
12775000	0.989474		12775000	0.835206		12775000	0.062463
20375000	0.963878		12775000	0.846894		12775000	0.0616541
9.4e+06	0.979066		20375000	0.840434		20375000	0.0574431
11275000	0.96933		9.4e+06	0.822647		9.4e+06	0.0540137
3.525e+06	0.965086		11275000	0.862662		11275000	0.0541555
6450000	0.938776		3.525e+06	0.811123		3.525e+06	0.0556977
6.575e+06	0.979675		6450000	0.90344		6450000	0.0881523
2.55e+06	0.924242		6.575e+06	0.878146		6.575e+06	0.0330698
7.175e+06	0.964539		2.55e+06	0.779156		2.55e+06	0.0604982
15775000	0.868984		7.175e+06	0.829369		7.175e+06	0.0746223
12150000	0.963731		15775000	0.791667		15775000	0.0322842
6.65e+06	0.98011		12150000	0.867381		12150000	0.0598965
28700000	0.977694		6.65e+06	0.836464		6.65e+06	0.0735319
2.675e+06	0.97886		28700000	0.877751		28700000	0.0561393
1.275e+06	0.955614		2.675e+06	0.805154		2.675e+06	0.0548041
8.9e+06	0.963339		1.275e+06	0.833333		1.275e+06	0.0611057
12375000	0.959623		8.9e+06	0.79035		8.9e+06	0.0744563
10675000	0.971429		12375000	0.860686		12375000	0.0641648
12100000	0.968388		10675000	0.863153		10675000	0.0507957
20850000	0.968717		12100000	0.864794		12100000	0.0532399
3.875e+06	0.991131		20850000	0.818495		20850000	0.0554649
13475000	0.969799		3.875e+06	0.787611		3.875e+06	0.0472028
16675000	0.953096		13475000	0.863938		13475000	0.0497033
10875000	0.959079		16675000	0.864259		16675000	0.050722
12625000	0.953125		10875000	0.844098		10875000	0.0594516
3.3e+06	0.972752		12625000	0.543641		12625000	0.0169232
21650000	0.969274		3.3e+06	0.811966		3.3e+06	0.043154
7.625e+06	0.971863		21650000	0.859493		21650000	0.0477542
25425000	0.959681		7.625e+06	0.817041		7.625e+06	0.0591637
20125000	0.976		25425000	0.815457		25425000	0.0503186
5.4e+06	0.969767		20125000	0.895003		20125000	0.0597643
11950000	0.96633		5.4e+06	0.749425		5.4e+06	0.063775
13975000	0.956159		11950000	0.846641		11950000	0.0606753
10000000	0.974943		13975000	0.829808		13975000	0.0666346
16700000	0.961765		10000000	0.819213		10000000	0.0643259
18575000	0.976926		16700000	0.860357		16700000	0.0522274
8275000	0.934815		18575000	0.841088		18575000	0.0565922
14800000	0.948421		8275000	0.846667		8275000	0.0669759
19975000	0.98247		14800000	0.850594		14800000	0.0188255
7.05e+06	0.921076		19975000	0.912545		19975000	0.0699729
16800000	0.948964		7.05e+06	0.86258		7.05e+06	0.0456648
12950000	0.939891		16800000	0.866121		16800000	0.0609681
10400000	0.948922		12950000	0.847959		12950000	0.0599662
17900000	0.932609		10400000	0.827233		10400000	0.0730613
2.65e+06	0.854214		17900000	0.826186		17900000	0.0571023
9.875e+06	0.971138		2.65e+06	0.674115		2.65e+06	0.0964337
18050000	0.935484		9.875e+06	0.815615		9.875e+06	0.0683504
21825000	0.913543		18050000	0.872578		18050000	0.0695029
10475000	0.914634		21825000	0.826462		21825000	0.0630142
8200000	0.982428		10475000	0.803571		10475000	0.0386705
20125000	0.94163		8200000	0.861919		8200000	0.0858209
18925000	0.923892		20125000	0.799036		20125000	0.0545517
12975000	0.961995		18925000	0.836276		18925000	0.0664353
12600000	0.951863		12975000	0.864743		12975000	0.0454078
15400000	0.937322		12600000	0.872017		12600000	0.0522023
19975000	0.937743		15400000	0.868512		15400000	0.0520362
11550000	0.975058		19975000	0.8209		19975000	0.0539428
17075000	0.978405		11550000	0.837438		11550000	0.0260733
1.55e+06	0.959248		17075000	0.862254		17075000	0.0512963
7.9e+06	0.985646		1.55e+06	0.838028		1.55e+06	0.0738129
7e+06	0.921914		7.9e+06	0.897959		7.9e+06	0.0803859
9.6e+06	0.978947		7e+06	0.756111		7e+06	0.0520786
2.6e+06	0.962205		9.6e+06	0.908058		9.6e+06	0.0644948
7.825e+06	0.982405		2.6e+06	0.85789		2.6e+06	0.0757895
29350000	0.956743		7.825e+06	0.867371		7.825e+06	0.0820771
650000	0.95493		29350000	0.729308		29350000	0.0143348
22750000	0.973878		650000	0.796721		650000	0.055492
22175000	0.974763		22750000	0.87264		22750000	0.0517947
10725000	0.958472		22175000	0.861491		22175000	0.057857
16875000	0.97		10725000	0.869366		10725000	0.0640645
13375000	0.945479		16875000	0.902508		16875000	0.0922268
7.25e+06	0.956522		13375000	0.843413		13375000	0.0583342
4.475e+06	0.984549		7.25e+06	0.763066		7.25e+06	0.044898
14975000	0.9375		4.475e+06	0.882545		4.475e+06	0.0485803
21650000	0.920233		14975000	0.853423		14975000	0.0527739
3.5e+06	0.978182		21650000	0.839851		21650000	0.058878
5.1e+06	0.907357		3.5e+06	0.934426		3.5e+06	0.0472421
0	0.960094		5.1e+06	0.815714		5.1e+06	0.0514032
17875000	0.969715		0	0.85755		0	0.0610125
10375000	0.963432		17875000	0.831186		17875000	0.0561126
10450000	0.940171		10375000	0.803298		10375000	0.0676633
16400000	0.940375		10450000	0.661753		10450000	0.0469607
8.65e+06	0.853157		16400000	0.866607		16400000	0.0515954
9.775e+06	0.958165		8.65e+06	0.112394		8.65e+06	0.00313036
2.525e+06	0.981172		9.775e+06	0.873046		9.775e+06	0.0506405
17650000	0.958993		2.525e+06	0.838863		2.525e+06	0.0736842
5.675e+06	0.984894		17650000	0.62069		17650000	0.017304
9.625e+06	0.97094		5.675e+06	0.823435		5.675e+06	0.0371865
12275000	0.968631		9.625e+06	0.87079		9.625e+06	0.0347999
10475000	0.953596		12275000	0.901951		12275000	0.0991565
1800000	0.97133		10475000	0.826129		10475000	0.0388195
10375000	0.914454		1800000	0.783697		1800000	0.0460153
2.55e+06	0.943609		10375000	0.785075		10375000	0.0376308
4.775e+06	0.84		2.55e+06	0.799615		2.55e+06	0.0483559
21500000	0.956081		4.775e+06	0.623213		4.775e+06	0.0850492
14150000	0.962666		21500000	0.809302		21500000	0.0402857
13900000	0.947103		14150000	0.763636		14150000	0.0349493
12200000	0.956415		13900000	0.847222		13900000	0.0451088
11125000	0.960829		12200000	0.884394		12200000	0.0689228
12950000	0.978289		11125000	0.841804		11125000	0.0349179
31450000	0.978313		12950000	0.895124		12950000	0.0709294
17600000	0.990476		31450000	0.891071		31450000	0.0440969
7.525e+06	0.980684		17600000	0.818493		17600000	0.0350642
12400000	0.916117		7.525e+06	0.787196		7.525e+06	0.0538012
12675000	0.983638		12400000	0.864147		12400000	0.0485216
14600000	0.942731		12675000	0.850455		12675000	0.0343282
12875000	0.959368		14600000	0.819203		14600000	0.0474636
12525000	0.942193		12875000	0.868428		12875000	0.0851954
20525000	0.850598		12525000	0.874332		12525000	0.057971
7.25e+06	0.978261		20525000	0.852965		20525000	0.0388742
10175000	0.966738		7.25e+06	0.894774		7.25e+06	0.0464884
16125000	0.982456		10175000	0.829128		10175000	0.0562946
1450000	0.959233		16125000	0.88323		16125000	0.057205
29400000	0.867978		1450000	0.858425		1450000	0.0516014
11275000	0.971354		29400000	0.515254		29400000	0.0291746
14225000	0.979967		11275000	0.873797		11275000	0.0671206
4.9e+06	0.97476		14225000	0.900984		14225000	0.0798912
11775000	0.978831		4.9e+06	0.814783		4.9e+06	0.0824561
825000	0.972973		11775000	0.888507		11775000	0.0593407
[truncated: 72,062 more rows]

## Sheet: Fig 5e
GO	name	adjusted P value
GO:0042545	Cell wall modification	5.93924e-11
GO:0007165	Signal transduction	2.03162e-08
GO:0071554	Cell wall organization or biogenesis	1.79825e-06
GO:0042445	Hormone metabolic process	1.99819e-06
GO:0008272	Sulfate transport	9.77373e-06
GO:0008037	Cell recognition	9.94069e-06
GO:0005975	Carbohydrate metabolic process	0.000150731
GO:0006355	Regulation of transcription	0.000166018
GO:0006629	Lipid metabolic process	0.000408365
GO:0006508	Proteolysis	0.000482718
GO:0005976	Polysaccharide metabolic process	0.00231278
GO:0046486	Glycerolipid metabolic process	0.00345581
GO:0016051	Carbohydrate biosynthetic process	0.00537899
GO:0030258	Lipid modification	0.0157227
GO:0016567	Protein ubiquitination	0.0209848
GO:0006979	Response to oxidative stress	0.0254189

## Sheet: Fig 5g
Window	mCG level	mCHG level	Region	Stage
1	0.532329	0.3924	promoter	stage 2
2	0.540767	0.388469	promoter	stage 2
3	0.539301	0.385009	promoter	stage 2
4	0.537761	0.372839	promoter	stage 2
5	0.521808	0.356864	promoter	stage 2
6	0.504589	0.338049	promoter	stage 2
7	0.486179	0.322426	promoter	stage 2
8	0.480348	0.308652	promoter	stage 2
9	0.454375	0.298508	promoter	stage 2
10	0.447115	0.285938	promoter	stage 2
11	0.42847	0.270764	promoter	stage 2
12	0.426215	0.245119	promoter	stage 2
13	0.395128	0.217641	promoter	stage 2
14	0.340926	0.186739	promoter	stage 2
15	0.280887	0.158772	promoter	stage 2
16	0.224327	0.128036	promoter	stage 2
17	0.180542	0.102419	promoter	stage 2
18	0.148404	0.0850364	promoter	stage 2
19	0.138467	0.079109	promoter	stage 2
20	0.136504	0.0805244	promoter	stage 2
21	0.114606	0.0915839	utr5	stage 2
22	0.123551	0.0975305	utr5	stage 2
23	0.127579	0.121026	utr5	stage 2
24	0.143661	0.130528	utr5	stage 2
25	0.139323	0.130174	utr5	stage 2
26	0.149541	0.123397	utr5	stage 2
27	0.150942	0.104986	utr5	stage 2
28	0.16347	0.0865564	utr5	stage 2
29	0.168946	0.0713027	utr5	stage 2
30	0.15486	0.0673841	utr5	stage 2
31	0.146174	0.0655317	utr5	stage 2
32	0.144512	0.0653767	utr5	stage 2
33	0.139604	0.0607611	utr5	stage 2
34	0.142156	0.0790901	utr5	stage 2
35	0.126343	0.0911531	utr5	stage 2
36	0.132742	0.109988	utr5	stage 2
37	0.131905	0.11288	utr5	stage 2
38	0.142463	0.090489	utr5	stage 2
39	0.146972	0.0551815	utr5	stage 2
40	0.147909	0.027183	utr5	stage 2
41	0.179304	0.0264068	exon	stage 2
42	0.180023	0.0263721	exon	stage 2
43	0.184826	0.0267119	exon	stage 2
44	0.179539	0.0265675	exon	stage 2
45	0.175265	0.0276978	exon	stage 2
46	0.17616	0.0273978	exon	stage 2
47	0.179546	0.0271049	exon	stage 2
48	0.188913	0.0268044	exon	stage 2
49	0.19055	0.0272902	exon	stage 2
50	0.194373	0.0279142	exon	stage 2
51	0.19588	0.027768	exon	stage 2
52	0.201342	0.0284033	exon	stage 2
53	0.207462	0.0280817	exon	stage 2
54	0.206391	0.0287166	exon	stage 2
55	0.208912	0.0277078	exon	stage 2
56	0.207321	0.0283618	exon	stage 2
57	0.214432	0.0289206	exon	stage 2
58	0.214986	0.0299828	exon	stage 2
59	0.214896	0.0314295	exon	stage 2
60	0.212655	0.0311771	exon	stage 2
61	0.668066	0.217208	intron	stage 2
62	0.701647	0.264034	intron	stage 2
63	0.774116	0.349572	intron	stage 2
64	0.789981	0.391459	intron	stage 2
65	0.80136	0.416301	intron	stage 2
66	0.803504	0.431128	intron	stage 2
67	0.813704	0.442018	intron	stage 2
68	0.816814	0.448391	intron	stage 2
69	0.810159	0.450145	intron	stage 2
70	0.80835	0.450071	intron	stage 2
71	0.808208	0.44818	intron	stage 2
72	0.812405	0.446927	intron	stage 2
73	0.811193	0.44212	intron	stage 2
74	0.812337	0.436665	intron	stage 2
75	0.809495	0.425825	intron	stage 2
76	0.801309	0.410401	intron	stage 2
77	0.785119	0.38315	intron	stage 2
78	0.766213	0.33692	intron	stage 2
79	0.710914	0.246979	intron	stage 2
80	0.683017	0.196698	intron	stage 2
81	0.305283	0.0127742	utr3	stage 2
82	0.301987	0.011536	utr3	stage 2
83	0.316618	0.0110087	utr3	stage 2
84	0.30801	0.0114542	utr3	stage 2
85	0.297386	0.0132293	utr3	stage 2
86	0.277808	0.0126929	utr3	stage 2
87	0.288168	0.0121067	utr3	stage 2
88	0.2998	0.0127155	utr3	stage 2
89	0.315051	0.0132626	utr3	stage 2
90	0.313279	0.0146405	utr3	stage 2
91	0.304088	0.013352	utr3	stage 2
92	0.304487	0.0148692	utr3	stage 2
93	0.303375	0.0192908	utr3	stage 2
94	0.320902	0.0194707	utr3	stage 2
95	0.323159	0.0209429	utr3	stage 2
96	0.321954	0.0179106	utr3	stage 2
97	0.311398	0.0204925	utr3	stage 2
98	0.310835	0.0207546	utr3	stage 2
99	0.340271	0.0226571	utr3	stage 2
100	0.364526	0.02367	utr3	stage 2
1	0.536557	0.404553	promoter	stage 1
2	0.543163	0.400239	promoter	stage 1
3	0.5357	0.39616	promoter	stage 1
4	0.526756	0.382656	promoter	stage 1
5	0.501742	0.364743	promoter	stage 1
6	0.486886	0.345204	promoter	stage 1
7	0.466492	0.329132	promoter	stage 1
8	0.460463	0.314903	promoter	stage 1
9	0.434255	0.304529	promoter	stage 1
10	0.424889	0.289219	promoter	stage 1
11	0.406516	0.271301	promoter	stage 1
12	0.402301	0.243135	promoter	stage 1
13	0.371481	0.218259	promoter	stage 1
14	0.323842	0.189736	promoter	stage 1
15	0.264753	0.165098	promoter	stage 1
16	0.215672	0.132924	promoter	stage 1
17	0.176499	0.106847	promoter	stage 1
18	0.153682	0.0897918	promoter	stage 1
19	0.144214	0.0862863	promoter	stage 1
20	0.142475	0.0906148	promoter	stage 1
21	0.0941135	0.0831831	utr5	stage 1
22	0.106204	0.089879	utr5	stage 1
23	0.120884	0.122728	utr5	stage 1
24	0.138592	0.135204	utr5	stage 1
25	0.139945	0.138483	utr5	stage 1
26	0.14569	0.119655	utr5	stage 1
27	0.142838	0.10116	utr5	stage 1
28	0.147665	0.081456	utr5	stage 1
29	0.149459	0.0713308	utr5	stage 1
30	0.141875	0.063853	utr5	stage 1
31	0.129893	0.0628736	utr5	stage 1
32	0.125577	0.0617037	utr5	stage 1
33	0.118051	0.0595221	utr5	stage 1
34	0.119439	0.0732202	utr5	stage 1
35	0.102432	0.0840805	utr5	stage 1
36	0.104067	0.0974357	utr5	stage 1
37	0.109684	0.10259	utr5	stage 1
38	0.119951	0.0800858	utr5	stage 1
39	0.122396	0.0509787	utr5	stage 1
40	0.116598	0.0226613	utr5	stage 1
41	0.160108	0.0267587	exon	stage 1
42	0.161075	0.0267584	exon	stage 1
43	0.161936	0.0258792	exon	stage 1
44	0.158265	0.0256389	exon	stage 1
45	0.152784	0.0262307	exon	stage 1
46	0.155056	0.0259511	exon	stage 1
47	0.155517	0.0257215	exon	stage 1
48	0.162437	0.0256593	exon	stage 1
49	0.161756	0.0257637	exon	stage 1
50	0.164713	0.0264486	exon	stage 1
51	0.165476	0.0262182	exon	stage 1
52	0.173516	0.0276332	exon	stage 1
53	0.180916	0.0276647	exon	stage 1
54	0.18172	0.0283756	exon	stage 1
55	0.183024	0.0267979	exon	stage 1
56	0.183206	0.0277194	exon	stage 1
57	0.191077	0.0285499	exon	stage 1
58	0.195048	0.0298955	exon	stage 1
59	0.197305	0.0316877	exon	stage 1
60	0.198137	0.0313917	exon	stage 1
61	0.668279	0.234413	intron	stage 1
62	0.704964	0.284635	intron	stage 1
63	0.782142	0.376578	intron	stage 1
64	0.800034	0.421319	intron	stage 1
65	0.813745	0.447374	intron	stage 1
66	0.817041	0.462705	intron	stage 1
67	0.827646	0.47344	intron	stage 1
68	0.829715	0.480654	intron	stage 1
69	0.824029	0.483035	intron	stage 1
70	0.820082	0.483347	intron	stage 1
71	0.817313	0.480768	intron	stage 1
72	0.820929	0.478945	intron	stage 1
73	0.817888	0.473922	intron	stage 1
74	0.81971	0.468157	intron	stage 1
75	0.814523	0.456801	intron	stage 1
76	0.808996	0.440653	intron	stage 1
77	0.794973	0.412722	intron	stage 1
78	0.777032	0.363668	intron	stage 1
79	0.715621	0.266852	intron	stage 1
80	0.683047	0.212247	intron	stage 1
81	0.278675	0.0116074	utr3	stage 1
82	0.272014	0.0107078	utr3	stage 1
83	0.287817	0.0100333	utr3	stage 1
84	0.273736	0.00996568	utr3	stage 1
85	0.269292	0.0107973	utr3	stage 1
86	0.257319	0.0114142	utr3	stage 1
87	0.267402	0.0117353	utr3	stage 1
88	0.276339	0.0133744	utr3	stage 1
89	0.284669	0.014391	utr3	stage 1
90	0.294407	0.0158148	utr3	stage 1
91	0.29089	0.0160201	utr3	stage 1
92	0.295162	0.0168749	utr3	stage 1
93	0.287009	0.0202658	utr3	stage 1
94	0.30144	0.0189436	utr3	stage 1
95	0.305623	0.0196359	utr3	stage 1
96	0.31137	0.0188003	utr3	stage 1
97	0.301247	0.0219361	utr3	stage 1
98	0.295874	0.0230136	utr3	stage 1
99	0.317594	0.0228394	utr3	stage 1
100	0.339122	0.0230704	utr3	stage 1
1	0.542503	0.40899	promoter	stage 3
2	0.550961	0.404771	promoter	stage 3
3	0.548039	0.401391	promoter	stage 3
4	0.543313	0.388495	promoter	stage 3
5	0.522588	0.371725	promoter	stage 3
6	0.504551	0.352526	promoter	stage 3
7	0.484747	0.337345	promoter	stage 3
8	0.478549	0.323767	promoter	stage 3
9	0.452324	0.313836	promoter	stage 3
10	0.444723	0.300186	promoter	stage 3
11	0.42718	0.28429	promoter	stage 3
12	0.427616	0.257871	promoter	stage 3
13	0.397632	0.232533	promoter	stage 3
14	0.347252	0.202922	promoter	stage 3
15	0.28462	0.176604	promoter	stage 3
16	0.230743	0.143166	promoter	stage 3
17	0.188069	0.115072	promoter	stage 3
18	0.162152	0.0957527	promoter	stage 3
19	0.152922	0.0896579	promoter	stage 3
20	0.151725	0.0922456	promoter	stage 3
21	0.108428	0.0953451	utr5	stage 3
22	0.115453	0.0996712	utr5	stage 3
23	0.125381	0.124505	utr5	stage 3
24	0.144071	0.137977	utr5	stage 3
25	0.15135	0.144638	utr5	stage 3
26	0.16218	0.135669	utr5	stage 3
27	0.157978	0.11238	utr5	stage 3
28	0.156073	0.0862028	utr5	stage 3
29	0.156901	0.0730377	utr5	stage 3
30	0.143042	0.0666563	utr5	stage 3
31	0.133491	0.0659913	utr5	stage 3
32	0.131724	0.0658132	utr5	stage 3
33	0.125338	0.0619721	utr5	stage 3
34	0.13067	0.0785944	utr5	stage 3
35	0.11204	0.0902162	utr5	stage 3
36	0.112162	0.106167	utr5	stage 3
37	0.118267	0.113952	utr5	stage 3
38	0.131236	0.0930496	utr5	stage 3
39	0.138116	0.0603334	utr5	stage 3
40	0.131532	0.0299984	utr5	stage 3
41	0.170143	0.0288103	exon	stage 3
42	0.171109	0.0288109	exon	stage 3
43	0.173922	0.0285717	exon	stage 3
44	0.169735	0.0283084	exon	stage 3
45	0.164706	0.0294662	exon	stage 3
46	0.166946	0.0291986	exon	stage 3
47	0.168388	0.0287755	exon	stage 3
48	0.176759	0.0282096	exon	stage 3
49	0.176627	0.0284198	exon	stage 3
50	0.17989	0.0292608	exon	stage 3
51	0.180704	0.0293338	exon	stage 3
52	0.187667	0.0307725	exon	stage 3
53	0.194439	0.0304677	exon	stage 3
54	0.194471	0.0311787	exon	stage 3
55	0.196511	0.0295117	exon	stage 3
56	0.196303	0.0304803	exon	stage 3
57	0.204387	0.0313313	exon	stage 3
58	0.206619	0.0326717	exon	stage 3
59	0.206775	0.0345946	exon	stage 3
60	0.205236	0.0341456	exon	stage 3
61	0.67239	0.231482	intron	stage 3
62	0.707323	0.279022	intron	stage 3
63	0.781593	0.366304	intron	stage 3
64	0.798304	0.408302	intron	stage 3
65	0.810464	0.432984	intron	stage 3
66	0.812353	0.44704	intron	stage 3
67	0.822011	0.456721	intron	stage 3
68	0.824314	0.462762	intron	stage 3
69	0.81875	0.464915	intron	stage 3
70	0.816077	0.465059	intron	stage 3
71	0.814647	0.462906	intron	stage 3
72	0.818563	0.46124	intron	stage 3
73	0.816296	0.456177	intron	stage 3
74	0.817823	0.450792	intron	stage 3
75	0.813734	0.43996	intron	stage 3
76	0.807132	0.424905	intron	stage 3
77	0.792868	0.397998	intron	stage 3
78	0.774873	0.351682	intron	stage 3
79	0.717123	0.25971	intron	stage 3
80	0.686645	0.208097	intron	stage 3
81	0.294757	0.0125676	utr3	stage 3
82	0.291381	0.0115299	utr3	stage 3
83	0.306882	0.0113811	utr3	stage 3
84	0.291591	0.0113232	utr3	stage 3
85	0.280397	0.0120966	utr3	stage 3
86	0.262608	0.0123917	utr3	stage 3
87	0.273416	0.0130323	utr3	stage 3
88	0.280369	0.0147418	utr3	stage 3
89	0.29039	0.0156969	utr3	stage 3
90	0.298862	0.0166601	utr3	stage 3
91	0.295032	0.0166467	utr3	stage 3
92	0.30107	0.0182854	utr3	stage 3
93	0.295071	0.0218075	utr3	stage 3
94	0.318968	0.0214334	utr3	stage 3
95	0.322698	0.0221095	utr3	stage 3
96	0.324449	0.0215403	utr3	stage 3
97	0.306488	0.0233432	utr3	stage 3
98	0.308304	0.0246291	utr3	stage 3
99	0.335227	0.0256439	utr3	stage 3
100	0.363726	0.0278911	utr3	stage 3
